# Supplementary material for: A Haplotype-Based GWAS Identified Trait-Improving QTL Alleles Controlling Agronomic Traits under Contrasting Nitrogen Fertilization Treatments in the MAGIC Wheat Population WM-800
Source: Plants (Basel). 2022 Dec 14;11(24):3508. doi: 10.3390/plants11243508 (PMC9784842; doi:10.3390/plants11243508)
Supplement: Supplementary file 1 [file plants-11-03508-s001.zip]

Archive with 1 entries (1 files):
- plants-2009574-supplementary.xlsx
