# Supplementary material for: A Haplotype-Based GWAS Identified Trait-Improving QTL Alleles Controlling Agronomic Traits under Contrasting Nitrogen Fertilization Treatments in the MAGIC Wheat Population WM-800
Source: Plants (Basel). 2022 Dec 14;11(24):3508. doi: 10.3390/plants11243508 (PMC9784842; doi:10.3390/plants11243508)
Supplement: Supplementary file 1 [file plants-11-03508-s001.zip › plants-2009574-supplementary.xlsx]

## Sheet: Outline
Table	Title
S1	Supplementary Table S1: List of founder varieties of the eight-way MAGIC-WHEAT population WM-800.
S2	Supplementary Table S2: Weather conditions at test locations 1).
S3	Supplementary Table S3: Trait raw data of WM-800 lines and founders collected in seven environments under two N treatments (N0 and N1).
S4	Supplementary Table S4: Trait LSMEANS of WM-800 lines and founders estimated across N treatments and per N treatment.
S5	Supplementary Table S5: Pivot table based on Table S4, Trait LSMEANS of WM-800 lines and founders estimated across N treatments and per N treatment.
S6	Supplementary Table S6: ANOVA results for 7 traits studied, separately for MAGIC population (N=800) and founders (N=8)
S7	Supplementary Table S7: Decomposition of variances and estimation of heritabilities for 7 traits, across and within treatments.
S8	Supplementary Table S8: List of 240 significant marker trait associations (MTAs) and effect estimates with BON_P<0.05 for seven traits studied across N treatments and per N treatment.
S9	Supplementary Table S9: Pivot table based on Table S5. List of 240 significant marker trait associations (MTAs) and effect estimates with BON_P<0.05 for seven traits studied across N treatments and per N treatment.
S10	Supplementary Table S10: List of 71 QTL and effect estimates at 137 significant haploblocks or singular SNPs with BON_P<0.05, regulating seven traits studied across N treatments and per N treatment.
S11	Supplementary Table S11: Selection of informative parameters (out of 12 yield QTL and 6 quantiative traits) in order to predict YLD, YLD_N0 and YLD_N1 by stepwise regression.
S12	Supplementary Table S12: Prediction of YLD, YLD_N0 and YLD_N1 based on stepwise regression models, selected in Table S11.
F1	Supplementary Figure S1: Histograms of phenotypic trait distribution in WM-800 across and under N0 and N1 treatments.
F2	Supplementary Figure S2: Circular Manhattan plots of genome-wide association scans for seven traits studied in WM-800 under N0 (left) and N1 (right) treatments, respectively.

## Sheet: Table S1 CROSS
Supplementary Table S1: List of founder varieties of the eight-way MAGIC-WHEAT population WM-800.
Multi-crossing position	Founder	Breeder	Quality	Year of release	Seed multiplication area in Germany (ha)
			group		2014	2017
(A)	Patras	DSV	A	2012	2884	2416
(B)	Meister	RAGT	A	2010	212	472
(C)	Linus	RAGT	A	2010	917	675
(D)	JB Asano	Breun	A	2008	4044	430
(E)	Tobak	WvB	B	2011	3385	2167
(F)	Bernstein	Syngenta	E	2014	154	180
(G)	Safari	Syngenta	C	2017	-	21
(H)	Julius	KWS	A	2008	2986	2052
Founder total					14582	8413

## Sheet: Table S2 WEATH
Supplementary Table S2: Weather conditions at test locations 1).
Field trial No.	Year	Month	Sum of precipitation rate [mm]				Average temperature [°C]
			HAD	HAL	MOS	SEL	HAD	HAL	MOS	SEL
1	2016	September	23.6	35.5	-	31	18.5	14.1	-	17
1	2016	October	59.4	59.4	-	38.7	9.3	12.3	-	8.6
1	2016	November	30.2	32.3	-	70.7	4.1	4.3	-	3.9
1	2016	December	19.8	34.5	-	10.8	3.1	2.7	-	1.1
1	2017	January	29	19.3	-	15.5	-0.8	-1.6	-	-3.2
1	2017	February	29	31	-	19	2.8	2.9	-	3.3
1	2017	March	33.8	31.6	-	38.5	7.8	8	-	7.7
1	2017	April	15	28.7	-	24.7	8.1	8.2	-	8
1	2017	May	46.6	39.8	-	103.6	15.1	15.2	-	14.3
1	2017	June	90.8	57.3	-	76.5	18.3	18.5	-	18.2
1	2017	July	135.6	73.8	-	136.3	18.9	19.3	-	18.9
1	2017	August	70	92.2	-	52.6	18.7	19.2	-	18.7
		∑ 2016/17	582.8	535.4	-	617.9
2	2017	September	17.6	33.3	56.9	61.3	14.1	16.5	11.7	12.9
2	2017	October	38.2	6.6	57.1	30.7	12.11	11.3	9.9	11
2	2017	November	46.4	38.1	62.7	63.6	6.07	6	3.9	4.8
2	2017	December	30	36.6	65.6	48.9	3.66	3.6	1.2	2.4
2	2018	January	36	35.1	88.1	49.2	3.79	4.1	3.6	4.5
2	2018	February	7.2	1.5	29.1	12.4	-1.17	-1.4	-2.5	-2.2
2	2018	March	48	43	30.1	42.1	2.2	2.1	3.3	3.6
2	2018	April	57.4	22.8	8.8	40.9	13.03	13.5	13.1	13.1
2	2018	May	8.4	19	79.6	48.7	17.22	17.3	16.3	16.6
2	2018	June	9.4	24.8	123	58.8	19.11	19.1	17.8	18.7
2	2018	July	42.2	28.5	69.1	31.7	21.63	21.7	19.2	20.9
2	2018	August	21	7.2	66.7	29	20.92	21.6	19.8	21
		∑ 2017/18	361.8	296.5	736.8	517.3
		Ø	39.4	34.7	61.4	47.3	10.7	10.8	9.8	10.2
		Min.	7.2	1.5	8.8	10.8	-1.2	-1.6	-2.5	-3.2
		Max.	135.6	92.2	123	136.3	21.6	21.7	19.8	21
1) Locations: HAD, Hadmersleben; HAL, Halle; MOS, Mosbach; SEL, Seligenstadt

## Sheet: Table S3 RAW
Supplementary Table S3: Trait raw data of WM-800 lines and founders collected in seven environments under two N treatments (N0 and N1).
Line	Pedigree	Location 1)	Year	Treatment	Field_No	Row_No	Column_No	Scoring_No	Breeder 2)	Environment	MAGIC_Founder_Check	Sowing date	HEA date	Maturity date	HEA 3)	MAT	HEI	EAR	GNE	TGW	YLD
WM_010	m_1_01_1_02	HAD	2017	N0	S10001				SYN	HAD_2017	MAGIC	2016-10-30			148		83			43.5691	80.7235
WM_010	m_1_01_1_02	HAD	2017	N1	S20001				SYN	HAD_2017	MAGIC	2016-10-30			149		90			42.9003	81.0817
WM_010	m_1_01_1_02	HAD	2018	N0	S10001				SYN	HAD_2018	MAGIC						80			31.0741	63.981
WM_010	m_1_01_1_02	HAD	2018	N1	S20001				SYN	HAD_2018	MAGIC						76			33.1786	62.9536
WM_010	m_1_01_1_02	HAL	2017	N0	M10001	3	43	149	MLU	HAL_2017	MAGIC	2016-10-17	2017-05-26	2017-07-03	146	184	62	384	49	49.4559	46.8421
WM_010	m_1_01_1_02	HAL	2017	N1	M20001	4	180	272	MLU	HAL_2017	MAGIC	2016-11-01	2017-05-28	2017-07-04	148	185	62	362.667	55.8	43.1777	55.0175
WM_010	m_1_01_1_02	HAL	2018	N0	M10001	13	83	779	MLU	HAL_2018	MAGIC	2017-09-29	2018-05-16	2018-06-21	136	172	46	330.667	31.5	45.5137	17.7193
WM_010	m_1_01_1_02	HAL	2018	N1	M20001	9	21	509	MLU	HAL_2018	MAGIC	2017-09-28	2018-05-15	2018-06-25	135	176	69	309.333	43.5	41.5144	61.0175
WM_010	m_1_01_1_02	MOS	2018	N0	C10001				SEC	MOS_2018	MAGIC		2018-05-21		141		80	506.667		48.0407	69.1667
WM_010	m_1_01_1_02	MOS	2018	N1	C20001				SEC	MOS_2018	MAGIC		2018-05-20		140		79	400		49.2347	68.6111
WM_010	m_1_01_1_02	SEL	2017	N0	K10001	315	7-27	81419	KWS	SEL_2017	MAGIC	2016-10-10			153		71		49.6	44.0529	101.457
WM_010	m_1_01_1_02	SEL	2017	N1	K20001	830	18-83	80838	KWS	SEL_2017	MAGIC	2016-10-10			154		85		45.3	36.63	107.814
WM_010	m_1_01_1_02	SEL	2018	N0	K10001				KWS	SEL_2018	MAGIC				142		75		49.8	51.5464	97.5659
WM_010	m_1_01_1_02	SEL	2018	N1	K20001				KWS	SEL_2018	MAGIC				142		80		54.7	45.4545	95.5504
WM_011	m_1_01_1_04	HAD	2017	N0	S10002				SYN	HAD_2017	MAGIC	2016-10-30			148		90			46.121	73.0928
WM_011	m_1_01_1_04	HAD	2017	N1	S20002				SYN	HAD_2017	MAGIC	2016-10-30			149		90			42.027	84.3162
WM_011	m_1_01_1_04	HAD	2018	N0	S10002				SYN	HAD_2018	MAGIC						83			26.8065	51.2191
WM_011	m_1_01_1_04	HAD	2018	N1	S20002				SYN	HAD_2018	MAGIC						85			30.9728	69.5383
WM_011	m_1_01_1_04	HAL	2017	N0	M10002	10	35	794	MLU	HAL_2017	MAGIC	2016-10-17	2017-05-25	2017-06-29	145	180	73	352	43	45.1137	37.386
WM_011	m_1_01_1_04	HAL	2017	N1	M20002	8	130	602	MLU	HAL_2017	MAGIC	2016-11-01	2017-05-28	2017-07-04	148	185	77	490.667	49.7	41.589	56.2105
WM_011	m_1_01_1_04	HAL	2018	N0	M10002	13	105	757	MLU	HAL_2018	MAGIC	2017-09-29	2018-05-15	2018-06-21	135	172	56	394.667	52.3	41.5065	37.0526
WM_011	m_1_01_1_04	HAL	2018	N1	M20002	8	36	431	MLU	HAL_2018	MAGIC	2017-09-28	2018-05-15	2018-06-25	135	176	75	362.667	44.1	42.175	61.2982
WM_011	m_1_01_1_04	MOS	2018	N0	C10002				SEC	MOS_2018	MAGIC		2018-05-22		142		91	480
WM_011	m_1_01_1_04	MOS	2018	N1	C20002				SEC	MOS_2018	MAGIC		2018-05-22		142		96	520		48.0244	97.0833
WM_011	m_1_01_1_04	SEL	2017	N0	K10002	455	10-26	81511	KWS	SEL_2017	MAGIC	2016-10-10			154		88		51.1	42.9185	94.6822
WM_011	m_1_01_1_04	SEL	2017	N1	K20002	87	2-58	80039	KWS	SEL_2017	MAGIC	2016-10-10			152		94		53.8	43.29	113.86
WM_011	m_1_01_1_04	SEL	2018	N0	K10002				KWS	SEL_2018	MAGIC				142		92		50.4	41.6667	101.922
WM_011	m_1_01_1_04	SEL	2018	N1	K20002				KWS	SEL_2018	MAGIC				148		94		59.9	40.6504	137.705
WM_013	m_1_01_1_06	HAD	2017	N0	S10003				SYN	HAD_2017	MAGIC	2016-10-30			149		90			49.129	64.106
WM_013	m_1_01_1_06	HAD	2017	N1	S20003				SYN	HAD_2017	MAGIC	2016-10-30			150		100			48.0328	66.9845
WM_013	m_1_01_1_06	HAD	2018	N0	S10003				SYN	HAD_2018	MAGIC						86			31.4286	55.3235
WM_013	m_1_01_1_06	HAD	2018	N1	S20003				SYN	HAD_2018	MAGIC						92			36.1265	68.6106
WM_013	m_1_01_1_06	HAL	2017	N0	M10003	8	74	643	MLU	HAL_2017	MAGIC	2016-11-01	2017-05-28	2017-07-03	148	184	63	405.333	46.9	45.8473	27.0175
WM_013	m_1_01_1_06	HAL	2017	N1	M20003	4	147	239	MLU	HAL_2017	MAGIC	2016-11-01	2017-05-28	2017-07-07	148	188	69	458.667	51.9	48.5028	47.5088
WM_013	m_1_01_1_06	HAL	2018	N0	M10003	8	126	453	MLU	HAL_2018	MAGIC	2017-09-29	2018-05-16	2018-06-21	136	172	60	330.667	39.4	42.3295	42.8246
WM_013	m_1_01_1_06	HAL	2018	N1	M20003	5	14	252	MLU	HAL_2018	MAGIC	2017-09-28	2018-05-18	2018-06-27	138	178	77	490.667	53.7	42.104	63.5439
WM_013	m_1_01_1_06	MOS	2018	N0	C10003				SEC	MOS_2018	MAGIC		2018-05-23		143		85	366.667		50.4444	63.1944
WM_013	m_1_01_1_06	MOS	2018	N1	C20003				SEC	MOS_2018	MAGIC		2018-05-23		143		91	413.333		51.8942	100.139
WM_013	m_1_01_1_06	SEL	2017	N0	K10003	695	15-23	81203	KWS	SEL_2017	MAGIC	2016-10-10			154		86		46.7	44.843	100
WM_013	m_1_01_1_06	SEL	2017	N1	K20003	485	11-53	80245	KWS	SEL_2017	MAGIC	2016-10-10			153		93		46.1	45.4545	112.62
WM_013	m_1_01_1_06	SEL	2018	N0	K10003				KWS	SEL_2018	MAGIC				145		87		46.5	51.2821	104.667
WM_013	m_1_01_1_06	SEL	2018	N1	K20003				KWS	SEL_2018	MAGIC				145		76		46.9	43.8596	95.3178
WM_014	m_1_01_1_07	HAD	2017	N0	S10049				SYN	HAD_2017	MAGIC	2016-10-30			150		93			44.8847	86.5256
WM_014	m_1_01_1_07	HAD	2017	N1	S20049				SYN	HAD_2017	MAGIC	2016-10-30			150		98			38.6721	84.9953
WM_014	m_1_01_1_07	HAD	2018	N0	S10049				SYN	HAD_2018	MAGIC						87			35.8661	73.7699
WM_014	m_1_01_1_07	HAD	2018	N1	S20049				SYN	HAD_2018	MAGIC						89			29.2453	67.7579
WM_014	m_1_01_1_07	HAL	2017	N0	M10049	2	91	90	MLU	HAL_2017	MAGIC	2016-11-01	2017-05-28	2017-07-06	148	187	65	309.333	57.2	50.0121	37.614
WM_014	m_1_01_1_07	HAL	2017	N1	M20049	7	150	519	MLU	HAL_2017	MAGIC	2016-11-01	2017-05-27	2017-07-02	147	183	74	501.333	54.8	41.7699	67.0526
WM_014	m_1_01_1_07	HAL	2018	N0	M10049	3	82	120	MLU	HAL_2018	MAGIC	2017-09-29	2018-05-16	2018-06-21	136	172	61	352	52.8	41.372	33.4561
WM_014	m_1_01_1_07	HAL	2018	N1	M20049	6	53	316	MLU	HAL_2018	MAGIC	2017-09-28	2018-05-16	2018-06-25	136	176	81	522.667	48.5	39.4635	48.9123
WM_014	m_1_01_1_07	MOS	2018	N0	C10049				SEC	MOS_2018	MAGIC		2018-05-22		142		86	446.667		48.285	95.8333
WM_014	m_1_01_1_07	MOS	2018	N1	C20049				SEC	MOS_2018	MAGIC		2018-05-21		141		91	386.667		48.7023	87.7778
WM_014	m_1_01_1_07	SEL	2017	N0	K10049	338	8-47	81442	KWS	SEL_2017	MAGIC	2016-10-10			152		85		49.6	41.841	110.078
WM_014	m_1_01_1_07	SEL	2017	N1	K20049	730	16-87	80788	KWS	SEL_2017	MAGIC	2016-10-10			153		89		51.7	39.0625	114.915
WM_014	m_1_01_1_07	SEL	2018	N0	K10049				KWS	SEL_2018	MAGIC				145		92		60	46.2963	101.442
WM_014	m_1_01_1_07	SEL	2018	N1	K20049				KWS	SEL_2018	MAGIC				142		92		55.5	44.6429	110.465
WM_015	m_1_01_1_09	HAD	2017	N0	S10005				SYN	HAD_2017	MAGIC	2016-10-30			147		93			44.1944	79.1923
WM_015	m_1_01_1_09	HAD	2017	N1	S20005				SYN	HAD_2017	MAGIC	2016-10-30			147		95			36.3221	92.025
WM_015	m_1_01_1_09	HAD	2018	N0	S10005				SYN	HAD_2018	MAGIC						85			34.1245	55.77
WM_015	m_1_01_1_09	HAD	2018	N1	S20005				SYN	HAD_2018	MAGIC						87			37.3356	79.6221
WM_015	m_1_01_1_09	HAL	2017	N0	M10005	5	47	335	MLU	HAL_2017	MAGIC	2016-10-17	2017-05-25	2017-07-02	145	183	75	362.667	48.9	45.6025	46.9123
WM_015	m_1_01_1_09	HAL	2017	N1	M20005	9	159	700	MLU	HAL_2017	MAGIC	2016-11-01	2017-05-26	2017-07-05	146	186	81	490.667	54.2	45.7689	62.5965
WM_015	m_1_01_1_09	HAL	2018	N0	M10005	7	83	383	MLU	HAL_2018	MAGIC	2017-09-29	2018-05-14	2018-06-20	134	171	57	373.333	44.1	41.0393	34.9474
WM_015	m_1_01_1_09	HAL	2018	N1	M20005	6	4	267	MLU	HAL_2018	MAGIC	2017-09-28	2018-05-14	2018-06-25	134	176	72	426.667	51.3	37.511	50.1404
WM_015	m_1_01_1_09	MOS	2018	N0	C10005				SEC	MOS_2018	MAGIC		2018-05-20		140		95	453.333		46.267	75.8333
WM_015	m_1_01_1_09	MOS	2018	N1	C20005				SEC	MOS_2018	MAGIC		2018-05-20		140		92	300		45.8156	89.7222
WM_015	m_1_01_1_09	SEL	2017	N0	K10005	296	7-8	81000	KWS	SEL_2017	MAGIC	2016-10-10			152		93		42.7	42.0168	94.1705
WM_015	m_1_01_1_09	SEL	2017	N1	K20005	361	8-72	80169	KWS	SEL_2017	MAGIC	2016-10-10			151		88		48.8	39.5257	110.171
WM_015	m_1_01_1_09	SEL	2018	N0	K10005				KWS	SEL_2018	MAGIC				142		91		53.6	49.505	89.2713
WM_015	m_1_01_1_09	SEL	2018	N1	K20005				KWS	SEL_2018	MAGIC				142		90		59.1	43.8596	102.388
WM_016	m_1_01_2_01	HAD	2017	N0	S10006				SYN	HAD_2017	MAGIC	2016-10-30			150		108			49.6078	72.0201
WM_016	m_1_01_2_01	HAD	2017	N1	S20006				SYN	HAD_2017	MAGIC	2016-10-30			152		110			48.6053	72.5917
WM_016	m_1_01_2_01	HAD	2018	N0	S10006				SYN	HAD_2018	MAGIC						97			38.8261	60.1465
WM_016	m_1_01_2_01	HAD	2018	N1	S20006				SYN	HAD_2018	MAGIC						96			38.2332	58.2171
WM_016	m_1_01_2_01	HAL	2017	N0	M10006	6	90	469	MLU	HAL_2017	MAGIC	2016-11-01	2017-05-29	2017-07-03	149	184	75	245.333	45.4	49.3183	20.9123
WM_016	m_1_01_2_01	HAL	2017	N1	M20006	10	140	802	MLU	HAL_2017	MAGIC	2016-11-01	2017-05-29	2017-07-05	149	186	90	394.667	44.6	52.2476	53.6491
WM_016	m_1_01_2_01	HAL	2018	N0	M10006	14	116	839	MLU	HAL_2018	MAGIC	2017-09-29	2018-05-21	2018-06-22	141	173	63	298.667	41	43.0047	38.4737
WM_016	m_1_01_2_01	HAL	2018	N1	M20006	13	42	752	MLU	HAL_2018	MAGIC	2017-09-28	2018-05-22	2018-06-26	142	177	80	320	44.6	44.8462	42.7368
WM_016	m_1_01_2_01	MOS	2018	N0	C10006				SEC	MOS_2018	MAGIC		2018-05-23		143		108	400		48.7469	60
WM_016	m_1_01_2_01	MOS	2018	N1	C20006				SEC	MOS_2018	MAGIC		2018-05-22		142		100	346.667		53.453	73.1944
WM_016	m_1_01_2_01	SEL	2017	N0	K10006	788	17-20	81246	KWS	SEL_2017	MAGIC	2016-10-10			155		99		42.1	50.5051	81.5504
WM_016	m_1_01_2_01	SEL	2017	N1	K20006	174	4-67	80078	KWS	SEL_2017	MAGIC	2016-10-10			155		111		38.5	47.3934	99.7519
WM_016	m_1_01_2_01	SEL	2018	N0	K10006				KWS	SEL_2018	MAGIC				148		106		56.2	51.2821	91.6434
WM_016	m_1_01_2_01	SEL	2018	N1	K20006				KWS	SEL_2018	MAGIC				151		107		61.8	49.2611	94.7287
WM_019	m_1_01_2_08_K	HAD	2017	N0	S10007				SYN	HAD_2017	MAGIC	2016-10-30			150		108			50.9469	76.0141
WM_019	m_1_01_2_08_K	HAD	2017	N1	S20007				SYN	HAD_2017	MAGIC	2016-10-30			151		110			46.25	66.1318
WM_019	m_1_01_2_08_K	HAD	2018	N0	S10007				SYN	HAD_2018	MAGIC						100			37.2124	59.5189
WM_019	m_1_01_2_08_K	HAD	2018	N1	S20007				SYN	HAD_2018	MAGIC						95			37.8125	60.4222
WM_019	m_1_01_2_08_K	HAL	2017	N0	M10007	4	42	231	MLU	HAL_2017	MAGIC	2016-10-17	2017-05-28	2017-07-03	148	184	69	394.667	44.6	47.6444	37.9298
WM_019	m_1_01_2_08_K	HAL	2017	N1	M20007	4	159	251	MLU	HAL_2017	MAGIC	2016-11-01	2017-05-28	2017-07-06	148	187	85	469.333	47.5	52.4077	57.1228
WM_019	m_1_01_2_08_K	HAL	2018	N0	M10007	2	93	24	MLU	HAL_2018	MAGIC	2017-09-29	2018-05-22	2018-06-23	142	174	68	341.333	46.1	44.4821	41.5614
WM_019	m_1_01_2_08_K	HAL	2018	N1	M20007	6	9	272	MLU	HAL_2018	MAGIC	2017-09-28	2018-05-22	2018-06-27	142	178	91	330.667	42.4	43.5854	58.1053
WM_019	m_1_01_2_08_K	MOS	2018	N0	C10007				SEC	MOS_2018	MAGIC		2018-05-24		144		100	353.333		49.5443	76.25
WM_019	m_1_01_2_08_K	MOS	2018	N1	C20007				SEC	MOS_2018	MAGIC		2018-05-23		143		102	400		53.4501	79.4444
WM_019	m_1_01_2_08_K	SEL	2017	N0	K10007	620	13-44	81578	KWS	SEL_2017	MAGIC	2016-10-10			155		98		35	47.8469	93.5504
WM_019	m_1_01_2_08_K	SEL	2017	N1	K20007	103	3-55	80055	KWS	SEL_2017	MAGIC	2016-10-10			155		106		42.1	49.505	108.822
WM_019	m_1_01_2_08_K	SEL	2018	N0	K10007				KWS	SEL_2018	MAGIC				151		102		59	51.2821	95.0078
WM_019	m_1_01_2_08_K	SEL	2018	N1	K20007				KWS	SEL_2018	MAGIC				154		110		41.3	47.8469	110.946
WM_022	m_1_01_2_11_K	HAD	2017	N0	S10008				SYN	HAD_2017	MAGIC	2016-10-30			150		123			46.5931	76.9792
WM_022	m_1_01_2_11_K	HAD	2017	N1	S20008				SYN	HAD_2017	MAGIC	2016-10-30			154		120			48.3558	85.7273
WM_022	m_1_01_2_11_K	HAD	2018	N0	S10008				SYN	HAD_2018	MAGIC						112			35.9316	56.2709
WM_022	m_1_01_2_11_K	HAD	2018	N1	S20008				SYN	HAD_2018	MAGIC						112			36.374	59.4241
WM_022	m_1_01_2_11_K	HAL	2017	N0	M10008	3	62	130	MLU	HAL_2017	MAGIC	2016-10-17	2017-05-27	2017-07-04	147	185	84	341.333	45.6	50.79	33.4737
WM_022	m_1_01_2_11_K	HAL	2017	N1	M20008	5	149	330	MLU	HAL_2017	MAGIC	2016-11-01	2017-05-29	2017-07-06	149	187	95	330.667	45	52.8117	55.4737
WM_022	m_1_01_2_11_K	HAL	2018	N0	M10008	5	116	218	MLU	HAL_2018	MAGIC	2017-09-29	2018-05-18	2018-06-22	138	173	80	405.333	38.2	43.7419	42.5614
WM_022	m_1_01_2_11_K	HAL	2018	N1	M20008	11	23	639	MLU	HAL_2018	MAGIC	2017-09-28	2018-05-21	2018-06-25	141	176	96	416	40.1	43.7613	51.6842
WM_022	m_1_01_2_11_K	MOS	2018	N0	C10008				SEC	MOS_2018	MAGIC		2018-05-23		143		125	433.333		48.6618	76.5278
WM_022	m_1_01_2_11_K	MOS	2018	N1	C20008				SEC	MOS_2018	MAGIC		2018-05-22		142		113	433.333		50.3109	87.5
WM_022	m_1_01_2_11_K	SEL	2017	N0	K10008	173	4-20	80925	KWS	SEL_2017	MAGIC	2016-10-10			154		116		43.1	49.2611	87.969
WM_022	m_1_01_2_11_K	SEL	2017	N1	K20008	461	10-68	80221	KWS	SEL_2017	MAGIC	2016-10-10			155		125		40.5	47.8469	99.6124
WM_022	m_1_01_2_11_K	SEL	2018	N0	K10008				KWS	SEL_2018	MAGIC				148		116		46.8	52.6316	101.333
WM_022	m_1_01_2_11_K	SEL	2018	N1	K20008				KWS	SEL_2018	MAGIC				148		114		51.6	43.4783	94.031
WM_023	m_1_01_2_12_K	HAD	2017	N0	S10009				SYN	HAD_2017	MAGIC	2016-10-30			146		115			48.8714	46.9082
WM_023	m_1_01_2_12_K	HAD	2017	N1	S20009				SYN	HAD_2017	MAGIC	2016-10-30			148		115			45.9305	52.1037
WM_023	m_1_01_2_12_K	HAD	2018	N0	S10009				SYN	HAD_2018	MAGIC						115			40.2991	51.0315
WM_023	m_1_01_2_12_K	HAD	2018	N1	S20009				SYN	HAD_2018	MAGIC						110			38.7337	53.633
WM_023	m_1_01_2_12_K	HAL	2017	N0	M10009	8	79	648	MLU	HAL_2017	MAGIC	2016-11-01	2017-05-27	2017-06-30	147	181	80	192	46.2	42.4891	25.0175
WM_023	m_1_01_2_12_K	HAL	2017	N1	M20009	8	106	578	MLU	HAL_2017	MAGIC	2016-11-01	2017-05-27	2017-07-03	147	184	87	533.333	43.4	45.1538	45.3333
WM_023	m_1_01_2_12_K	HAL	2018	N0	M10009	3	128	74	MLU	HAL_2018	MAGIC	2017-09-29	2018-05-19	2018-06-19	139	170	51	341.333	37.8	37.4279	19.7895
WM_023	m_1_01_2_12_K	HAL	2018	N1	M20009	3	50	84	MLU	HAL_2018	MAGIC	2017-09-28	2018-05-18	2018-06-22	138	173	95	320	46.3	41.7784	43.6491
WM_023	m_1_01_2_12_K	MOS	2018	N0	C10009				SEC	MOS_2018	MAGIC		2018-05-21		141		114	340		45.2093	63.0556
WM_023	m_1_01_2_12_K	MOS	2018	N1	C20009				SEC	MOS_2018	MAGIC		2018-05-22		142		111	426.667		45.7077	72.5
WM_023	m_1_01_2_12_K	SEL	2017	N0	K10009	71	2-26	81319	KWS	SEL_2017	MAGIC	2016-10-10			150		109		38.6	46.729	76.2946
WM_023	m_1_01_2_12_K	SEL	2017	N1	K20009	46	1-94	80446	KWS	SEL_2017	MAGIC	2016-10-10			150		110		38.7	44.6429	84.1705
WM_023	m_1_01_2_12_K	SEL	2018	N0	K10009				KWS	SEL_2018	MAGIC				139		96		56.2	48.5437	85.6899
WM_023	m_1_01_2_12_K	SEL	2018	N1	K20009				KWS	SEL_2018	MAGIC				148		116		40.9	45.4545	87.5814
WM_024	m_1_02_1_01	HAD	2017	N0	S10010				SYN	HAD_2017	MAGIC	2016-10-30			151		100			50.2462	74.2503
WM_024	m_1_02_1_01	HAD	2017	N1	S20010				SYN	HAD_2017	MAGIC	2016-10-30			153		100			41.1061	76.8509
WM_024	m_1_02_1_01	HAD	2018	N0	S10010				SYN	HAD_2018	MAGIC						90			32.0144	56.3884
WM_024	m_1_02_1_01	HAD	2018	N1	S20010				SYN	HAD_2018	MAGIC						86			30.3086	50.9022
WM_024	m_1_02_1_01	HAL	2017	N0	M10010	3	30	162	MLU	HAL_2017	MAGIC	2016-10-17	2017-05-28	2017-07-03	148	184	74	394.667	47.5	45.1485	42.5614
WM_024	m_1_02_1_01	HAL	2017	N1	M20010	6	171	453	MLU	HAL_2017	MAGIC	2016-11-01	2017-05-30	2017-07-05	150	186	74	373.333	54.6	42.1202	50.4912
WM_024	m_1_02_1_01	HAL	2018	N0	M10010	14	131	854	MLU	HAL_2018	MAGIC	2017-09-29	2018-05-18	2018-06-22	138	173	70	320	41.7	39.5297	39.1053
WM_024	m_1_02_1_01	HAL	2018	N1	M20010	4	50	181	MLU	HAL_2018	MAGIC	2017-09-28	2018-05-21	2018-06-27	141	178	80	362.667	52.8	39.8652	43.7895
WM_024	m_1_02_1_01	MOS	2018	N0	C10010				SEC	MOS_2018	MAGIC		2018-05-24		144		100	480		45.8435	85.8333
WM_024	m_1_02_1_01	MOS	2018	N1	C20010				SEC	MOS_2018	MAGIC		2018-05-23		143		94	353.333		49.8718	93.0556
WM_024	m_1_02_1_01	SEL	2017	N0	K10010	116	3-20	80916	KWS	SEL_2017	MAGIC	2016-10-10			155		103		40.1	46.9484	89.3643
WM_024	m_1_02_1_01	SEL	2017	N1	K20010	354	8-79	80610	KWS	SEL_2017	MAGIC	2016-10-10			156		109		51.8	43.29	92.186
WM_024	m_1_02_1_01	SEL	2018	N0	K10010				KWS	SEL_2018	MAGIC				151		102		53	47.1698	99.9535
WM_024	m_1_02_1_01	SEL	2018	N1	K20010				KWS	SEL_2018	MAGIC				151		101		58.8	53.1915	103.039
WM_025	m_1_02_1_03	HAD	2017	N0	S10011				SYN	HAD_2017	MAGIC	2016-10-30			147		105			50.801	81.954
WM_025	m_1_02_1_03	HAD	2017	N1	S20011				SYN	HAD_2017	MAGIC	2016-10-30			148		100			52.515	83.645
WM_025	m_1_02_1_03	HAD	2018	N0	S10011				SYN	HAD_2018	MAGIC						90			36.214	59.8434
WM_025	m_1_02_1_03	HAD	2018	N1	S20011				SYN	HAD_2018	MAGIC						90			37.6494	63.9268
WM_025	m_1_02_1_03	HAL	2017	N0	M10011	7	9	563	MLU	HAL_2017	MAGIC	2016-10-17	2017-05-25	2017-06-28	145	179	82	288	48.2	42.3073	30.386
WM_025	m_1_02_1_03	HAL	2017	N1	M20011	6	122	404	MLU	HAL_2017	MAGIC	2016-11-01	2017-05-27	2017-07-02	147	183	80	373.333	50.3	46.3417	54.0702
WM_025	m_1_02_1_03	HAL	2018	N0	M10011	5	79	255	MLU	HAL_2018	MAGIC	2017-09-29	2018-05-17	2018-06-19	137	170	62	426.667	53	41.1022	38.4035
WM_025	m_1_02_1_03	HAL	2018	N1	M20011	4	64	195	MLU	HAL_2018	MAGIC	2017-09-28	2018-05-19	2018-06-25	139	176	85	426.667	50	42.3559	50.5965
WM_025	m_1_02_1_03	MOS	2018	N0	C10011				SEC	MOS_2018	MAGIC		2018-05-21		141		96	366.667		48.5101	76.1111
WM_025	m_1_02_1_03	MOS	2018	N1	C20011				SEC	MOS_2018	MAGIC		2018-05-21		141		97	520		51.0263	99.3056
WM_025	m_1_02_1_03	SEL	2017	N0	K10011	325	7-37	81429	KWS	SEL_2017	MAGIC	2016-10-10			152		86		47	46.2963	98.124
WM_025	m_1_02_1_03	SEL	2017	N1	K20011	704	15-80	80764	KWS	SEL_2017	MAGIC	2016-10-10			151		93		49.5	45.2489	107.705
WM_025	m_1_02_1_03	SEL	2018	N0	K10011				KWS	SEL_2018	MAGIC				145		94		59	51.5464	99.3953
WM_025	m_1_02_1_03	SEL	2018	N1	K20011				KWS	SEL_2018	MAGIC				142		98		51.7	53.4759	112
WM_026	m_1_02_1_04	HAD	2017	N0	S10012				SYN	HAD_2017	MAGIC	2016-10-30			151		100			55.3061	105.3
WM_026	m_1_02_1_04	HAD	2017	N1	S20012				SYN	HAD_2017	MAGIC	2016-10-30			151		95			49.4415	99.7502
WM_026	m_1_02_1_04	HAD	2018	N0	S10012				SYN	HAD_2018	MAGIC						85			37.9012	75.1836
WM_026	m_1_02_1_04	HAD	2018	N1	S20012				SYN	HAD_2018	MAGIC						87			39.8566	83.9287
WM_026	m_1_02_1_04	HAL	2017	N0	M10012	9	15	747	MLU	HAL_2017	MAGIC	2016-10-17	2017-05-28	2017-06-29	148	180	72	426.667	44.8	42.2488	30.4912
WM_026	m_1_02_1_04	HAL	2017	N1	M20012	7	185	484	MLU	HAL_2017	MAGIC	2016-11-01	2017-05-29	2017-07-05	149	186	76	490.667	54	46.7427	58.4912
WM_026	m_1_02_1_04	HAL	2018	N0	M10012	13	79	783	MLU	HAL_2018	MAGIC	2017-09-29	2018-05-22	2018-06-19	142	170	43	234.667	40	39.3582	15.9825
WM_026	m_1_02_1_04	HAL	2018	N1	M20012	12	13	672	MLU	HAL_2018	MAGIC	2017-09-28	2018-05-20	2018-06-26	140	177	78	373.333	45.9	44.1935	66.7719
WM_026	m_1_02_1_04	MOS	2018	N0	C10012				SEC	MOS_2018	MAGIC		2018-05-23		143		90	433.333		54.6459	93.6111
WM_026	m_1_02_1_04	MOS	2018	N1	C20012				SEC	MOS_2018	MAGIC		2018-05-22		142		89	420		52.6064	83.75
WM_026	m_1_02_1_04	SEL	2017	N0	K10012	219	5-27	81371	KWS	SEL_2017	MAGIC	2016-10-10			156		88		54.2	50	111.969
WM_026	m_1_02_1_04	SEL	2017	N1	K20012	425	9-89	80633	KWS	SEL_2017	MAGIC	2016-10-10			155		90		49.5	48.7805	116.357
WM_026	m_1_02_1_04	SEL	2018	N0	K10012				KWS	SEL_2018	MAGIC				151		84		66.4444	53.7634	112.248
WM_026	m_1_02_1_04	SEL	2018	N1	K20012				KWS	SEL_2018	MAGIC				148		82		48.8	55.2486	109.116
WM_027	m_1_02_1_05	HAD	2017	N0	S10013				SYN	HAD_2017	MAGIC	2016-10-30			150		115			49.6886	87.1644
WM_027	m_1_02_1_05	HAD	2017	N1	S20013				SYN	HAD_2017	MAGIC	2016-10-30			149		115			49.8378	90.4899
WM_027	m_1_02_1_05	HAD	2018	N0	S10013				SYN	HAD_2018	MAGIC						108			41.3393	78.665
WM_027	m_1_02_1_05	HAD	2018	N1	S20013				SYN	HAD_2018	MAGIC						105			44.1216	80.0261
WM_027	m_1_02_1_05	HAL	2017	N0	M10013	9	47	715	MLU	HAL_2017	MAGIC	2016-10-17	2017-05-28	2017-06-29	148	180	70	352	47.8	40.5171	19.1228
WM_027	m_1_02_1_05	HAL	2017	N1	M20013	3	183	106	MLU	HAL_2017	MAGIC	2016-11-01	2017-05-29	2017-07-04	149	185	77	480	57.8	40.8778	44.807
WM_027	m_1_02_1_05	HAL	2018	N0	M10013	5	113	221	MLU	HAL_2018	MAGIC	2017-09-29	2018-05-20	2018-06-21	140	172	53	341.333	45.5	38.6136	34.1404
WM_027	m_1_02_1_05	HAL	2018	N1	M20013	6	44	307	MLU	HAL_2018	MAGIC	2017-09-28	2018-05-21	2018-06-25	141	176	76	394.667	50.4	39.7215	44.4211
WM_027	m_1_02_1_05	MOS	2018	N0	C10013				SEC	MOS_2018	MAGIC		2018-05-22		142		108	553.333		49.6701	91.9444
WM_027	m_1_02_1_05	MOS	2018	N1	C20013				SEC	MOS_2018	MAGIC		2018-05-23		143		106	273.333		52.1266	92.3611
WM_027	m_1_02_1_05	SEL	2017	N0	K10013	421	9-37	81477	KWS	SEL_2017	MAGIC	2016-10-10			153		96		35.4	48.7805	95.6279
WM_027	m_1_02_1_05	SEL	2017	N1	K20013	179	4-62	80083	KWS	SEL_2017	MAGIC	2016-10-10			153		110		42.1	52.0833	105.814
WM_027	m_1_02_1_05	SEL	2018	N0	K10013				KWS	SEL_2018	MAGIC				145		93		40.6	51.2821	98.2171
WM_027	m_1_02_1_05	SEL	2018	N1	K20013				KWS	SEL_2018	MAGIC				151		107		53.6	47.8469	113.907
WM_028	m_1_02_1_06	HAD	2017	N0	S10014				SYN	HAD_2017	MAGIC	2016-10-30			147		85			51.2	69.9058
WM_028	m_1_02_1_06	HAD	2017	N1	S20014				SYN	HAD_2017	MAGIC	2016-10-30			147		90			47.4425	82.3815
WM_028	m_1_02_1_06	HAD	2018	N0	S10014				SYN	HAD_2018	MAGIC						83			37.4708	68.0585
WM_028	m_1_02_1_06	HAD	2018	N1	S20014				SYN	HAD_2018	MAGIC						83			35.265	64.1635
WM_028	m_1_02_1_06	HAL	2017	N0	M10014	8	55	624	MLU	HAL_2017	MAGIC	2016-10-17	2017-05-25	2017-06-28	145	179	63	234.667	36.1	41.7468	32.6667
WM_028	m_1_02_1_06	HAL	2017	N1	M20014	6	107	389	MLU	HAL_2017	MAGIC	2016-11-01	2017-05-28	2017-07-01	148	182	72	416	41.8	43.8732	44.5439
WM_028	m_1_02_1_06	HAL	2018	N0	M10014	14	89	812	MLU	HAL_2018	MAGIC	2017-09-29	2018-05-17	2018-06-18	137	169	45	362.667	29.9	40.6866	22.2982
WM_028	m_1_02_1_06	HAL	2018	N1	M20014	4	11	142	MLU	HAL_2018	MAGIC	2017-09-28	2018-05-20	2018-06-23	140	174	80	469.333	36.2	42.5908	69.193
WM_028	m_1_02_1_06	MOS	2018	N0	C10014				SEC	MOS_2018	MAGIC		2018-05-21		141		90	393.333		46.7734	86.5278
WM_028	m_1_02_1_06	MOS	2018	N1	C20014				SEC	MOS_2018	MAGIC		2018-05-21		141		81	466.667		48.1572	78.3333
WM_028	m_1_02_1_06	SEL	2017	N0	K10014	56	2-41	81304	KWS	SEL_2017	MAGIC	2016-10-10			151		84		27.6	46.0829	92.3101
WM_028	m_1_02_1_06	SEL	2017	N1	K20014	441	10-88	80649	KWS	SEL_2017	MAGIC	2016-10-10			153		85		31.4	43.4783	105.566
WM_028	m_1_02_1_06	SEL	2018	N0	K10014				KWS	SEL_2018	MAGIC				142		80		44	50.7614	104.124
WM_028	m_1_02_1_06	SEL	2018	N1	K20014				KWS	SEL_2018	MAGIC				148		94		42.3	47.8469	109.798
WM_029	m_1_02_1_07	HAD	2017	N0	S10015				SYN	HAD_2017	MAGIC	2016-10-30			151		88			44.3056	82.6908
WM_029	m_1_02_1_07	HAD	2017	N1	S20015				SYN	HAD_2017	MAGIC	2016-10-30			151		98			42.7804	89.4834
WM_029	m_1_02_1_07	HAD	2018	N0	S10015				SYN	HAD_2018	MAGIC						83			28.5417	44.292
WM_029	m_1_02_1_07	HAD	2018	N1	S20015				SYN	HAD_2018	MAGIC						77			31.7073	61.5488
WM_029	m_1_02_1_07	HAL	2017	N0	M10015	3	41	151	MLU	HAL_2017	MAGIC	2016-10-17	2017-05-28	2017-07-04	148	185	66	288	58.3	43.7416	45.193
WM_029	m_1_02_1_07	HAL	2017	N1	M20015	10	187	849	MLU	HAL_2017	MAGIC	2016-11-01	2017-05-28	2017-07-05	148	186	73	320	60.8	37.8662	45.2632
WM_029	m_1_02_1_07	HAL	2018	N0	M10015	9	72	526	MLU	HAL_2018	MAGIC	2017-09-29	2018-05-18	2018-06-21	138	172	61	341.333	61.2	37.9	44.193
WM_029	m_1_02_1_07	HAL	2018	N1	M20015	9	35	495	MLU	HAL_2018	MAGIC	2017-09-28	2018-05-18	2018-06-22	138	173	74	309.333	62.3	38.4198	50.2105
WM_029	m_1_02_1_07	MOS	2018	N0	C10015				SEC	MOS_2018	MAGIC		2018-05-24		144		95	286.667		42.8741	81.1111
WM_029	m_1_02_1_07	MOS	2018	N1	C20015				SEC	MOS_2018	MAGIC		2018-05-23		143		90	380		45.0985	79.5833
WM_029	m_1_02_1_07	SEL	2017	N0	K10015	519	11-39	81527	KWS	SEL_2017	MAGIC	2016-10-10			155		95		59.3	41.6667	95.1473
WM_029	m_1_02_1_07	SEL	2017	N1	K20015	151	4-90	80503	KWS	SEL_2017	MAGIC	2016-10-10			155		100		64.7	38.1679	106.775
WM_029	m_1_02_1_07	SEL	2018	N0	K10015				KWS	SEL_2018	MAGIC				148		91		58.9	39.5257	93.4264
WM_029	m_1_02_1_07	SEL	2018	N1	K20015				KWS	SEL_2018	MAGIC				151		94		86.8	42.3729	106.698
WM_031	m_1_02_1_09_K	HAD	2017	N0	S10016				SYN	HAD_2017	MAGIC	2016-10-30			148		103			53.3242	83.793
WM_031	m_1_02_1_09_K	HAD	2017	N1	S20016				SYN	HAD_2017	MAGIC	2016-10-30			150		113			48.9157	78.7721
WM_031	m_1_02_1_09_K	HAD	2018	N0	S10016				SYN	HAD_2018	MAGIC						94			37.8899	59.5189
WM_031	m_1_02_1_09_K	HAD	2018	N1	S20016				SYN	HAD_2018	MAGIC						95			38.716	64.2934
WM_031	m_1_02_1_09_K	HAL	2017	N0	M10016	2	48	47	MLU	HAL_2017	MAGIC	2016-10-17	2017-05-27	2017-07-02	147	183	67	330.667	47.2	47.6388	36.7368
WM_031	m_1_02_1_09_K	HAL	2017	N1	M20016	10	169	831	MLU	HAL_2017	MAGIC	2016-11-01	2017-05-28	2017-07-02	148	183	76	426.667	47	46.2357	56.7018
WM_031	m_1_02_1_09_K	HAL	2018	N0	M10016	13	111	751	MLU	HAL_2018	MAGIC	2017-09-29	2018-05-21	2018-06-21	141	172	42	416	43.7	40	22.4561
WM_031	m_1_02_1_09_K	HAL	2018	N1	M20016	4	29	160	MLU	HAL_2018	MAGIC	2017-09-28	2018-05-21	2018-06-26	141	177	76	426.667	50.4	42.0052	51.3684
WM_031	m_1_02_1_09_K	MOS	2018	N0	C10016				SEC	MOS_2018	MAGIC		2018-05-22		142		89	466.667		52.4211	71.3889
WM_031	m_1_02_1_09_K	MOS	2018	N1	C20016				SEC	MOS_2018	MAGIC		2018-05-22		142		96	540		53.288	83.6111
WM_031	m_1_02_1_09_K	SEL	2017	N0	K10016	744	16-25	81650	KWS	SEL_2017	MAGIC	2016-10-10			154		94		41.3	50	92.4651
WM_031	m_1_02_1_09_K	SEL	2017	N1	K20016	36	1-84	80436	KWS	SEL_2017	MAGIC	2016-10-10			155		96		41.1	48.3092	110.558
WM_031	m_1_02_1_09_K	SEL	2018	N0	K10016				KWS	SEL_2018	MAGIC				145		95		57.1	54.6448	110.388
WM_031	m_1_02_1_09_K	SEL	2018	N1	K20016				KWS	SEL_2018	MAGIC				148		105		48	46.729	120.078
WM_033	m_1_02_2_02	HAD	2017	N0	S10017				SYN	HAD_2017	MAGIC	2016-10-30			147		103			51.7276	98.8054
WM_033	m_1_02_2_02	HAD	2017	N1	S20017				SYN	HAD_2017	MAGIC	2016-10-30			148		105			50.6593	102.347
WM_033	m_1_02_2_02	HAD	2018	N0	S10017				SYN	HAD_2018	MAGIC						93			39.9574	71.2446
WM_033	m_1_02_2_02	HAD	2018	N1	S20017				SYN	HAD_2018	MAGIC						94			35.0936	69.8452
WM_033	m_1_02_2_02	HAL	2017	N0	M10017	7	52	520	MLU	HAL_2017	MAGIC	2016-10-17	2017-05-26	2017-06-30	146	181	76	394.667	54.3	44.6673	37.3333
WM_033	m_1_02_2_02	HAL	2017	N1	M20017	7	193	476	MLU	HAL_2017	MAGIC	2016-11-01	2017-05-28	2017-07-01	148	182	79	373.333	62.2	34.8685	37.0877
WM_033	m_1_02_2_02	HAL	2018	N0	M10017	8	100	427	MLU	HAL_2018	MAGIC	2017-09-29	2018-05-15	2018-06-21	135	172	63	277.333	51	40.1553	35.7018
WM_033	m_1_02_2_02	HAL	2018	N1	M20017	14	27	818	MLU	HAL_2018	MAGIC	2017-09-28	2018-05-17	2018-06-23	137	174	79	309.333	51.9	41.6667	55.8246
WM_033	m_1_02_2_02	MOS	2018	N0	C10017				SEC	MOS_2018	MAGIC		2018-05-21		141		101	526.667		52.6862	89.3056
WM_033	m_1_02_2_02	MOS	2018	N1	C20017				SEC	MOS_2018	MAGIC		2018-05-21		141		94	360		58.3133	98.6111
WM_033	m_1_02_2_02	SEL	2017	N0	K10017	542	12-35	81548	KWS	SEL_2017	MAGIC	2016-10-10			153		94		45.7	47.1698	105.829
WM_033	m_1_02_2_02	SEL	2017	N1	K20017	426	9-90	80634	KWS	SEL_2017	MAGIC	2016-10-10			151		94		48.7	45.6621	117.628
WM_033	m_1_02_2_02	SEL	2018	N0	K10017				KWS	SEL_2018	MAGIC				142		97		63.3	54.6448	109.395
WM_033	m_1_02_2_02	SEL	2018	N1	K20017				KWS	SEL_2018	MAGIC				145		91		51.3	41.841	114.31
WM_036	m_1_02_2_08_K	HAD	2017	N0	S10018				SYN	HAD_2017	MAGIC	2016-10-30			147		103			53.2517	100.012
WM_036	m_1_02_2_08_K	HAD	2017	N1	S20018				SYN	HAD_2017	MAGIC	2016-10-30			148		103			44.4337	97.5601
WM_036	m_1_02_2_08_K	HAD	2018	N0	S10018				SYN	HAD_2018	MAGIC						93			38.8053	79.4979
WM_036	m_1_02_2_08_K	HAD	2018	N1	S20018				SYN	HAD_2018	MAGIC						90			35.3091	62.6613
WM_036	m_1_02_2_08_K	HAL	2017	N0	M10018	7	61	511	MLU	HAL_2017	MAGIC	2016-10-17	2017-05-26	2017-06-30	146	181	66	288	61.1	46.2646	42.9474
WM_036	m_1_02_2_08_K	HAL	2017	N1	M20018	7	108	561	MLU	HAL_2017	MAGIC	2016-11-01	2017-05-28	2017-07-04	148	185	72	352	60	42.2734	51.6491
WM_036	m_1_02_2_08_K	HAL	2018	N0	M10018	9	102	496	MLU	HAL_2018	MAGIC	2017-09-29	2018-05-16	2018-06-20	136	171	54	373.333	51.5	40	38
WM_036	m_1_02_2_08_K	HAL	2018	N1	M20018	2	36	35	MLU	HAL_2018	MAGIC	2017-09-28	2018-05-18	2018-06-27	138	178	77	394.667	48.6	42.634	71.0526
WM_036	m_1_02_2_08_K	MOS	2018	N0	C10018				SEC	MOS_2018	MAGIC		2018-05-22		142		95	366.667		50.8753	75.8333
WM_036	m_1_02_2_08_K	MOS	2018	N1	C20018				SEC	MOS_2018	MAGIC		2018-05-21		141		85	273.333		55.0696	82.2222
WM_036	m_1_02_2_08_K	SEL	2017	N0	K10018	289	7-1	80993	KWS	SEL_2017	MAGIC	2016-10-10			153		89		41.8	47.1698	100.341
WM_036	m_1_02_2_08_K	SEL	2017	N1	K20018	245	6-92	80549	KWS	SEL_2017	MAGIC	2016-10-10			152		99		48.7	44.2478	110.62
WM_036	m_1_02_2_08_K	SEL	2018	N0	K10018				KWS	SEL_2018	MAGIC				145		97		62.8	49.2611	107.953
WM_036	m_1_02_2_08_K	SEL	2018	N1	K20018				KWS	SEL_2018	MAGIC				145		96		62.8	50.2513	118.682
WM_037	m_1_02_3_01	HAD	2017	N0	S10019				SYN	HAD_2017	MAGIC	2016-10-30			149		83			43.0294	73.5353
WM_037	m_1_02_3_01	HAD	2017	N1	S20019				SYN	HAD_2017	MAGIC	2016-10-30			151		83			42.7664	84.0202
WM_037	m_1_02_3_01	HAD	2018	N0	S10019				SYN	HAD_2018	MAGIC						75			30.3053	57.1547
WM_037	m_1_02_3_01	HAD	2018	N1	S20019				SYN	HAD_2018	MAGIC						73			25.6343	55.6634
WM_037	m_1_02_3_01	HAL	2017	N0	M10019	9	3	759	MLU	HAL_2017	MAGIC	2016-10-17	2017-05-27	2017-06-28	147	179	59	416	51.7	38.898	32.0351
WM_037	m_1_02_3_01	HAL	2017	N1	M20019	10	182	844	MLU	HAL_2017	MAGIC	2016-11-01	2017-05-28	2017-07-02	148	183	64	480	53.2222	37.4658	47.5088
WM_037	m_1_02_3_01	HAL	2018	N0	M10019	4	110	173	MLU	HAL_2018	MAGIC	2017-09-29	2018-05-18	2018-06-19	138	170	54	245.333	46.7	37.1847	27.5789
WM_037	m_1_02_3_01	HAL	2018	N1	M20019	13	35	759	MLU	HAL_2018	MAGIC	2017-09-28	2018-05-19	2018-06-22	139	173	63	266.667	47.1	36.91	29.2982
WM_037	m_1_02_3_01	MOS	2018	N0	C10019				SEC	MOS_2018	MAGIC		2018-05-23		143		70	313.333		42.9064	74.7222
WM_037	m_1_02_3_01	MOS	2018	N1	C20019				SEC	MOS_2018	MAGIC		2018-05-24		144		86	520		43.774	91.6667
WM_037	m_1_02_3_01	SEL	2017	N0	K10019	773	17-5	81231	KWS	SEL_2017	MAGIC	2016-10-10			154		77		45.5	42.3729	96.8992
WM_037	m_1_02_3_01	SEL	2017	N1	K20019	832	18-81	80840	KWS	SEL_2017	MAGIC	2016-10-10			153		79		47.1	40.8163	104.171
WM_037	m_1_02_3_01	SEL	2018	N0	K10019				KWS	SEL_2018	MAGIC				148		83		62.4	45.6621	93.969
WM_037	m_1_02_3_01	SEL	2018	N1	K20019				KWS	SEL_2018	MAGIC				151		79		53.2	42.0168	100.341
WM_039	m_1_02_3_03	HAD	2017	N0	S10020				SYN	HAD_2017	MAGIC	2016-10-30			149		100			47.3353	72.9689
WM_039	m_1_02_3_03	HAD	2017	N1	S20020				SYN	HAD_2017	MAGIC	2016-10-30			149		100			44.5626	90.6255
WM_039	m_1_02_3_03	HAD	2018	N0	S10020				SYN	HAD_2018	MAGIC						88			33.083	53.4142
WM_039	m_1_02_3_03	HAD	2018	N1	S20020				SYN	HAD_2018	MAGIC						83			34.4746	57.1409
WM_039	m_1_02_3_03	HAL	2017	N0	M10020	3	80	112	MLU	HAL_2017	MAGIC	2016-11-01	2017-05-28	2017-07-01	148	182	69	266.667	58.7	44.0186	34.8772
WM_039	m_1_02_3_03	HAL	2017	N1	M20020	8	123	595	MLU	HAL_2017	MAGIC	2016-11-01	2017-05-28	2017-07-02	148	183	84	512	54	42.8653	61.3333
WM_039	m_1_02_3_03	HAL	2018	N0	M10020	6	95	290	MLU	HAL_2018	MAGIC	2017-09-29	2018-05-20	2018-06-19	140	170	62	266.667	55.3	35.0928	28.7193
WM_039	m_1_02_3_03	HAL	2018	N1	M20020	11	5	657	MLU	HAL_2018	MAGIC	2017-09-28	2018-05-19	2018-06-20	139	171	81	320	56	37.6776	49.8947
WM_039	m_1_02_3_03	MOS	2018	N0	C10020				SEC	MOS_2018	MAGIC		2018-05-23		143		105	460		46.1194	92.2222
WM_039	m_1_02_3_03	MOS	2018	N1	C20020				SEC	MOS_2018	MAGIC		2018-05-22		142		91	360		46.3081	86.3889
WM_039	m_1_02_3_03	SEL	2017	N0	K10020	389	9-5	81045	KWS	SEL_2017	MAGIC	2016-10-10			154		89		47.2	42.5532	89.1628
WM_039	m_1_02_3_03	SEL	2017	N1	K20020	308	7-68	80164	KWS	SEL_2017	MAGIC	2016-10-10			152		96		54.1	44.4444	101.085
WM_039	m_1_02_3_03	SEL	2018	N0	K10020				KWS	SEL_2018	MAGIC				148		97		63.5	42.9185	104.992
WM_039	m_1_02_3_03	SEL	2018	N1	K20020				KWS	SEL_2018	MAGIC				148		99		57.1	46.0829	101.938
WM_040	m_1_02_3_04	HAD	2017	N0	S10021				SYN	HAD_2017	MAGIC	2016-10-30			153		90			40.5913	83.5356
WM_040	m_1_02_3_04	HAD	2017	N1	S20021				SYN	HAD_2017	MAGIC	2016-10-30			150		90			36.998	83.4438
WM_040	m_1_02_3_04	HAD	2018	N0	S10021				SYN	HAD_2018	MAGIC						77			28.9216	57.0536
WM_040	m_1_02_3_04	HAD	2018	N1	S20021				SYN	HAD_2018	MAGIC						80			24.8708	57.2893
WM_040	m_1_02_3_04	HAL	2017	N0	M10021	7	63	509	MLU	HAL_2017	MAGIC	2016-10-17	2017-05-28	2017-06-28	148	179	60	437.333	49.8	34.3137	30
WM_040	m_1_02_3_04	HAL	2017	N1	M20021	6	118	400	MLU	HAL_2017	MAGIC	2016-11-01	2017-05-28	2017-07-03	148	184	60	362.667	53.7	37.4414	52.7544
WM_040	m_1_02_3_04	HAL	2018	N0	M10021	13	85	777	MLU	HAL_2018	MAGIC	2017-09-29	2018-05-21	2018-06-21	141	172	43	266.667	39.4	33.8581	17.8947
WM_040	m_1_02_3_04	HAL	2018	N1	M20021	12	15	674	MLU	HAL_2018	MAGIC	2017-09-28	2018-05-21	2018-06-23	141	174	75	554.667	53.2	32.3767	58
WM_040	m_1_02_3_04	MOS	2018	N0	C10021				SEC	MOS_2018	MAGIC		2018-05-23		143		90	413.333		37.2486	78.75
WM_040	m_1_02_3_04	MOS	2018	N1	C20021				SEC	MOS_2018	MAGIC		2018-05-23		143		90	593.333		37.3614	91.1111
WM_040	m_1_02_3_04	SEL	2017	N0	K10021	62	2-35	81310	KWS	SEL_2017	MAGIC	2016-10-10			155		88		48	37.7358	97.5349
WM_040	m_1_02_3_04	SEL	2017	N1	K20021	339	8-94	80595	KWS	SEL_2017	MAGIC	2016-10-10			155		87		47.5	35.8423	100.093
WM_040	m_1_02_3_04	SEL	2018	N0	K10021				KWS	SEL_2018	MAGIC				148		85		60.9	40.4858	99.9225
WM_040	m_1_02_3_04	SEL	2018	N1	K20021				KWS	SEL_2018	MAGIC				148		83		65.4	33.557	89.0853
WM_041	m_1_02_3_05	HAD	2017	N0	S10022				SYN	HAD_2017	MAGIC	2016-10-30			151		83			45.0645	83.5701
WM_041	m_1_02_3_05	HAD	2017	N1	S20022				SYN	HAD_2017	MAGIC	2016-10-30			150		90			42.5114	85.8231
WM_041	m_1_02_3_05	HAD	2018	N0	S10022				SYN	HAD_2018	MAGIC						68			27.551	51.9508
WM_041	m_1_02_3_05	HAD	2018	N1	S20022				SYN	HAD_2018	MAGIC						75			33.4615	64.8016
WM_041	m_1_02_3_05	HAL	2017	N0	M10022	2	88	87	MLU	HAL_2017	MAGIC	2016-11-01	2017-05-29	2017-07-05	149	186	56	320	56.5	50.1801	36.2456
WM_041	m_1_02_3_05	HAL	2017	N1	M20022	6	123	405	MLU	HAL_2017	MAGIC	2016-11-01	2017-05-28	2017-07-04	148	185	64	330.667	64.2	39.8937	58.9123
WM_041	m_1_02_3_05	HAL	2018	N0	M10022	8	86	413	MLU	HAL_2018	MAGIC	2017-09-29	2018-05-17	2018-06-20	137	171	52	224	54.1	37.6119	33.8596
WM_041	m_1_02_3_05	HAL	2018	N1	M20022	4	15	146	MLU	HAL_2018	MAGIC	2017-09-28	2018-05-20	2018-06-28	140	179	69	362.667	65.7	36.8357	58.9649
WM_041	m_1_02_3_05	MOS	2018	N0	C10022				SEC	MOS_2018	MAGIC		2018-05-23		143		87	446.667		41.9091	77.2222
WM_041	m_1_02_3_05	MOS	2018	N1	C20022				SEC	MOS_2018	MAGIC		2018-05-23		143		71	366.667		46.0976	87.2222
WM_041	m_1_02_3_05	SEL	2017	N0	K10022	621	13-45	81579	KWS	SEL_2017	MAGIC	2016-10-10			153		72		44.1	43.29	95.9225
WM_041	m_1_02_3_05	SEL	2017	N1	K20022	488	11-56	80248	KWS	SEL_2017	MAGIC	2016-10-10			154		82		55	42.735	102
WM_041	m_1_02_3_05	SEL	2018	N0	K10022				KWS	SEL_2018	MAGIC				151		80		70.5	45.2489	96.5426
WM_041	m_1_02_3_05	SEL	2018	N1	K20022				KWS	SEL_2018	MAGIC				148		81		66.7	48.3092	98.9612
WM_042	m_1_02_3_06	HAD	2017	N0	S10023				SYN	HAD_2017	MAGIC	2016-10-30			150		75			42.4451	73.7295
WM_042	m_1_02_3_06	HAD	2017	N1	S20023				SYN	HAD_2017	MAGIC	2016-10-30			151		80			41.1321	87.7942
WM_042	m_1_02_3_06	HAD	2018	N0	S10023				SYN	HAD_2018	MAGIC						65			24.0764	51.0362
WM_042	m_1_02_3_06	HAD	2018	N1	S20023				SYN	HAD_2018	MAGIC						72			28.777	53.4212
WM_042	m_1_02_3_06	HAL	2017	N0	M10023	2	19	18	MLU	HAL_2017	MAGIC	2016-10-17	2017-05-29	2017-07-01	149	182	51	352	57.9	37.7302	23.8246
WM_042	m_1_02_3_06	HAL	2017	N1	M20023	3	159	130	MLU	HAL_2017	MAGIC	2016-11-01	2017-05-29	2017-07-05	149	186	51	330.667	58.9	38.0624	54.7018
WM_042	m_1_02_3_06	HAL	2018	N0	M10023	11	94	636	MLU	HAL_2018	MAGIC	2017-09-29	2018-05-17	2018-06-21	137	172	50	405.333	49.5	34.2009	33.9649
WM_042	m_1_02_3_06	HAL	2018	N1	M20023	3	23	111	MLU	HAL_2018	MAGIC	2017-09-28	2018-05-21	2018-06-27	141	178	67	448	64.3	32.8889	53.8947
WM_042	m_1_02_3_06	MOS	2018	N0	C10023				SEC	MOS_2018	MAGIC		2018-05-25		145		75	533.333		37.8178	73.8889
WM_042	m_1_02_3_06	MOS	2018	N1	C20023				SEC	MOS_2018	MAGIC		2018-05-26		146		77	453.333		40.4147	83.3333
WM_042	m_1_02_3_06	SEL	2017	N0	K10023	450	10-31	81506	KWS	SEL_2017	MAGIC	2016-10-10			155		76		45.8	41.1523	94.4806
WM_042	m_1_02_3_06	SEL	2017	N1	K20023	32	1-80	80432	KWS	SEL_2017	MAGIC	2016-10-10			154		80		56.4	32.4675	111.473
WM_042	m_1_02_3_06	SEL	2018	N0	K10023				KWS	SEL_2018	MAGIC				151		77		53.3	36.4964	91.1318
WM_042	m_1_02_3_06	SEL	2018	N1	K20023				KWS	SEL_2018	MAGIC				151		81		51.4	36.3636	98.4651
WM_043	m_1_02_3_07	HAD	2017	N0	S10024				SYN	HAD_2017	MAGIC	2016-10-30			153		98			48.2405	87.9518
WM_043	m_1_02_3_07	HAD	2017	N1	S20024				SYN	HAD_2017	MAGIC	2016-10-30			149		95			45.5588	91.492
WM_043	m_1_02_3_07	HAD	2018	N0	S10024				SYN	HAD_2018	MAGIC						85			40.2165	77.6277
WM_043	m_1_02_3_07	HAD	2018	N1	S20024				SYN	HAD_2018	MAGIC						92			41.5808	81.7957
WM_043	m_1_02_3_07	HAL	2017	N0	M10024	4	83	272	MLU	HAL_2017	MAGIC	2016-11-01	2017-05-30	2017-07-02	150	183	59	458.667	55.2	41.6382	37.2632
WM_043	m_1_02_3_07	HAL	2017	N1	M20024	9	191	668	MLU	HAL_2017	MAGIC	2016-11-01	2017-05-28	2017-07-01	148	182	75	565.333	49	39.2937	53.2632
WM_043	m_1_02_3_07	HAL	2018	N0	M10024	11	77	653	MLU	HAL_2018	MAGIC	2017-09-29	2018-05-20	2018-06-19	140	170	47	213.333	48.3	38.1069	24.8947
WM_043	m_1_02_3_07	HAL	2018	N1	M20024	8	55	450	MLU	HAL_2018	MAGIC	2017-09-28	2018-05-20	2018-06-23	140	174	73	458.667	50.1	39.0306	53.2281
WM_043	m_1_02_3_07	MOS	2018	N0	C10024				SEC	MOS_2018	MAGIC		2018-05-23		143		85	500		47.0762	90
WM_043	m_1_02_3_07	MOS	2018	N1	C20024				SEC	MOS_2018	MAGIC		2018-05-24		144		85	473.333		48.0964	98.4722
WM_043	m_1_02_3_07	SEL	2017	N0	K10024	215	5-23	80967	KWS	SEL_2017	MAGIC	2016-10-10			154		74		41	44.2478	96.5271
WM_043	m_1_02_3_07	SEL	2017	N1	K20024	858	18-55	80418	KWS	SEL_2017	MAGIC	2016-10-10			154		89		46.8	45.8716	105.364
WM_043	m_1_02_3_07	SEL	2018	N0	K10024				KWS	SEL_2018	MAGIC				151		92		66.8	49.7512	105.318
WM_043	m_1_02_3_07	SEL	2018	N1	K20024				KWS	SEL_2018	MAGIC				151		91		55.9	48.0769	114.031
WM_044	m_1_02_3_08	HAD	2017	N0	S10025				SYN	HAD_2017	MAGIC	2016-10-30			148		90			40.25	58.9113
WM_044	m_1_02_3_08	HAD	2017	N1	S20025				SYN	HAD_2017	MAGIC	2016-10-30			149		95			32.3759	62.1033
WM_044	m_1_02_3_08	HAD	2018	N0	S10025				SYN	HAD_2018	MAGIC						85			28.1295	57.0693
WM_044	m_1_02_3_08	HAD	2018	N1	S20025				SYN	HAD_2018	MAGIC						88			24.3434	51.047
WM_044	m_1_02_3_08	HAL	2017	N0	M10025	3	3	189	MLU	HAL_2017	MAGIC	2016-10-17	2017-05-26	2017-06-30	146	181	62	437.333	49.6	36.7407	33.4035
WM_044	m_1_02_3_08	HAL	2017	N1	M20025	4	187	279	MLU	HAL_2017	MAGIC	2016-11-01	2017-05-29	2017-07-03	149	184	70	704	48	34.1703	49.3333
WM_044	m_1_02_3_08	HAL	2018	N0	M10025	13	73	789	MLU	HAL_2018	MAGIC	2017-09-29	2018-05-21	2018-06-21	141	172	43	394.667	43.6	33.2282	13.5789
WM_044	m_1_02_3_08	HAL	2018	N1	M20025	13	48	746	MLU	HAL_2018	MAGIC	2017-09-28	2018-05-18	2018-06-22	138	173	66	234.667	57.6	31.7455	32.3158
WM_044	m_1_02_3_08	MOS	2018	N0	C10025				SEC	MOS_2018	MAGIC		2018-05-22		142		95	573.333		37.4059	69.5833
WM_044	m_1_02_3_08	MOS	2018	N1	C20025				SEC	MOS_2018	MAGIC		2018-05-22		142		82	486.667		39.5022	71.5278
WM_044	m_1_02_3_08	SEL	2017	N0	K10025	361	8-24	81017	KWS	SEL_2017	MAGIC	2016-10-10			153		79		38.1	39.8406	83.1783
WM_044	m_1_02_3_08	SEL	2017	N1	K20025	590	13-62	80300	KWS	SEL_2017	MAGIC	2016-10-10			154		84		45.5	34.965	90.2016
WM_044	m_1_02_3_08	SEL	2018	N0	K10025				KWS	SEL_2018	MAGIC				145		79		51.7	42.3729	78.2016
WM_044	m_1_02_3_08	SEL	2018	N1	K20025				KWS	SEL_2018	MAGIC				148		81		60.5	41.6667	94.2481
WM_045	m_1_02_3_09	HAD	2017	N0	S10026				SYN	HAD_2017	MAGIC	2016-10-30			149		85			45.2381	83.1177
WM_045	m_1_02_3_09	HAD	2017	N1	S20026				SYN	HAD_2017	MAGIC	2016-10-30			149		85			40.0468	90.4525
WM_045	m_1_02_3_09	HAD	2018	N0	S10026				SYN	HAD_2018	MAGIC						76			34.5914	85.9731
WM_045	m_1_02_3_09	HAD	2018	N1	S20026				SYN	HAD_2018	MAGIC						80			25.6597	60.2086
WM_045	m_1_02_3_09	HAL	2017	N0	M10026	6	28	407	MLU	HAL_2017	MAGIC	2016-10-17	2017-05-26	2017-06-29	146	180	71	416	51.2	38.4063	27.7895
WM_045	m_1_02_3_09	HAL	2017	N1	M20026	3	139	150	MLU	HAL_2017	MAGIC	2016-11-01	2017-05-28	2017-07-08	148	189	73	330.667	57.4	44.5203	71.6491
WM_045	m_1_02_3_09	HAL	2018	N0	M10026	4	70	133	MLU	HAL_2018	MAGIC	2017-09-29	2018-05-16	2018-06-18	136	169	54	298.667	51.1	39.2095	32.4211
WM_045	m_1_02_3_09	HAL	2018	N1	M20026	12	20	679	MLU	HAL_2018	MAGIC	2017-09-28	2018-05-16	2018-06-26	136	177	73	576	46.8	35.4458	65.5789
WM_045	m_1_02_3_09	MOS	2018	N0	C10026				SEC	MOS_2018	MAGIC		2018-05-21		141		83	373.333		44.2476	66.6667
WM_045	m_1_02_3_09	MOS	2018	N1	C20026				SEC	MOS_2018	MAGIC		2018-05-22		142		84	400		49.2583	87.5
WM_045	m_1_02_3_09	SEL	2017	N0	K10026	803	17-35	81661	KWS	SEL_2017	MAGIC	2016-10-10			153		83		45	38.61	102.202
WM_045	m_1_02_3_09	SEL	2017	N1	K20026	659	14-62	80319	KWS	SEL_2017	MAGIC	2016-10-10			153		85		52	43.1034	114.248
WM_045	m_1_02_3_09	SEL	2018	N0	K10026				KWS	SEL_2018	MAGIC				142		87		63	42.5532	98.093
WM_045	m_1_02_3_09	SEL	2018	N1	K20026				KWS	SEL_2018	MAGIC				148		89		72.5	45.045	114.233
WM_046	m_1_02_3_10	HAD	2017	N0	S10027				SYN	HAD_2017	MAGIC	2016-10-30			150		85			38.3178	77.9574
WM_046	m_1_02_3_10	HAD	2017	N1	S20027				SYN	HAD_2017	MAGIC	2016-10-30			152		80			38.5501	90.6919
WM_046	m_1_02_3_10	HAD	2018	N0	S10027				SYN	HAD_2018	MAGIC						70			27.6923	49.7511
WM_046	m_1_02_3_10	HAD	2018	N1	S20027				SYN	HAD_2018	MAGIC						66			27.4031	52.5826
WM_046	m_1_02_3_10	HAL	2017	N0	M10027	7	34	538	MLU	HAL_2017	MAGIC	2016-10-17	2017-05-27	2017-07-01	147	182	46	277.333	42.2	37.2181	27.5088
WM_046	m_1_02_3_10	HAL	2017	N1	M20027	2	165	67	MLU	HAL_2017	MAGIC	2016-11-01	2017-05-29	2017-07-07	149	188	62	373.333	66.6	39.7533	51.4386
WM_046	m_1_02_3_10	HAL	2018	N0	M10027	4	100	163	MLU	HAL_2018	MAGIC	2017-09-29	2018-05-18	2018-06-21	138	172	51	373.333	46.8	35.0789	30.7018
WM_046	m_1_02_3_10	HAL	2018	N1	M20027	5	22	244	MLU	HAL_2018	MAGIC	2017-09-28	2018-05-19	2018-06-28	139	179	69	426.667	57.9	34.4729	55.0175
WM_046	m_1_02_3_10	MOS	2018	N0	C10027				SEC	MOS_2018	MAGIC		2018-05-23		143		77	480		41.2184	72.3611
WM_046	m_1_02_3_10	MOS	2018	N1	C20027				SEC	MOS_2018	MAGIC		2018-05-22		142		70	440		39.1789	84.1667
WM_046	m_1_02_3_10	SEL	2017	N0	K10027	505	11-25	81513	KWS	SEL_2017	MAGIC	2016-10-10			155		70		53.1	40.1606	85.0388
WM_046	m_1_02_3_10	SEL	2017	N1	K20027	708	15-84	80768	KWS	SEL_2017	MAGIC	2016-10-10			154		80		55.9	37.037	97.0853
WM_046	m_1_02_3_10	SEL	2018	N0	K10027				KWS	SEL_2018	MAGIC				148		72		57.3	43.29	91.0853
WM_046	m_1_02_3_10	SEL	2018	N1	K20027				KWS	SEL_2018	MAGIC				151		78		73	44.843	93.7984
WM_047	m_1_02_4_01	HAD	2017	N0	S10028				SYN	HAD_2017	MAGIC	2016-10-30			147		100			47.6654	62.979
WM_047	m_1_02_4_01	HAD	2017	N1	S20028				SYN	HAD_2017	MAGIC	2016-10-30			148		105			42.5522	66.3098
WM_047	m_1_02_4_01	HAD	2018	N0	S10028				SYN	HAD_2018	MAGIC						91			38.5246	72.3542
WM_047	m_1_02_4_01	HAD	2018	N1	S20028				SYN	HAD_2018	MAGIC						93			38.705	64.5346
WM_047	m_1_02_4_01	HAL	2017	N0	M10028	8	10	579	MLU	HAL_2017	MAGIC	2016-10-17	2017-05-27	2017-06-28	147	179	67	352	42.8	41.4352	28.0351
WM_047	m_1_02_4_01	HAL	2017	N1	M20028	5	114	365	MLU	HAL_2017	MAGIC	2016-11-01	2017-05-28	2017-07-02	148	183	72	437.333	45	43.2512	45.0877
WM_047	m_1_02_4_01	HAL	2018	N0	M10028	5	125	209	MLU	HAL_2018	MAGIC	2017-09-29	2018-05-18	2018-06-18	138	169	62	394.667	44.5	41.0361	41.9298
WM_047	m_1_02_4_01	HAL	2018	N1	M20028	7	14	384	MLU	HAL_2018	MAGIC	2017-09-28	2018-05-20	2018-06-23	140	174	85	576	51.7	41.1634	66.4211
WM_047	m_1_02_4_01	MOS	2018	N0	C10028				SEC	MOS_2018	MAGIC		2018-05-22		142		100	466.667		47.9259	79.4444
WM_047	m_1_02_4_01	MOS	2018	N1	C20028				SEC	MOS_2018	MAGIC		2018-05-22		142		94	406.667		48.2057	84.1667
WM_047	m_1_02_4_01	SEL	2017	N0	K10028	682	15-10	81190	KWS	SEL_2017	MAGIC	2016-10-10			154		100		34.3	42.5532	94.0775
WM_047	m_1_02_4_01	SEL	2017	N1	K20028	59	2-86	80459	KWS	SEL_2017	MAGIC	2016-10-10			151		106		41.7	42.735	101.969
WM_047	m_1_02_4_01	SEL	2018	N0	K10028				KWS	SEL_2018	MAGIC				142		104		46.9	49.0196	99.3798
WM_047	m_1_02_4_01	SEL	2018	N1	K20028				KWS	SEL_2018	MAGIC				145		103		40.2	44.4444	106.357
WM_048	m_1_02_4_02	HAD	2017	N0	S10029				SYN	HAD_2017	MAGIC	2016-10-30			151		80			46.2	76.8132
WM_048	m_1_02_4_02	HAD	2017	N1	S20029				SYN	HAD_2017	MAGIC	2016-10-30			150		83			43.0505	83.361
WM_048	m_1_02_4_02	HAD	2018	N0	S10029				SYN	HAD_2018	MAGIC						75			33.0526	71.3753
WM_048	m_1_02_4_02	HAD	2018	N1	S20029				SYN	HAD_2018	MAGIC						78			37.4368	76.0376
WM_048	m_1_02_4_02	HAL	2017	N0	M10029	9	24	738	MLU	HAL_2017	MAGIC	2016-10-17	2017-05-27	2017-06-29	147	180	62	298.667	52.7	38.908	29.0175
WM_048	m_1_02_4_02	HAL	2017	N1	M20029	3	102	187	MLU	HAL_2017	MAGIC	2016-11-01	2017-05-30	2017-07-06	150	187	57	394.667	60.5	42.7295	49.1579
WM_048	m_1_02_4_02	HAL	2018	N0	M10029	7	133	333	MLU	HAL_2018	MAGIC	2017-09-29	2018-05-16	2018-06-19	136	170	56	362.667	52.3	35.5416	40.1404
WM_048	m_1_02_4_02	HAL	2018	N1	M20029	7	27	371	MLU	HAL_2018	MAGIC	2017-09-28	2018-05-19	2018-06-26	139	177	78	394.667	64.1	36.3117	65.3684
WM_048	m_1_02_4_02	MOS	2018	N0	C10029				SEC	MOS_2018	MAGIC		2018-05-24		144		76	513.333		43.3083	65
WM_048	m_1_02_4_02	MOS	2018	N1	C20029				SEC	MOS_2018	MAGIC		2018-05-23		143		88	506.667		42.2477	85.9722
WM_048	m_1_02_4_02	SEL	2017	N0	K10029	711	15-39	81619	KWS	SEL_2017	MAGIC	2016-10-10			155		82		48.2	41.841	99.3798
WM_048	m_1_02_4_02	SEL	2017	N1	K20029	305	7-65	80161	KWS	SEL_2017	MAGIC	2016-10-10			155		87		50.9	40.3226	107.473
WM_048	m_1_02_4_02	SEL	2018	N0	K10029				KWS	SEL_2018	MAGIC				148		84		66.4	47.3934	95.3178
WM_048	m_1_02_4_02	SEL	2018	N1	K20029				KWS	SEL_2018	MAGIC				154		85		63	34.2466	103.752
WM_049	m_1_02_4_06	HAD	2017	N0	S10030				SYN	HAD_2017	MAGIC	2016-10-30			147		108			53.7013	62.8387
WM_049	m_1_02_4_06	HAD	2017	N1	S20030				SYN	HAD_2017	MAGIC	2016-10-30			147		100			52.924	72.6663
WM_049	m_1_02_4_06	HAD	2018	N0	S10030				SYN	HAD_2018	MAGIC						92			39.823	60.7441
WM_049	m_1_02_4_06	HAD	2018	N1	S20030				SYN	HAD_2018	MAGIC						87			37.6667	54.4483
WM_049	m_1_02_4_06	HAL	2017	N0	M10030	4	23	212	MLU	HAL_2017	MAGIC	2016-10-17	2017-05-26	2017-06-30	146	181	74	330.667	41.4	50.2701	25.1754
WM_049	m_1_02_4_06	HAL	2017	N1	M20030	10	135	797	MLU	HAL_2017	MAGIC	2016-11-01	2017-05-27	2017-07-01	147	182	88	405.333	39.9	51.3342	49.6491
WM_049	m_1_02_4_06	HAL	2018	N0	M10030	7	127	339	MLU	HAL_2018	MAGIC	2017-09-29	2018-05-15	2018-06-19	135	170	61	298.667	42.2	45.442	41.5439
WM_049	m_1_02_4_06	HAL	2018	N1	M20030	11	56	606	MLU	HAL_2018	MAGIC	2017-09-28	2018-05-18	2018-06-20	138	171	63	373.333	34.8	45.1106	33.2281
WM_049	m_1_02_4_06	MOS	2018	N0	C10030				SEC	MOS_2018	MAGIC		2018-05-21		141		105	440		47.4155	79.4444
WM_049	m_1_02_4_06	MOS	2018	N1	C20030				SEC	MOS_2018	MAGIC		2018-05-21		141		101	440		56.4201	92.2222
WM_049	m_1_02_4_06	SEL	2017	N0	K10030	305	7-17	81009	KWS	SEL_2017	MAGIC	2016-10-10			152		92		36.5	51.5464	91.4884
WM_049	m_1_02_4_06	SEL	2017	N1	K20030	664	14-57	80324	KWS	SEL_2017	MAGIC	2016-10-10			151		101		38.4	51.8135	102.682
WM_049	m_1_02_4_06	SEL	2018	N0	K10030				KWS	SEL_2018	MAGIC				139		88		46.9	55.8659	95.2713
WM_049	m_1_02_4_06	SEL	2018	N1	K20030				KWS	SEL_2018	MAGIC				148		97		49.2	53.7634	94.6822
WM_050	m_1_02_4_09_K	HAD	2017	N0	S10031				SYN	HAD_2017	MAGIC	2016-10-30			148		83			46.0369	81.8428
WM_050	m_1_02_4_09_K	HAD	2017	N1	S20031				SYN	HAD_2017	MAGIC	2016-10-30			148		80			42.2472	92.2586
WM_050	m_1_02_4_09_K	HAD	2018	N0	S10031				SYN	HAD_2018	MAGIC						75			39.6266	71.0178
WM_050	m_1_02_4_09_K	HAD	2018	N1	S20031				SYN	HAD_2018	MAGIC						77			33.5473	55.3409
WM_050	m_1_02_4_09_K	HAL	2017	N0	M10031	2	73	72	MLU	HAL_2017	MAGIC	2016-11-01	2017-05-29	2017-07-04	149	185	63	426.667	41.8	49.2406	40.3509
WM_050	m_1_02_4_09_K	HAL	2017	N1	M20031	5	184	295	MLU	HAL_2017	MAGIC	2016-11-01	2017-05-28	2017-07-02	148	183	71	672	42.3	44.1705	53.2632
WM_050	m_1_02_4_09_K	HAL	2018	N0	M10031	6	107	302	MLU	HAL_2018	MAGIC	2017-09-29	2018-05-15	2018-06-18	135	169	57	288	38.3	40.7427	37.2456
WM_050	m_1_02_4_09_K	HAL	2018	N1	M20031	10	3	530	MLU	HAL_2018	MAGIC	2017-09-28	2018-05-15	2018-06-19	135	170	66	341.333	42.5	38.7286	47.9649
WM_050	m_1_02_4_09_K	MOS	2018	N0	C10031				SEC	MOS_2018	MAGIC		2018-05-20		140		75	393.333		47.4559	65
WM_050	m_1_02_4_09_K	MOS	2018	N1	C20031				SEC	MOS_2018	MAGIC		2018-05-21		141		80	586.667		51.4854	89.4444
WM_050	m_1_02_4_09_K	SEL	2017	N0	K10031	734	16-35	81640	KWS	SEL_2017	MAGIC	2016-10-10			152		77		30.9	45.4545	93.8605
WM_050	m_1_02_4_09_K	SEL	2017	N1	K20031	202	5-58	80106	KWS	SEL_2017	MAGIC	2016-10-10			151		78		37.7	44.0529	102.419
WM_050	m_1_02_4_09_K	SEL	2018	N0	K10031				KWS	SEL_2018	MAGIC				142		85		41.5	48.5437	100.357
WM_050	m_1_02_4_09_K	SEL	2018	N1	K20031				KWS	SEL_2018	MAGIC				148		85		44.6	40.1606	102.062
WM_051	m_1_02_4_11_K	HAD	2017	N0	S10032				SYN	HAD_2017	MAGIC	2016-10-30			150		90			49.1484	100.8
WM_051	m_1_02_4_11_K	HAD	2017	N1	S20032				SYN	HAD_2017	MAGIC	2016-10-30			151		95			40.4783	88.9267
WM_051	m_1_02_4_11_K	HAD	2018	N0	S10032				SYN	HAD_2018	MAGIC						73			37.7542	78.7727
WM_051	m_1_02_4_11_K	HAD	2018	N1	S20032				SYN	HAD_2018	MAGIC						78			31.1594	68.5421
WM_051	m_1_02_4_11_K	HAL	2017	N0	M10032	6	56	435	MLU	HAL_2017	MAGIC	2016-10-17	2017-05-26	2017-06-29	146	180	70	384	49.7	39.9242	28.9474
WM_051	m_1_02_4_11_K	HAL	2017	N1	M20032	2	161	63	MLU	HAL_2017	MAGIC	2016-11-01	2017-05-28	2017-07-05	148	186	75	490.667	59.4	49.244	68.807
WM_051	m_1_02_4_11_K	HAL	2018	N0	M10032	5	91	243	MLU	HAL_2018	MAGIC	2017-09-29	2018-05-20	2018-06-21	140	172	59	288	54.8	41.9899	40.0175
WM_051	m_1_02_4_11_K	HAL	2018	N1	M20032	14	36	827	MLU	HAL_2018	MAGIC	2017-09-28	2018-05-19	2018-06-25	139	176	69	458.667	47.3	39.9395	51.5439
WM_051	m_1_02_4_11_K	MOS	2018	N0	C10032				SEC	MOS_2018	MAGIC		2018-05-22		142		90	426.667		53.9833	99.3056
WM_051	m_1_02_4_11_K	MOS	2018	N1	C20032				SEC	MOS_2018	MAGIC		2018-05-23		143		92	553.333		52.2135	99.8611
WM_051	m_1_02_4_11_K	SEL	2017	N0	K10032	387	9-3	81043	KWS	SEL_2017	MAGIC	2016-10-10			154		80		41.2	46.2963	93.0853
WM_051	m_1_02_4_11_K	SEL	2017	N1	K20032	453	10-76	80661	KWS	SEL_2017	MAGIC	2016-10-10			153		87		49.3	42.5532	114.465
WM_051	m_1_02_4_11_K	SEL	2018	N0	K10032				KWS	SEL_2018	MAGIC				148		89		58	36.1011	117.659
WM_051	m_1_02_4_11_K	SEL	2018	N1	K20032				KWS	SEL_2018	MAGIC				148		90		56.1	46.5116	113.101
WM_052	m_1_03_1_01	HAD	2017	N0	S10033				SYN	HAD_2017	MAGIC	2016-10-30			147		103			54.247	81.7152
WM_052	m_1_03_1_01	HAD	2017	N1	S20033				SYN	HAD_2017	MAGIC	2016-10-30			147		105			50.2989	86.1797
WM_052	m_1_03_1_01	HAD	2018	N0	S10033				SYN	HAD_2018	MAGIC						83			39.1556	64.5165
WM_052	m_1_03_1_01	HAD	2018	N1	S20033				SYN	HAD_2018	MAGIC						92			39.0034	74.4952
WM_052	m_1_03_1_01	HAL	2017	N0	M10033	3	39	153	MLU	HAL_2017	MAGIC	2016-10-17	2017-05-25	2017-07-03	145	184	72	448	47.9	54.3097	45.8246
WM_052	m_1_03_1_01	HAL	2017	N1	M20033	8	114	586	MLU	HAL_2017	MAGIC	2016-11-01	2017-05-27	2017-07-03	147	184	75	416	49.2	55.4911	57.6491
WM_052	m_1_03_1_01	HAL	2018	N0	M10033	14	132	855	MLU	HAL_2018	MAGIC	2017-09-29	2018-05-13	2018-06-19	133	170	65	288	39.8	43.0748	40.8421
WM_052	m_1_03_1_01	HAL	2018	N1	M20033	12	12	671	MLU	HAL_2018	MAGIC	2017-09-28	2018-05-15	2018-06-25	135	176	77	352	41.8	49.9375	66.386
WM_052	m_1_03_1_01	MOS	2018	N0	C10033				SEC	MOS_2018	MAGIC		2018-05-20		140		89	453.333		53.9296	72.2222
WM_052	m_1_03_1_01	MOS	2018	N1	C20033				SEC	MOS_2018	MAGIC		2018-05-20		140		91	280		57.5219	82.6389
WM_052	m_1_03_1_01	SEL	2017	N0	K10033	719	15-47	81627	KWS	SEL_2017	MAGIC	2016-10-10			151		92		39.7	52.356	102.217
WM_052	m_1_03_1_01	SEL	2017	N1	K20033	420	9-84	80628	KWS	SEL_2017	MAGIC	2016-10-10			149		92		45.1	52.0833	116.279
WM_052	m_1_03_1_01	SEL	2018	N0	K10033				KWS	SEL_2018	MAGIC				136		88		45.1	57.4713	99.8915
WM_052	m_1_03_1_01	SEL	2018	N1	K20033				KWS	SEL_2018	MAGIC				139		90		45.8	51.2821	109.876
WM_053	m_1_03_1_02	HAD	2017	N0	S10034				SYN	HAD_2017	MAGIC	2016-10-30			147		88			45.2059	88.637
WM_053	m_1_03_1_02	HAD	2017	N1	S20034				SYN	HAD_2017	MAGIC	2016-10-30			149		95			42.4609	105.206
WM_053	m_1_03_1_02	HAD	2018	N0	S10034				SYN	HAD_2018	MAGIC						77			27.6471	59.0793
WM_053	m_1_03_1_02	HAD	2018	N1	S20034				SYN	HAD_2018	MAGIC						75			29.7865	64.0832
WM_053	m_1_03_1_02	HAL	2017	N0	M10034	5	18	364	MLU	HAL_2017	MAGIC	2016-10-17	2017-05-24	2017-06-29	144	180	68	330.667	49.9	41.0525	31.4211
WM_053	m_1_03_1_02	HAL	2017	N1	M20034	10	132	794	MLU	HAL_2017	MAGIC	2016-11-01	2017-05-26	2017-07-01	146	182	81	384	58.6	42.278	61.5789
WM_053	m_1_03_1_02	HAL	2018	N0	M10034	4	128	191	MLU	HAL_2018	MAGIC	2017-09-29	2018-05-16	2018-06-18	136	169	49	352	51.3	36.7098	25.7544
WM_053	m_1_03_1_02	HAL	2018	N1	M20034	14	50	841	MLU	HAL_2018	MAGIC	2017-09-28	2018-05-16	2018-06-20	136	171	74	373.333	53.1	36.4904	53.9649
WM_053	m_1_03_1_02	MOS	2018	N0	C10034				SEC	MOS_2018	MAGIC		2018-05-21		141		82	366.667		45.3086	71.3889
WM_053	m_1_03_1_02	MOS	2018	N1	C20034				SEC	MOS_2018	MAGIC		2018-05-21		141		92	480		47.1464	104.722
WM_053	m_1_03_1_02	SEL	2017	N0	K10034	87	2-10	80887	KWS	SEL_2017	MAGIC	2016-10-10			151		86		44.7	43.6681	100
WM_053	m_1_03_1_02	SEL	2017	N1	K20034	495	11-63	80255	KWS	SEL_2017	MAGIC	2016-10-10			150		93		56.5	41.6667	120.62
WM_053	m_1_03_1_02	SEL	2018	N0	K10034				KWS	SEL_2018	MAGIC				142		87		70.6	45.045	109.783
WM_053	m_1_03_1_02	SEL	2018	N1	K20034				KWS	SEL_2018	MAGIC				142		94		66.6	38.7597	118.403
WM_054	m_1_03_1_03	HAD	2017	N0	S10035				SYN	HAD_2017	MAGIC	2016-10-30			147		113			49.8601	76.7528
WM_054	m_1_03_1_03	HAD	2017	N1	S20035				SYN	HAD_2017	MAGIC	2016-10-30			147		115			37.9108	81.5898
WM_054	m_1_03_1_03	HAD	2018	N0	S10035				SYN	HAD_2018	MAGIC						98			39.3802	78.0655
WM_054	m_1_03_1_03	HAD	2018	N1	S20035				SYN	HAD_2018	MAGIC						102			36.1745	69.3414
WM_054	m_1_03_1_03	HAL	2017	N0	M10035	6	11	390	MLU	HAL_2017	MAGIC	2016-10-17	2017-05-26	2017-06-28	146	179	69	266.667	37.4	46.9455	22.5965
WM_054	m_1_03_1_03	HAL	2017	N1	M20035	5	175	304	MLU	HAL_2017	MAGIC	2016-11-01	2017-05-27	2017-07-05	147	186	87	405.333	49.1	48.8889	57.1579
WM_054	m_1_03_1_03	HAL	2018	N0	M10035	6	91	286	MLU	HAL_2018	MAGIC	2017-09-29	2018-05-16	2018-06-20	136	171	64	309.333	41.7	46.5867	34.3684
WM_054	m_1_03_1_03	HAL	2018	N1	M20035	11	52	610	MLU	HAL_2018	MAGIC	2017-09-28	2018-05-16	2018-06-22	136	173	70	309.333	47.1	45.9021	43.2982
WM_054	m_1_03_1_03	MOS	2018	N0	C10035				SEC	MOS_2018	MAGIC		2018-05-21		141		95	373.333		46.9849	64.0278
WM_054	m_1_03_1_03	MOS	2018	N1	C20035				SEC	MOS_2018	MAGIC		2018-05-21		141		109	420		54.7727	97.9167
WM_054	m_1_03_1_03	SEL	2017	N0	K10035	134	3-38	81334	KWS	SEL_2017	MAGIC	2016-10-10			150		103		40	48.7805	93.6124
WM_054	m_1_03_1_03	SEL	2017	N1	K20035	47	1-95	80447	KWS	SEL_2017	MAGIC	2016-10-10			149		103		46.7	45.045	96.5736
WM_054	m_1_03_1_03	SEL	2018	N0	K10035				KWS	SEL_2018	MAGIC				139		107		49.6	55.5556	110.14
WM_054	m_1_03_1_03	SEL	2018	N1	K20035				KWS	SEL_2018	MAGIC				142		113		43.6	46.9484	111.116
WM_055	m_1_03_1_04	HAD	2017	N0	S10036				SYN	HAD_2017	MAGIC	2016-10-30			147		85			49.8387	91.8452
WM_055	m_1_03_1_04	HAD	2017	N1	S20036				SYN	HAD_2017	MAGIC	2016-10-30			149		90			45.0606	101.128
WM_055	m_1_03_1_04	HAD	2018	N0	S10036				SYN	HAD_2018	MAGIC						78			33.2117	67.9949
WM_055	m_1_03_1_04	HAD	2018	N1	S20036				SYN	HAD_2018	MAGIC						73			32.5461	60.5256
WM_055	m_1_03_1_04	HAL	2017	N0	M10036	4	72	261	MLU	HAL_2017	MAGIC	2016-11-01	2017-05-28	2017-07-03	148	184	55	277.333	61.5	42.6667	30.2105
WM_055	m_1_03_1_04	HAL	2017	N1	M20036	5	167	312	MLU	HAL_2017	MAGIC	2016-11-01	2017-05-28	2017-07-03	148	184	72	448	57	42.1587	55.7895
WM_055	m_1_03_1_04	HAL	2018	N0	M10036	14	100	823	MLU	HAL_2018	MAGIC	2017-09-29	2018-05-16	2018-06-19	136	170	47	384	47.7	39.883	29.6842
WM_055	m_1_03_1_04	HAL	2018	N1	M20036	10	42	569	MLU	HAL_2018	MAGIC	2017-09-28	2018-05-16	2018-06-20	136	171	60	298.667	46.7	37.7751	50.0702
WM_055	m_1_03_1_04	MOS	2018	N0	C10036				SEC	MOS_2018	MAGIC		2018-05-21		141		79	373.333		48.699	81.1111
WM_055	m_1_03_1_04	MOS	2018	N1	C20036				SEC	MOS_2018	MAGIC		2018-05-21		141		71	366.667		49.4517	83.0556
WM_055	m_1_03_1_04	SEL	2017	N0	K10036	293	7-5	80997	KWS	SEL_2017	MAGIC	2016-10-10			153		81		50.9	47.619	95.7984
WM_055	m_1_03_1_04	SEL	2017	N1	K20036	44	1-92	80444	KWS	SEL_2017	MAGIC	2016-10-10			151		85		59	40.9836	118.264
WM_055	m_1_03_1_04	SEL	2018	N0	K10036				KWS	SEL_2018	MAGIC				148		83		56.3	48.7805	113.876
WM_055	m_1_03_1_04	SEL	2018	N1	K20036				KWS	SEL_2018	MAGIC				145		84		48.8	40.3226	113.24
WM_056	m_1_03_1_05	HAD	2017	N0	S10037				SYN	HAD_2017	MAGIC	2016-10-30			147		108			46.0947	76.0132
WM_056	m_1_03_1_05	HAD	2017	N1	S20037				SYN	HAD_2017	MAGIC	2016-10-30			146		110			44.878	81.9976
WM_056	m_1_03_1_05	HAD	2018	N0	S10037				SYN	HAD_2018	MAGIC						102			36.5306	68.0736
WM_056	m_1_03_1_05	HAD	2018	N1	S20037				SYN	HAD_2018	MAGIC						95			36.1246	63.9901
WM_056	m_1_03_1_05	HAL	2017	N0	M10037	6	65	444	MLU	HAL_2017	MAGIC	2016-11-01	2017-05-28	2017-07-05	148	186	72	298.667	57.3	47.6562	12.0526
WM_056	m_1_03_1_05	HAL	2017	N1	M20037	6	125	407	MLU	HAL_2017	MAGIC	2016-11-01	2017-05-27	2017-07-02	147	183	90	405.333	50.4	43.9889	49.5789
WM_056	m_1_03_1_05	HAL	2018	N0	M10037	9	75	523	MLU	HAL_2018	MAGIC	2017-09-29	2018-05-15	2018-06-20	135	171	65	362.667	48.8	41.5473	47.4386
WM_056	m_1_03_1_05	HAL	2018	N1	M20037	11	30	632	MLU	HAL_2018	MAGIC	2017-09-28	2018-05-14	2018-06-22	134	173	78	362.667	43	42.925	48.1053
WM_056	m_1_03_1_05	MOS	2018	N0	C10037				SEC	MOS_2018	MAGIC		2018-05-21		141		104	446.667		51.4508	72.7778
WM_056	m_1_03_1_05	MOS	2018	N1	C20037				SEC	MOS_2018	MAGIC		2018-05-20		140		99	406.667		53.1707	85.5556
WM_056	m_1_03_1_05	SEL	2017	N0	K10037	249	6-40	81401	KWS	SEL_2017	MAGIC	2016-10-10			150		94		49.4	43.8596	82.7907
WM_056	m_1_03_1_05	SEL	2017	N1	K20037	521	11-89	80681	KWS	SEL_2017	MAGIC	2016-10-10			151		99		46.1	46.0829	102.093
WM_056	m_1_03_1_05	SEL	2018	N0	K10037				KWS	SEL_2018	MAGIC				142		97		59.2	51.0204	95.7364
WM_056	m_1_03_1_05	SEL	2018	N1	K20037				KWS	SEL_2018	MAGIC				139		100		50.5	46.2963	103.333
WM_057	m_1_03_1_06	HAD	2017	N0	S10038				SYN	HAD_2017	MAGIC	2016-10-30			147		103			47.561	87.7778
WM_057	m_1_03_1_06	HAD	2017	N1	S20038				SYN	HAD_2017	MAGIC	2016-10-30			148		105			43.8322	94.6624
WM_057	m_1_03_1_06	HAD	2018	N0	S10038				SYN	HAD_2018	MAGIC						87			33.4201	66.7054
WM_057	m_1_03_1_06	HAD	2018	N1	S20038				SYN	HAD_2018	MAGIC						86			35	62.6316
WM_057	m_1_03_1_06	HAL	2017	N0	M10038	2	42	41	MLU	HAL_2017	MAGIC	2016-10-17	2017-05-26	2017-07-01	146	182	68	362.667	50.1	46.3761	42.7544
WM_057	m_1_03_1_06	HAL	2017	N1	M20038	5	142	337	MLU	HAL_2017	MAGIC	2016-11-01	2017-05-27	2017-07-02	147	183	84	490.667	53.6	44.483	63.8596
WM_057	m_1_03_1_06	HAL	2018	N0	M10038	10	102	561	MLU	HAL_2018	MAGIC	2017-09-29	2018-05-15	2018-06-19	135	170	62	448	44.6	39.1045	43.4211
WM_057	m_1_03_1_06	HAL	2018	N1	M20038	13	37	757	MLU	HAL_2018	MAGIC	2017-09-28	2018-05-16	2018-06-22	136	173	77	277.333	52.7	43.6339	37.1228
WM_057	m_1_03_1_06	MOS	2018	N0	C10038				SEC	MOS_2018	MAGIC		2018-05-21		141		95	533.333		47.7184	88.8889
WM_057	m_1_03_1_06	MOS	2018	N1	C20038				SEC	MOS_2018	MAGIC		2018-05-20		140		100	460		50.7455	105.694
WM_057	m_1_03_1_06	SEL	2017	N0	K10038	378	8-7	81034	KWS	SEL_2017	MAGIC	2016-10-10			152		99		46.6	43.29	104.186
WM_057	m_1_03_1_06	SEL	2017	N1	K20038	136	3-88	80488	KWS	SEL_2017	MAGIC	2016-10-10			150		90		49.9	42.5532	116.124
WM_057	m_1_03_1_06	SEL	2018	N0	K10038				KWS	SEL_2018	MAGIC				142		93		56.8	48.3092	102.574
WM_057	m_1_03_1_06	SEL	2018	N1	K20038				KWS	SEL_2018	MAGIC				145		95		67.8	38.1679	119.302
WM_058	m_1_03_1_07	HAD	2017	N0	S10039				SYN	HAD_2017	MAGIC	2016-10-30			146		85			51.0265	82.9707
WM_058	m_1_03_1_07	HAD	2017	N1	S20039				SYN	HAD_2017	MAGIC	2016-10-30			147		85			46.6914	99.7255
WM_058	m_1_03_1_07	HAD	2018	N0	S10039				SYN	HAD_2018	MAGIC						75			36.4831	74.194
WM_058	m_1_03_1_07	HAD	2018	N1	S20039				SYN	HAD_2018	MAGIC						73			33.9223	70.5692
WM_058	m_1_03_1_07	HAL	2017	N0	M10039	2	43	42	MLU	HAL_2017	MAGIC	2016-10-17	2017-05-24	2017-06-29	144	180	65	426.667	51	50.3974	36.9123
WM_058	m_1_03_1_07	HAL	2017	N1	M20039	7	119	550	MLU	HAL_2017	MAGIC	2016-11-01	2017-05-25	2017-07-01	145	182	71	426.667	49.4	48.5833	56.9825
WM_058	m_1_03_1_07	HAL	2018	N0	M10039	7	134	332	MLU	HAL_2018	MAGIC	2017-09-29	2018-05-13	2018-06-19	133	170	50	213.333	47	44.2262	39.1053
WM_058	m_1_03_1_07	HAL	2018	N1	M20039	12	27	686	MLU	HAL_2018	MAGIC	2017-09-28	2018-05-15	2018-06-20	135	171	73	288	46	39.9379	48.386
WM_058	m_1_03_1_07	MOS	2018	N0	C10039				SEC	MOS_2018	MAGIC		2018-05-20		140		80	500		48.2216	72.7778
WM_058	m_1_03_1_07	MOS	2018	N1	C20039				SEC	MOS_2018	MAGIC		2018-05-20		140		74	393.333		50.6757	77.2222
WM_058	m_1_03_1_07	SEL	2017	N0	K10039	107	3-11	80907	KWS	SEL_2017	MAGIC	2016-10-10			150		76		45.3	49.7512	98.3566
WM_058	m_1_03_1_07	SEL	2017	N1	K20039	493	11-61	80253	KWS	SEL_2017	MAGIC	2016-10-10			150		83		48.8	44.6429	112.14
WM_058	m_1_03_1_07	SEL	2018	N0	K10039				KWS	SEL_2018	MAGIC				139		80		58.6	50.5051	97.7829
WM_058	m_1_03_1_07	SEL	2018	N1	K20039				KWS	SEL_2018	MAGIC				139		84		57.2	44.843	97.3643
WM_059	m_1_03_1_08	HAD	2017	N0	S10040				SYN	HAD_2017	MAGIC	2016-10-30			147		95			49.9306	81.7312
WM_059	m_1_03_1_08	HAD	2017	N1	S20040				SYN	HAD_2017	MAGIC	2016-10-30			148		100			45.3171	88.3248
WM_059	m_1_03_1_08	HAD	2018	N0	S10040				SYN	HAD_2018	MAGIC						92			36.044	67.9514
WM_059	m_1_03_1_08	HAD	2018	N1	S20040				SYN	HAD_2018	MAGIC						90			38.3904	69.115
WM_059	m_1_03_1_08	HAL	2017	N0	M10040	3	26	166	MLU	HAL_2017	MAGIC	2016-10-17	2017-05-26	2017-07-03	146	184	74	309.333	52.8	50.9433	36.4561
WM_059	m_1_03_1_08	HAL	2017	N1	M20040	4	172	264	MLU	HAL_2017	MAGIC	2016-11-01	2017-05-27	2017-07-06	147	187	80	554.667	47	48.5675	62.1404
WM_059	m_1_03_1_08	HAL	2018	N0	M10040	6	97	292	MLU	HAL_2018	MAGIC	2017-09-29	2018-05-14	2018-06-22	134	173	70	330.667	49.5	43.7101	40.2807
WM_059	m_1_03_1_08	HAL	2018	N1	M20040	11	44	618	MLU	HAL_2018	MAGIC	2017-09-28	2018-05-15	2018-06-22	135	173	63	277.333	37.6	41.3991	38.386
WM_059	m_1_03_1_08	MOS	2018	N0	C10040				SEC	MOS_2018	MAGIC		2018-05-20		140		93	380		48.2957	77.6389
WM_059	m_1_03_1_08	MOS	2018	N1	C20040				SEC	MOS_2018	MAGIC		2018-05-20		140		91	453.333		51.752	84.5833
WM_059	m_1_03_1_08	SEL	2017	N0	K10040	481	11-1	81089	KWS	SEL_2017	MAGIC	2016-10-10			152		97		54.4	48.3092	101.194
WM_059	m_1_03_1_08	SEL	2017	N1	K20040	270	6-67	80126	KWS	SEL_2017	MAGIC	2016-10-10			151		93		50.3	46.9484	111.271
WM_059	m_1_03_1_08	SEL	2018	N0	K10040				KWS	SEL_2018	MAGIC				139		90		54.2	55.8659	83.938
WM_059	m_1_03_1_08	SEL	2018	N1	K20040				KWS	SEL_2018	MAGIC				142		99		59	41.841	112.202
WM_060	m_1_03_1_09	HAD	2017	N0	S10041				SYN	HAD_2017	MAGIC	2016-10-30			146		93			46.2541	91.2169
WM_060	m_1_03_1_09	HAD	2017	N1	S20041				SYN	HAD_2017	MAGIC	2016-10-30			149		95			43.007	115.043
WM_060	m_1_03_1_09	HAD	2018	N0	S10041				SYN	HAD_2018	MAGIC						85			25.8997	61.28
WM_060	m_1_03_1_09	HAD	2018	N1	S20041				SYN	HAD_2018	MAGIC						80			33.0403	82.6831
WM_060	m_1_03_1_09	HAL	2017	N0	M10041	3	63	129	MLU	HAL_2017	MAGIC	2016-10-17	2017-05-26	2017-07-03	146	184	71	341.333	55	48.049	36.8772
WM_060	m_1_03_1_09	HAL	2017	N1	M20041	3	135	154	MLU	HAL_2017	MAGIC	2016-11-01	2017-05-26	2017-07-07	146	188	77	469.333	53.9	53.788	73.4035
WM_060	m_1_03_1_09	HAL	2018	N0	M10041	2	123	54	MLU	HAL_2018	MAGIC	2017-09-29	2018-05-16	2018-06-22	136	173	51	405.333	52.9	36.9697	35.1579
WM_060	m_1_03_1_09	HAL	2018	N1	M20041	8	54	449	MLU	HAL_2018	MAGIC	2017-09-28	2018-05-15	2018-06-27	135	178	75	384	49.9	43.1593	64.1754
WM_060	m_1_03_1_09	MOS	2018	N0	C10041				SEC	MOS_2018	MAGIC		2018-05-21		141		99	506.667		44.8592	83.6111
WM_060	m_1_03_1_09	MOS	2018	N1	C20041				SEC	MOS_2018	MAGIC		2018-05-21		141		95	566.667		47.182	103.889
WM_060	m_1_03_1_09	SEL	2017	N0	K10041	298	7-10	81002	KWS	SEL_2017	MAGIC	2016-10-10			151		88		47.6	44.4444	100.295
WM_060	m_1_03_1_09	SEL	2017	N1	K20041	332	7-92	80588	KWS	SEL_2017	MAGIC	2016-10-10			151		90		50.9	38.7597	116.977
WM_060	m_1_03_1_09	SEL	2018	N0	K10041				KWS	SEL_2018	MAGIC				142		93		58.9	50.7614	112.155
WM_060	m_1_03_1_09	SEL	2018	N1	K20041				KWS	SEL_2018	MAGIC				142		89		57	38.4615	118.589
WM_061	m_1_03_1_10	HAD	2017	N0	S10042				SYN	HAD_2017	MAGIC	2016-10-30			146		98			45.2459	83.8384
WM_061	m_1_03_1_10	HAD	2017	N1	S20042				SYN	HAD_2017	MAGIC	2016-10-30			147		98			46.7785	91.1667
WM_061	m_1_03_1_10	HAD	2018	N0	S10042				SYN	HAD_2018	MAGIC						80			38.2917	84.5553
WM_061	m_1_03_1_10	HAD	2018	N1	S20042				SYN	HAD_2018	MAGIC						87			36.0558	72.0534
WM_061	m_1_03_1_10	HAL	2017	N0	M10042	7	91	481	MLU	HAL_2017	MAGIC	2016-11-01	2017-05-28	2017-06-29	148	180	61	309.333	48.4	39.7007	16.1404
WM_061	m_1_03_1_10	HAL	2017	N1	M20042	5	188	291	MLU	HAL_2017	MAGIC	2016-11-01	2017-05-26	2017-07-02	146	183	80	394.667	52	40.5332	60.2105
WM_061	m_1_03_1_10	HAL	2018	N0	M10042	8	113	440	MLU	HAL_2018	MAGIC	2017-09-29	2018-05-16	2018-06-19	136	170	48	288	54.5	35.7173	34.8421
WM_061	m_1_03_1_10	HAL	2018	N1	M20042	2	33	32	MLU	HAL_2018	MAGIC	2017-09-28	2018-05-17	2018-06-25	137	176	77	320	52.8	38.4324	67.2982
WM_061	m_1_03_1_10	MOS	2018	N0	C10042				SEC	MOS_2018	MAGIC		2018-05-21		141		80	320		48.1481	74.7222
WM_061	m_1_03_1_10	MOS	2018	N1	C20042				SEC	MOS_2018	MAGIC		2018-05-21		141		85	513.333		49.9744	97.0833
WM_061	m_1_03_1_10	SEL	2017	N0	K10042	187	4-6	80939	KWS	SEL_2017	MAGIC	2016-10-10			151		81		50	42.735	97.5349
WM_061	m_1_03_1_10	SEL	2017	N1	K20042	803	17-83	80813	KWS	SEL_2017	MAGIC	2016-10-10			150		89		59.5	38.0228	110.14
WM_061	m_1_03_1_10	SEL	2018	N0	K10042				KWS	SEL_2018	MAGIC				145		78		62.8	49.0196	101.736
WM_061	m_1_03_1_10	SEL	2018	N1	K20042				KWS	SEL_2018	MAGIC				139		87		54	39.6825	112.667
WM_062	m_1_03_2_01	HAD	2017	N0	S10043				SYN	HAD_2017	MAGIC	2016-10-30			147		80			46.7987	82.1375
WM_062	m_1_03_2_01	HAD	2017	N1	S20043				SYN	HAD_2017	MAGIC	2016-10-30			151		85			45.2088	95.1232
WM_062	m_1_03_2_01	HAD	2018	N0	S10043				SYN	HAD_2018	MAGIC						74			32.8676	57.3312
WM_062	m_1_03_2_01	HAD	2018	N1	S20043				SYN	HAD_2018	MAGIC						72			40.8711	75.1021
WM_062	m_1_03_2_01	HAL	2017	N0	M10043	4	66	255	MLU	HAL_2017	MAGIC	2016-11-01	2017-05-28	2017-07-04	148	185	54	320	40.8	49.9698	25.7895
WM_062	m_1_03_2_01	HAL	2017	N1	M20043	6	174	456	MLU	HAL_2017	MAGIC	2016-11-01	2017-05-28	2017-06-30	148	181	65	394.667	51.6	38.4488	44.7368
WM_062	m_1_03_2_01	HAL	2018	N0	M10043	14	104	827	MLU	HAL_2018	MAGIC	2017-09-29	2018-05-16	2018-06-19	136	170	50	288	48.5	36.6513	41.3684
WM_062	m_1_03_2_01	HAL	2018	N1	M20043	11	13	649	MLU	HAL_2018	MAGIC	2017-09-28	2018-05-16	2018-06-22	136	173	72	405.333	45.6	41.6095	47.807
WM_062	m_1_03_2_01	MOS	2018	N0	C10043				SEC	MOS_2018	MAGIC		2018-05-23		143		85	493.333		46.5122	76.8056
WM_062	m_1_03_2_01	MOS	2018	N1	C20043				SEC	MOS_2018	MAGIC		2018-05-23		143		81	300		50.1034	86.3889
WM_062	m_1_03_2_01	SEL	2017	N0	K10043	383	8-2	81039	KWS	SEL_2017	MAGIC	2016-10-10			154		77		47.7	44.2478	88.6822
WM_062	m_1_03_2_01	SEL	2017	N1	K20043	310	7-70	80166	KWS	SEL_2017	MAGIC	2016-10-10			152		79		50.5	43.1034	102.977
WM_062	m_1_03_2_01	SEL	2018	N0	K10043				KWS	SEL_2018	MAGIC				145		79		58.4	49.505	91.2868
WM_062	m_1_03_2_01	SEL	2018	N1	K20043				KWS	SEL_2018	MAGIC				148		80		52.9	39.5257	100.419
WM_063	m_1_03_2_03	HAD	2017	N0	S10044				SYN	HAD_2017	MAGIC	2016-10-30			147		90			48.8278	72.1294
WM_063	m_1_03_2_03	HAD	2017	N1	S20044				SYN	HAD_2017	MAGIC	2016-10-30			149		95			48.2383	86.3599
WM_063	m_1_03_2_03	HAD	2018	N0	S10044				SYN	HAD_2018	MAGIC						85			38.0709	73.3851
WM_063	m_1_03_2_03	HAD	2018	N1	S20044				SYN	HAD_2018	MAGIC						90			40.9225	86.4206
WM_063	m_1_03_2_03	HAL	2017	N0	M10044	5	71	311	MLU	HAL_2017	MAGIC	2016-11-01	2017-05-29	2017-07-01	149	182	57	277.333	46.3	42.6217	19.1579
WM_063	m_1_03_2_03	HAL	2017	N1	M20044	10	192	854	MLU	HAL_2017	MAGIC	2016-11-01	2017-05-28	2017-07-01	148	182	69	384	50.8	40.7709	45.1579
WM_063	m_1_03_2_03	HAL	2018	N0	M10044	2	96	27	MLU	HAL_2018	MAGIC	2017-09-29	2018-05-19	2018-06-21	139	172	59	405.333	49.9	39.8972	44.386
WM_063	m_1_03_2_03	HAL	2018	N1	M20044	7	64	334	MLU	HAL_2018	MAGIC	2017-09-28	2018-05-19	2018-06-20	139	171	65	373.333	40.4	40.6479	39.3333
WM_063	m_1_03_2_03	MOS	2018	N0	C10044				SEC	MOS_2018	MAGIC		2018-05-21		141		84	393.333		46.5111	80.9722
WM_063	m_1_03_2_03	MOS	2018	N1	C20044				SEC	MOS_2018	MAGIC		2018-05-21		141		82	360		49.3909	72.0833
WM_063	m_1_03_2_03	SEL	2017	N0	K10044	468	10-13	81076	KWS	SEL_2017	MAGIC	2016-10-10			153		79		47.6	45.8716	95.3333
WM_063	m_1_03_2_03	SEL	2017	N1	K20044	164	4-77	80516	KWS	SEL_2017	MAGIC	2016-10-10			151		87		43.5	42.0168	109.023
WM_063	m_1_03_2_03	SEL	2018	N0	K10044				KWS	SEL_2018	MAGIC				145		86		57.7	50.7614	100.31
WM_063	m_1_03_2_03	SEL	2018	N1	K20044				KWS	SEL_2018	MAGIC				148		85		62.1	46.0829	106.31
WM_064	m_1_03_2_04	HAD	2017	N0	S10045				SYN	HAD_2017	MAGIC	2016-10-30			148		95			48.2424	83.4533
WM_064	m_1_03_2_04	HAD	2017	N1	S20045				SYN	HAD_2017	MAGIC	2016-10-30			150		95			48.3333	87.7638
WM_064	m_1_03_2_04	HAD	2018	N0	S10045				SYN	HAD_2018	MAGIC						75			41.4904	75.8737
WM_064	m_1_03_2_04	HAD	2018	N1	S20045				SYN	HAD_2018	MAGIC						85			34.3023	68.6531
WM_064	m_1_03_2_04	HAL	2017	N0	M10045	6	18	397	MLU	HAL_2017	MAGIC	2016-10-17	2017-05-25	2017-06-29	145	180	63	320	48	39.0285	28.1754
WM_064	m_1_03_2_04	HAL	2017	N1	M20045	9	154	705	MLU	HAL_2017	MAGIC	2016-11-01	2017-05-27	2017-07-05	147	186	77	512	45.7	47.0777	66.9474
WM_064	m_1_03_2_04	HAL	2018	N0	M10045	14	113	836	MLU	HAL_2018	MAGIC	2017-09-29	2018-05-16	2018-06-20	136	171	55	384	42.2	40.4372	48.1404
WM_064	m_1_03_2_04	HAL	2018	N1	M20045	14	10	801	MLU	HAL_2018	MAGIC	2017-09-28	2018-05-18	2018-06-26	138	177	76	490.667	40.2	45.3465	68.4561
WM_064	m_1_03_2_04	MOS	2018	N0	C10045				SEC	MOS_2018	MAGIC		2018-05-21		141		85	340		45.908	78.75
WM_064	m_1_03_2_04	MOS	2018	N1	C20045				SEC	MOS_2018	MAGIC		2018-05-21		141		92	586.667		49.9743	103.889
WM_064	m_1_03_2_04	SEL	2017	N0	K10045	32	1-32	81280	KWS	SEL_2017	MAGIC	2016-10-10			150		86		40.7	45.8716	87.1008
WM_064	m_1_03_2_04	SEL	2017	N1	K20045	278	6-59	80134	KWS	SEL_2017	MAGIC	2016-10-10			151		89		46.2	47.1698	118.899
WM_064	m_1_03_2_04	SEL	2018	N0	K10045				KWS	SEL_2018	MAGIC				139		83		56	48.0769	94.4961
WM_064	m_1_03_2_04	SEL	2018	N1	K20045				KWS	SEL_2018	MAGIC				142		79		49.6	47.8469	102.543
WM_065	m_1_03_2_07_K	HAD	2017	N0	S10046				SYN	HAD_2017	MAGIC	2016-10-30			147		93			50.8209	71.412
WM_065	m_1_03_2_07_K	HAD	2017	N1	S20046				SYN	HAD_2017	MAGIC	2016-10-30			148		100			38.8223	65.5463
WM_065	m_1_03_2_07_K	HAD	2018	N0	S10046				SYN	HAD_2018	MAGIC						83			35.6202	57.6844
WM_065	m_1_03_2_07_K	HAD	2018	N1	S20046				SYN	HAD_2018	MAGIC						87			39.7849	65.7971
WM_065	m_1_03_2_07_K	HAL	2017	N0	M10046	6	50	429	MLU	HAL_2017	MAGIC	2016-10-17	2017-05-26	2017-06-29	146	180	68	288	42.8	40.8093	25.5789
WM_065	m_1_03_2_07_K	HAL	2017	N1	M20046	10	145	807	MLU	HAL_2017	MAGIC	2016-11-01	2017-05-27	2017-07-05	147	186	74	501.333	37.8	50.4756	60.1404
WM_065	m_1_03_2_07_K	HAL	2018	N0	M10046	6	84	279	MLU	HAL_2018	MAGIC	2017-09-29	2018-05-17	2018-06-19	137	170	64	405.333	44.9	45.0498	41.4211
WM_065	m_1_03_2_07_K	HAL	2018	N1	M20046	6	35	298	MLU	HAL_2018	MAGIC	2017-09-28	2018-05-19	2018-06-26	139	177	79	469.333	44.7	45.2096	52.2456
WM_065	m_1_03_2_07_K	MOS	2018	N0	C10046				SEC	MOS_2018	MAGIC		2018-05-21		141		92	406.667		48.8689	73.8889
WM_065	m_1_03_2_07_K	MOS	2018	N1	C20046				SEC	MOS_2018	MAGIC		2018-05-22		142		103	506.667		48.3831	93.6111
WM_065	m_1_03_2_07_K	SEL	2017	N0	K10046	659	14-14	81167	KWS	SEL_2017	MAGIC	2016-10-10			153		88		34.1	48.3092	95.969
WM_065	m_1_03_2_07_K	SEL	2017	N1	K20046	203	5-59	80107	KWS	SEL_2017	MAGIC	2016-10-10			151		95		37.3	49.0196	110.465
WM_065	m_1_03_2_07_K	SEL	2018	N0	K10046				KWS	SEL_2018	MAGIC				142		91		46.2	51.5464	97.5504
WM_065	m_1_03_2_07_K	SEL	2018	N1	K20046				KWS	SEL_2018	MAGIC				151		102		43.8	45.045	106.698
WM_067	m_1_03_2_11_K	HAD	2017	N0	S10047				SYN	HAD_2017	MAGIC	2016-10-30			148		95			48.0921	65.4884
WM_067	m_1_03_2_11_K	HAD	2017	N1	S20047				SYN	HAD_2017	MAGIC	2016-10-30			147		95			47.2938	82.762
WM_067	m_1_03_2_11_K	HAD	2018	N0	S10047				SYN	HAD_2018	MAGIC						90			33.6187	53.235
WM_067	m_1_03_2_11_K	HAD	2018	N1	S20047				SYN	HAD_2018	MAGIC						94			33.1481	62.493
WM_067	m_1_03_2_11_K	HAL	2017	N0	M10047	8	96	665	MLU	HAL_2017	MAGIC	2016-11-01	2017-05-29	2017-07-01	149	182	53	170.667	53.4	41.4104	18.5965
WM_067	m_1_03_2_11_K	HAL	2017	N1	M20047	9	172	687	MLU	HAL_2017	MAGIC	2016-11-01	2017-05-28	2017-07-04	148	185	75	405.333	54.4	43.0496	57.1579
WM_067	m_1_03_2_11_K	HAL	2018	N0	M10047	6	121	316	MLU	HAL_2018	MAGIC	2017-09-29	2018-05-16	2018-06-20	136	171	59	330.667	51.6	40.0638	40.8421
WM_067	m_1_03_2_11_K	HAL	2018	N1	M20047	9	29	501	MLU	HAL_2018	MAGIC	2017-09-28	2018-05-17	2018-06-23	137	174	77	416	51.9	40.7386	58.8421
WM_067	m_1_03_2_11_K	MOS	2018	N0	C10047				SEC	MOS_2018	MAGIC		2018-05-21		141		89	360		46.6337	73.8889
WM_067	m_1_03_2_11_K	MOS	2018	N1	C20047				SEC	MOS_2018	MAGIC		2018-05-22		142		97	420		50.8924	98.4722
WM_067	m_1_03_2_11_K	SEL	2017	N0	K10047	470	10-11	81078	KWS	SEL_2017	MAGIC	2016-10-10			154		86		43.2	46.2963	92.9147
WM_067	m_1_03_2_11_K	SEL	2017	N1	K20047	478	10-51	80238	KWS	SEL_2017	MAGIC	2016-10-10			153		98		47	43.8596	99.7519
WM_067	m_1_03_2_11_K	SEL	2018	N0	K10047				KWS	SEL_2018	MAGIC				145		93		57.5	51.8135	88.9147
WM_067	m_1_03_2_11_K	SEL	2018	N1	K20047				KWS	SEL_2018	MAGIC				148		87		55.5	44.6429	83.6744
WM_068	m_1_03_2_12_K	HAD	2017	N0	S10048				SYN	HAD_2017	MAGIC	2016-10-30			147		80			42.392	85.9194
WM_068	m_1_03_2_12_K	HAD	2017	N1	S20048				SYN	HAD_2017	MAGIC	2016-10-30			149		80			38.2591	86.3411
WM_068	m_1_03_2_12_K	HAD	2018	N0	S10048				SYN	HAD_2018	MAGIC						70			25.0733	57.0727
WM_068	m_1_03_2_12_K	HAD	2018	N1	S20048				SYN	HAD_2018	MAGIC						75			33.1457	75.1314
WM_068	m_1_03_2_12_K	HAL	2017	N0	M10048	10	72	831	MLU	HAL_2017	MAGIC	2016-11-01	2017-05-28	2017-07-01	148	182	62	384	52.1	39.1498	28.5614
WM_068	m_1_03_2_12_K	HAL	2017	N1	M20048	7	129	540	MLU	HAL_2017	MAGIC	2016-11-01	2017-05-27	2017-07-01	147	182	68	394.667	69.8	40.3921	59.2982
WM_068	m_1_03_2_12_K	HAL	2018	N0	M10048	11	87	643	MLU	HAL_2018	MAGIC	2017-09-29	2018-05-17	2018-06-19	137	170	48	288	44	39.2176	24.5263
WM_068	m_1_03_2_12_K	HAL	2018	N1	M20048	5	60	206	MLU	HAL_2018	MAGIC	2017-09-28	2018-05-18	2018-06-21	138	172	66	437.333	59.7	35.8896	56.7719
WM_068	m_1_03_2_12_K	MOS	2018	N0	C10048				SEC	MOS_2018	MAGIC		2018-05-23		143		81	453.333		41.8821	86.3889
WM_068	m_1_03_2_12_K	MOS	2018	N1	C20048				SEC	MOS_2018	MAGIC		2018-05-21		141		80	426.667		44.6224	79.3056
WM_068	m_1_03_2_12_K	SEL	2017	N0	K10048	126	3-30	81326	KWS	SEL_2017	MAGIC	2016-10-10			151		80		54.6	40.6504	105.736
WM_068	m_1_03_2_12_K	SEL	2017	N1	K20048	127	3-79	80479	KWS	SEL_2017	MAGIC	2016-10-10			153		81		56.1	36.9004	107.457
WM_068	m_1_03_2_12_K	SEL	2018	N0	K10048				KWS	SEL_2018	MAGIC				142		78		57.9	44.843	100.295
WM_068	m_1_03_2_12_K	SEL	2018	N1	K20048				KWS	SEL_2018	MAGIC				148		78		75.6	37.4532	107.814
WM_069	m_1_05_1_02	HAD	2017	N0	S10067				SYN	HAD_2017	MAGIC	2016-10-30			149		98			45.3894	87.2816
WM_069	m_1_05_1_02	HAD	2017	N1	S20067				SYN	HAD_2017	MAGIC	2016-10-30			148		98			47.6375	91.5767
WM_069	m_1_05_1_02	HAD	2018	N0	S10067				SYN	HAD_2018	MAGIC						87			31.8531	65.9502
WM_069	m_1_05_1_02	HAD	2018	N1	S20067				SYN	HAD_2018	MAGIC						87			36.6038	74.3892
WM_069	m_1_05_1_02	HAL	2017	N0	M10067	3	23	169	MLU	HAL_2017	MAGIC	2016-10-17	2017-05-27	2017-06-29	147	180	71	362.667	51.8	42.0453	35.3684
WM_069	m_1_05_1_02	HAL	2017	N1	M20067	4	179	271	MLU	HAL_2017	MAGIC	2016-11-01	2017-05-28	2017-07-04	148	185	81	757.333	57.1	43.8841	63.2281
WM_069	m_1_05_1_02	HAL	2018	N0	M10067	5	133	201	MLU	HAL_2018	MAGIC	2017-09-29	2018-05-16	2018-06-19	136	170	70	448	54.4	37.5591	45.9649
WM_069	m_1_05_1_02	HAL	2018	N1	M20067	14	35	826	MLU	HAL_2018	MAGIC	2017-09-28	2018-05-19	2018-06-23	139	174	75	480	52.6	41.5493	55.0526
WM_069	m_1_05_1_02	MOS	2018	N0	C10067				SEC	MOS_2018	MAGIC		2018-05-23		143		80	333.333		44.5747	70.8333
WM_069	m_1_05_1_02	MOS	2018	N1	C20067				SEC	MOS_2018	MAGIC		2018-05-22		142		96	480		47.6355	100.694
WM_069	m_1_05_1_02	SEL	2017	N0	K10067	13	1-13	80861	KWS	SEL_2017	MAGIC	2016-10-10			153		87		50.3	45.045	110.45
WM_069	m_1_05_1_02	SEL	2017	N1	K20067	268	6-69	80124	KWS	SEL_2017	MAGIC	2016-10-10			153		98		53.4	42.9185	117.519
WM_069	m_1_05_1_02	SEL	2018	N0	K10067				KWS	SEL_2018	MAGIC				145		90		64.3	46.5116	100.233
WM_069	m_1_05_1_02	SEL	2018	N1	K20067				KWS	SEL_2018	MAGIC				151		101		59.2	44.4444	113.07
WM_070	m_1_05_1_03	HAD	2017	N0	S10050				SYN	HAD_2017	MAGIC	2016-10-30			148		85			45.8355	87.3922
WM_070	m_1_05_1_03	HAD	2017	N1	S20050				SYN	HAD_2017	MAGIC	2016-10-30			149		90			44	103.056
WM_070	m_1_05_1_03	HAD	2018	N0	S10050				SYN	HAD_2018	MAGIC						82			33.3846	73.0961
WM_070	m_1_05_1_03	HAD	2018	N1	S20050				SYN	HAD_2018	MAGIC						75			30.9574	62.9608
WM_070	m_1_05_1_03	HAL	2017	N0	M10050	9	48	714	MLU	HAL_2017	MAGIC	2016-10-17	2017-05-25	2017-06-29	145	180	64	309.333	44.8	38.0586	22.5614
WM_070	m_1_05_1_03	HAL	2017	N1	M20050	4	99	191	MLU	HAL_2017	MAGIC	2016-11-01	2017-05-26	2017-07-04	146	185	64	373.333	49.1	39.4723	38.3509
WM_070	m_1_05_1_03	HAL	2018	N0	M10050	9	101	497	MLU	HAL_2018	MAGIC	2017-09-29	2018-05-15	2018-06-20	135	171	53	437.333	43.4	37.5287	40.386
WM_070	m_1_05_1_03	HAL	2018	N1	M20050	7	34	364	MLU	HAL_2018	MAGIC	2017-09-28	2018-05-18	2018-06-23	138	174	77	565.333	46	37.5289	56.8246
WM_070	m_1_05_1_03	MOS	2018	N0	C10050				SEC	MOS_2018	MAGIC		2018-05-21		141		86	453.333		48.4856	59.7222
WM_070	m_1_05_1_03	MOS	2018	N1	C20050				SEC	MOS_2018	MAGIC		2018-05-22		142		91	553.333		50.56	97.2222
WM_070	m_1_05_1_03	SEL	2017	N0	K10050	840	18-25	81696	KWS	SEL_2017	MAGIC	2016-10-10			151		80		45.8	41.4938	97.5969
WM_070	m_1_05_1_03	SEL	2017	N1	K20050	195	5-51	80099	KWS	SEL_2017	MAGIC	2016-10-10			151		84		56.8	42.735	111.721
WM_070	m_1_05_1_03	SEL	2018	N0	K10050				KWS	SEL_2018	MAGIC				145		89		58	43.1034	110.589
WM_070	m_1_05_1_03	SEL	2018	N1	K20050				KWS	SEL_2018	MAGIC				151		92		59.1	40.6504	114.031
WM_071	m_1_05_1_05	HAD	2017	N0	S10051				SYN	HAD_2017	MAGIC	2016-10-30			148		83			45.487	74.3077
WM_071	m_1_05_1_05	HAD	2017	N1	S20051				SYN	HAD_2017	MAGIC	2016-10-30			150		85			42.3288	92.0638
WM_071	m_1_05_1_05	HAD	2018	N0	S10051				SYN	HAD_2018	MAGIC						85			39.5635	81.0754
WM_071	m_1_05_1_05	HAD	2018	N1	S20051				SYN	HAD_2018	MAGIC						84			29.8592	61.253
WM_071	m_1_05_1_05	HAL	2017	N0	M10051	6	49	428	MLU	HAL_2017	MAGIC	2016-10-17	2017-05-28	2017-07-02	148	183	70	512	43.6	43.4499	36.0526
WM_071	m_1_05_1_05	HAL	2017	N1	M20051	9	164	695	MLU	HAL_2017	MAGIC	2016-11-01	2017-05-28	2017-07-05	148	186	72	576	45	46.9161	68.9474
WM_071	m_1_05_1_05	HAL	2018	N0	M10051	10	124	583	MLU	HAL_2018	MAGIC	2017-09-29	2018-05-18	2018-06-21	138	172	58	416	40.4	41.1621	42.1404
WM_071	m_1_05_1_05	HAL	2018	N1	M20051	5	67	199	MLU	HAL_2018	MAGIC	2017-09-28	2018-05-20	2018-06-25	140	176	73	522.667	42.8	41.8272	51.4737
WM_071	m_1_05_1_05	MOS	2018	N0	C10051				SEC	MOS_2018	MAGIC		2018-05-22		142		91	540		45.4953	77.7778
WM_071	m_1_05_1_05	MOS	2018	N1	C20051				SEC	MOS_2018	MAGIC		2018-05-23		143		91	566.667		46.6136	84.5833
WM_071	m_1_05_1_05	SEL	2017	N0	K10051	101	3-5	80901	KWS	SEL_2017	MAGIC	2016-10-10			154		81		29.1	45.4545	97.5039
WM_071	m_1_05_1_05	SEL	2017	N1	K20051	258	6-79	80562	KWS	SEL_2017	MAGIC	2016-10-10			155		85		38.6	42.9185	105.194
WM_071	m_1_05_1_05	SEL	2018	N0	K10051				KWS	SEL_2018	MAGIC				145		82		62.4	46.9484	100.372
WM_071	m_1_05_1_05	SEL	2018	N1	K20051				KWS	SEL_2018	MAGIC				145		82		46.5	44.843	101.24
WM_073	m_1_05_1_08	HAD	2017	N0	S10052				SYN	HAD_2017	MAGIC	2016-10-30			149		75			40.0707	88.0496
WM_073	m_1_05_1_08	HAD	2017	N1	S20052				SYN	HAD_2017	MAGIC	2016-10-30			149		80			36.6869	97.9127
WM_073	m_1_05_1_08	HAD	2018	N0	S10052				SYN	HAD_2018	MAGIC						73			25.6401	53.7636
WM_073	m_1_05_1_08	HAD	2018	N1	S20052				SYN	HAD_2018	MAGIC						71			24.8763	58.2839
WM_073	m_1_05_1_08	HAL	2017	N0	M10052	4	85	274	MLU	HAL_2017	MAGIC	2016-11-01	2017-05-29	2017-07-06	149	187	53	330.667	50.4	40.3819	28.0351
WM_073	m_1_05_1_08	HAL	2017	N1	M20052	9	125	734	MLU	HAL_2017	MAGIC	2016-11-01	2017-05-28	2017-07-07	148	188	62	618.667	53	35.5075	59.5088
WM_073	m_1_05_1_08	HAL	2018	N0	M10052	6	71	266	MLU	HAL_2018	MAGIC	2017-09-29	2018-05-17	2018-06-22	137	173	63	416	52.2	37.1111	41.0526
WM_073	m_1_05_1_08	HAL	2018	N1	M20052	3	6	128	MLU	HAL_2018	MAGIC	2017-09-28	2018-05-20	2018-06-28	140	179	69	480	57.2	33.1409	47.7544
WM_073	m_1_05_1_08	MOS	2018	N0	C10052				SEC	MOS_2018	MAGIC		2018-05-23		143		82	446.667		42.4706	84.7222
WM_073	m_1_05_1_08	MOS	2018	N1	C20052				SEC	MOS_2018	MAGIC		2018-05-24		144		82	626.667		43.1264	93.1944
WM_073	m_1_05_1_08	SEL	2017	N0	K10052	369	8-16	81025	KWS	SEL_2017	MAGIC	2016-10-10			154		70		44.8	39.2157	96.7752
WM_073	m_1_05_1_08	SEL	2017	N1	K20052	377	8-56	80185	KWS	SEL_2017	MAGIC	2016-10-10			153		76		51.1	37.8788	100.155
WM_073	m_1_05_1_08	SEL	2018	N0	K10052				KWS	SEL_2018	MAGIC				148		79		49.4	37.037	96.9302
WM_073	m_1_05_1_08	SEL	2018	N1	K20052				KWS	SEL_2018	MAGIC				151		77		60.2	33.3333	101.984
WM_077	m_1_05_1_13	HAD	2017	N0	S10053				SYN	HAD_2017	MAGIC	2016-10-30			148		85			46.5561	103.34
WM_077	m_1_05_1_13	HAD	2017	N1	S20053				SYN	HAD_2017	MAGIC	2016-10-30			150		85			44.3341	100.576
WM_077	m_1_05_1_13	HAD	2018	N0	S10053				SYN	HAD_2018	MAGIC						67			27.1864	55.6093
WM_077	m_1_05_1_13	HAD	2018	N1	S20053				SYN	HAD_2018	MAGIC						70			30.9028	68.8453
WM_077	m_1_05_1_13	HAL	2017	N0	M10053	9	23	739	MLU	HAL_2017	MAGIC	2016-10-17	2017-05-25	2017-06-29	145	180	64	277.333	45.9	44.4806	37.9298
WM_077	m_1_05_1_13	HAL	2017	N1	M20053	10	124	786	MLU	HAL_2017	MAGIC	2016-11-01	2017-05-28	2017-07-04	148	185	70	512	47.2	42.0229	61.8596
WM_077	m_1_05_1_13	HAL	2018	N0	M10053	10	111	570	MLU	HAL_2018	MAGIC	2017-09-29	2018-05-16	2018-06-21	136	172	54	341.333	49.4	38.5678	41.3333
WM_077	m_1_05_1_13	HAL	2018	N1	M20053	6	23	286	MLU	HAL_2018	MAGIC	2017-09-28	2018-05-20	2018-06-27	140	178	68	394.667	59.3	40.266	59.2632
WM_077	m_1_05_1_13	MOS	2018	N0	C10053				SEC	MOS_2018	MAGIC		2018-05-21		141		80	326.667		46.8895	79.0278
WM_077	m_1_05_1_13	MOS	2018	N1	C20053				SEC	MOS_2018	MAGIC		2018-05-21		141		80	400		50.9896	90.9722
WM_077	m_1_05_1_13	SEL	2017	N0	K10053	776	17-8	81234	KWS	SEL_2017	MAGIC	2016-10-10			154		80		47.4	44.6429	110.403
WM_077	m_1_05_1_13	SEL	2017	N1	K20053	200	5-56	80104	KWS	SEL_2017	MAGIC	2016-10-10			152		80		49.3	46.0829	119.69
WM_077	m_1_05_1_13	SEL	2018	N0	K10053				KWS	SEL_2018	MAGIC				145		82		59.5	48.3092	109.457
WM_077	m_1_05_1_13	SEL	2018	N1	K20053				KWS	SEL_2018	MAGIC				148		85		60.4	44.2478	105.922
WM_078	m_1_05_2_02	HAD	2017	N0	S10054				SYN	HAD_2017	MAGIC	2016-10-30			151		83			47.9515	88.7597
WM_078	m_1_05_2_02	HAD	2017	N1	S20054				SYN	HAD_2017	MAGIC	2016-10-30			151		80			40.7207	93.0193
WM_078	m_1_05_2_02	HAD	2018	N0	S10054				SYN	HAD_2018	MAGIC						73			28.0831	56.5239
WM_078	m_1_05_2_02	HAD	2018	N1	S20054				SYN	HAD_2018	MAGIC						76			27.4319	60.5247
WM_078	m_1_05_2_02	HAL	2017	N0	M10054	7	83	489	MLU	HAL_2017	MAGIC	2016-11-01	2017-05-29	2017-07-05	149	186	58	330.667	53.7	46.0738	41.0877
WM_078	m_1_05_2_02	HAL	2017	N1	M20054	3	162	127	MLU	HAL_2017	MAGIC	2016-11-01	2017-05-30	2017-07-06	150	187	65	394.667	51.1	43.8726	59.2632
WM_078	m_1_05_2_02	HAL	2018	N0	M10054	4	76	139	MLU	HAL_2018	MAGIC	2017-09-29	2018-05-18	2018-06-21	138	172	49	458.667	51.4	40.2419	37.3158
WM_078	m_1_05_2_02	HAL	2018	N1	M20054	9	18	512	MLU	HAL_2018	MAGIC	2017-09-28	2018-05-21	2018-06-28	141	179	72	394.667	51.4	39.6	65.7544
WM_078	m_1_05_2_02	MOS	2018	N0	C10054				SEC	MOS_2018	MAGIC		2018-05-23		143		86	446.667		47.7363	94.0278
WM_078	m_1_05_2_02	MOS	2018	N1	C20054				SEC	MOS_2018	MAGIC		2018-05-22		142		80	413.333		51.5223	85
WM_078	m_1_05_2_02	SEL	2017	N0	K10054	355	8-30	81459	KWS	SEL_2017	MAGIC	2016-10-10			155		85		39.8	43.6681	106.636
WM_078	m_1_05_2_02	SEL	2017	N1	K20054	86	2-59	80038	KWS	SEL_2017	MAGIC	2016-10-10			154		84		45.3	41.841	114.682
WM_078	m_1_05_2_02	SEL	2018	N0	K10054				KWS	SEL_2018	MAGIC				151		80		54.9	47.619	100.434
WM_078	m_1_05_2_02	SEL	2018	N1	K20054				KWS	SEL_2018	MAGIC				151		85		59.3	40.4858	110.543
WM_079	m_1_05_2_05	HAD	2017	N0	S10055				SYN	HAD_2017	MAGIC	2016-10-30			149		73			46.9847	93.5122
WM_079	m_1_05_2_05	HAD	2017	N1	S20055				SYN	HAD_2017	MAGIC	2016-10-30			150		75			41.8962	107.02
WM_079	m_1_05_2_05	HAD	2018	N0	S10055				SYN	HAD_2018	MAGIC						67			32.2709	61.0024
WM_079	m_1_05_2_05	HAD	2018	N1	S20055				SYN	HAD_2018	MAGIC						65			28.7218	55.1185
WM_079	m_1_05_2_05	HAL	2017	N0	M10055	9	69	693	MLU	HAL_2017	MAGIC	2016-11-01	2017-05-28	2017-07-04	148	185	55	320	45.3	50.4697	36.7368
WM_079	m_1_05_2_05	HAL	2017	N1	M20055	9	116	743	MLU	HAL_2017	MAGIC	2016-11-01	2017-05-28	2017-07-07	148	188	55	501.333	47.6	46.4879	60.2807
WM_079	m_1_05_2_05	HAL	2018	N0	M10055	4	115	178	MLU	HAL_2018	MAGIC	2017-09-29	2018-05-17	2018-06-21	137	172	47	362.667	46.3	42.6218	32.6667
WM_079	m_1_05_2_05	HAL	2018	N1	M20055	5	53	213	MLU	HAL_2018	MAGIC	2017-09-28	2018-05-20	2018-06-27	140	178	60	586.667	45	41.2093	64.3158
WM_079	m_1_05_2_05	MOS	2018	N0	C10055				SEC	MOS_2018	MAGIC		2018-05-23		143		71	280		52.1751	69.5833
WM_079	m_1_05_2_05	MOS	2018	N1	C20055				SEC	MOS_2018	MAGIC		2018-05-23		143		74	553.333		53.4521	93.3333
WM_079	m_1_05_2_05	SEL	2017	N0	K10055	698	15-26	81606	KWS	SEL_2017	MAGIC	2016-10-10			153		65		33.2	47.3934	103.411
WM_079	m_1_05_2_05	SEL	2017	N1	K20055	210	5-66	80114	KWS	SEL_2017	MAGIC	2016-10-10			153		71		40.8	44.4444	126.682
WM_079	m_1_05_2_05	SEL	2018	N0	K10055				KWS	SEL_2018	MAGIC				145		70		52.4	45.4545	109.271
WM_079	m_1_05_2_05	SEL	2018	N1	K20055				KWS	SEL_2018	MAGIC				151		78		50.6	42.735	121.411
WM_080	m_1_05_2_08	HAD	2017	N0	S10056				SYN	HAD_2017	MAGIC	2016-10-30			148		80			43.5	73.2557
WM_080	m_1_05_2_08	HAD	2017	N1	S20056				SYN	HAD_2017	MAGIC	2016-10-30			149		80			38.5474	82.6958
WM_080	m_1_05_2_08	HAD	2018	N0	S10056				SYN	HAD_2018	MAGIC						70			26.9255	53.9692
WM_080	m_1_05_2_08	HAD	2018	N1	S20056				SYN	HAD_2018	MAGIC						67			27.2945	56.9572
WM_080	m_1_05_2_08	HAL	2017	N0	M10056	3	34	158	MLU	HAL_2017	MAGIC	2016-10-17	2017-05-25	2017-07-02	145	183	64	288	54	40.3064	42.9474
WM_080	m_1_05_2_08	HAL	2017	N1	M20056	10	116	778	MLU	HAL_2017	MAGIC	2016-11-01	2017-05-27	2017-06-30	147	181	67	469.333	58.8	36.1562	56.8772
WM_080	m_1_05_2_08	HAL	2018	N0	M10056	7	123	343	MLU	HAL_2018	MAGIC	2017-09-29	2018-05-14	2018-06-19	134	170	60	330.667	45.8	33.9109	44.4561
WM_080	m_1_05_2_08	HAL	2018	N1	M20056	10	38	565	MLU	HAL_2018	MAGIC	2017-09-28	2018-05-16	2018-06-20	136	171	69	362.667	59.6	36.1111	44.7368
WM_080	m_1_05_2_08	MOS	2018	N0	C10056				SEC	MOS_2018	MAGIC		2018-05-21		141		75	440		38.6402	80.2778
WM_080	m_1_05_2_08	MOS	2018	N1	C20056				SEC	MOS_2018	MAGIC		2018-05-21		141		80	400		38.8309	85.2778
WM_080	m_1_05_2_08	SEL	2017	N0	K10056	341	8-44	81445	KWS	SEL_2017	MAGIC	2016-10-10			152		82		53.4	37.3134	92.5891
WM_080	m_1_05_2_08	SEL	2017	N1	K20056	275	6-62	80131	KWS	SEL_2017	MAGIC	2016-10-10			151		85		63	36.3636	109.891
WM_080	m_1_05_2_08	SEL	2018	N0	K10056				KWS	SEL_2018	MAGIC				148		78		79	36.9004	93.3178
WM_080	m_1_05_2_08	SEL	2018	N1	K20056				KWS	SEL_2018	MAGIC				142		79		79	30.2115	100.961
WM_082	m_1_05_2_11	HAD	2017	N0	S10057				SYN	HAD_2017	MAGIC	2016-10-30			149		85			45.4125	86.729
WM_082	m_1_05_2_11	HAD	2017	N1	S20057				SYN	HAD_2017	MAGIC	2016-10-30			150		90			38.1707	95.3291
WM_082	m_1_05_2_11	HAD	2018	N0	S10057				SYN	HAD_2018	MAGIC						73			36.4502	72.7851
WM_082	m_1_05_2_11	HAD	2018	N1	S20057				SYN	HAD_2018	MAGIC						75			27.3115	54.3009
WM_082	m_1_05_2_11	HAL	2017	N0	M10057	8	39	608	MLU	HAL_2017	MAGIC	2016-10-17	2017-05-26	2017-06-29	146	180	62	341.333	48.5	41.2308	28.3509
WM_082	m_1_05_2_11	HAL	2017	N1	M20057	3	143	146	MLU	HAL_2017	MAGIC	2016-11-01	2017-05-28	2017-07-05	148	186	65	384	58.1	44.1857	54.6842
WM_082	m_1_05_2_11	HAL	2018	N0	M10057	11	124	606	MLU	HAL_2018	MAGIC	2017-09-29	2018-05-17	2018-06-19	137	170	50	426.667	48.1	39.1484	41.0175
WM_082	m_1_05_2_11	HAL	2018	N1	M20057	13	32	762	MLU	HAL_2018	MAGIC	2017-09-28	2018-05-17	2018-06-20	137	171	73	384	49.6	37.3469	43.1228
WM_082	m_1_05_2_11	MOS	2018	N0	C10057				SEC	MOS_2018	MAGIC		2018-05-23		143		84	366.667		45.4756	90.5556
WM_082	m_1_05_2_11	MOS	2018	N1	C20057				SEC	MOS_2018	MAGIC		2018-05-23		143		90	460		47.7665	105.833
WM_082	m_1_05_2_11	SEL	2017	N0	K10057	263	6-26	81415	KWS	SEL_2017	MAGIC	2016-10-10			154		78		49.1	41.841	98.5581
WM_082	m_1_05_2_11	SEL	2017	N1	K20057	229	5-85	80533	KWS	SEL_2017	MAGIC	2016-10-10			155		87		52.8	37.4532	100.186
WM_082	m_1_05_2_11	SEL	2018	N0	K10057				KWS	SEL_2018	MAGIC				151		86		61	48.5437	107.504
WM_082	m_1_05_2_11	SEL	2018	N1	K20057				KWS	SEL_2018	MAGIC				151		87		51.4	41.6667	106.822
WM_086	m_1_05_3_04	HAD	2017	N0	S10058				SYN	HAD_2017	MAGIC	2016-10-30			151		80			47.6678	104.66
WM_086	m_1_05_3_04	HAD	2017	N1	S20058				SYN	HAD_2017	MAGIC	2016-10-30			154		83			43.7264	104.612
WM_086	m_1_05_3_04	HAD	2018	N0	S10058				SYN	HAD_2018	MAGIC						70			28.4074	59.9995
WM_086	m_1_05_3_04	HAD	2018	N1	S20058				SYN	HAD_2018	MAGIC						73			30.9898	60.3073
WM_086	m_1_05_3_04	HAL	2017	N0	M10058	10	5	764	MLU	HAL_2017	MAGIC	2016-10-17	2017-05-28	2017-06-29	148	180	62	469.333	51	42.3427	33.7018
WM_086	m_1_05_3_04	HAL	2017	N1	M20058	7	115	554	MLU	HAL_2017	MAGIC	2016-11-01	2017-05-29	2017-07-03	149	184	65	405.333	52.5	43.3282	60.9825
WM_086	m_1_05_3_04	HAL	2018	N0	M10058	12	102	693	MLU	HAL_2018	MAGIC	2017-09-29	2018-05-20	2018-06-21	140	172	63	277.333	47.3	43.3129	48.9123
WM_086	m_1_05_3_04	HAL	2018	N1	M20058	13	64	730	MLU	HAL_2018	MAGIC	2017-09-28	2018-05-21	2018-06-25	141	176	70	352	56.7	41.9582	49.6491
WM_086	m_1_05_3_04	MOS	2018	N0	C10058				SEC	MOS_2018	MAGIC		2018-05-24		144		81	366.667		48.9501	80.8333
WM_086	m_1_05_3_04	MOS	2018	N1	C20058				SEC	MOS_2018	MAGIC		2018-05-23		143		80	380		49.8698	92.0833
WM_086	m_1_05_3_04	SEL	2017	N0	K10058	172	4-21	80924	KWS	SEL_2017	MAGIC	2016-10-10			155		75		49.9	45.8716	108.062
WM_086	m_1_05_3_04	SEL	2017	N1	K20058	477	10-52	80237	KWS	SEL_2017	MAGIC	2016-10-10			155		82		53.1	46.5116	122.713
WM_086	m_1_05_3_04	SEL	2018	N0	K10058				KWS	SEL_2018	MAGIC				151		80		64.9	47.619	112.574
WM_086	m_1_05_3_04	SEL	2018	N1	K20058				KWS	SEL_2018	MAGIC				151		78		57.3	41.4938	111.085
WM_087	m_1_05_3_05	HAD	2017	N0	S10059				SYN	HAD_2017	MAGIC	2016-10-30			148		88			47.7926	118.062
WM_087	m_1_05_3_05	HAD	2017	N1	S20059				SYN	HAD_2017	MAGIC	2016-10-30			149		90			37.3123	114.829
WM_087	m_1_05_3_05	HAD	2018	N0	S10059				SYN	HAD_2018	MAGIC						77			28.5211	60.9123
WM_087	m_1_05_3_05	HAD	2018	N1	S20059				SYN	HAD_2018	MAGIC						84			28.8172	73.9166
WM_087	m_1_05_3_05	HAL	2017	N0	M10059	4	38	227	MLU	HAL_2017	MAGIC	2016-10-17	2017-05-26	2017-07-02	146	183	69	330.667	48.4	46.7904	35.5789
WM_087	m_1_05_3_05	HAL	2017	N1	M20059	7	144	525	MLU	HAL_2017	MAGIC	2016-11-01	2017-05-28	2017-07-05	148	186	78	469.333	61.5	47.0927	69.8947
WM_087	m_1_05_3_05	HAL	2018	N0	M10059	5	83	251	MLU	HAL_2018	MAGIC	2017-09-29	2018-05-15	2018-06-22	135	173	63	394.667	54.9	43.0086	48.3158
WM_087	m_1_05_3_05	HAL	2018	N1	M20059	7	65	333	MLU	HAL_2018	MAGIC	2017-09-28	2018-05-17	2018-06-22	137	173	69	288	58.7	39.3873	49.0526
WM_087	m_1_05_3_05	MOS	2018	N0	C10059				SEC	MOS_2018	MAGIC		2018-05-22		142		86	420		50.288	87.7778
WM_087	m_1_05_3_05	MOS	2018	N1	C20059				SEC	MOS_2018	MAGIC		2018-05-21		141		96	420		51.0054	114.722
WM_087	m_1_05_3_05	SEL	2017	N0	K10059	19	1-19	80867	KWS	SEL_2017	MAGIC	2016-10-10			152		81		53.7	46.5116	116.837
WM_087	m_1_05_3_05	SEL	2017	N1	K20059	770	17-50	80380	KWS	SEL_2017	MAGIC	2016-10-10			153		84		57.3	41.841	119.659
WM_087	m_1_05_3_05	SEL	2018	N0	K10059				KWS	SEL_2018	MAGIC				139		88		72	48.3092	122.078
WM_087	m_1_05_3_05	SEL	2018	N1	K20059				KWS	SEL_2018	MAGIC				148		89		69	45.045	118.915
WM_088	m_1_05_3_07	HAD	2017	N0	S10060				SYN	HAD_2017	MAGIC	2016-10-30			150		80			48.3483	101.561
WM_088	m_1_05_3_07	HAD	2017	N1	S20060				SYN	HAD_2017	MAGIC	2016-10-30			153		80			46.4894	113.521
WM_088	m_1_05_3_07	HAD	2018	N0	S10060				SYN	HAD_2018	MAGIC						70			24.6809	58.7026
WM_088	m_1_05_3_07	HAD	2018	N1	S20060				SYN	HAD_2018	MAGIC						70			33.1783	80.1053
WM_088	m_1_05_3_07	HAL	2017	N0	M10060	9	36	726	MLU	HAL_2017	MAGIC	2016-10-17	2017-05-29	2017-06-30	149	181	65	373.333	50.4	44.9636	41.4737
WM_088	m_1_05_3_07	HAL	2017	N1	M20060	5	109	370	MLU	HAL_2017	MAGIC	2016-11-01	2017-05-31	2017-07-06	151	187	60	469.333	52.4	44.8575	60.9123
WM_088	m_1_05_3_07	HAL	2018	N0	M10060	12	105	696	MLU	HAL_2018	MAGIC	2017-09-29	2018-05-20	2018-06-22	140	173	58	352	50.9	42.1086	49.6842
WM_088	m_1_05_3_07	HAL	2018	N1	M20060	7	55	343	MLU	HAL_2018	MAGIC	2017-09-28	2018-05-21	2018-06-29	141	180	72	394.667	56.9	41.9733	71.1579
WM_088	m_1_05_3_07	MOS	2018	N0	C10060				SEC	MOS_2018	MAGIC		2018-05-23		143		80	473.333		51.392	87.7778
WM_088	m_1_05_3_07	MOS	2018	N1	C20060				SEC	MOS_2018	MAGIC		2018-05-24		144		78	386.667		51.6667	104.028
WM_088	m_1_05_3_07	SEL	2017	N0	K10060	334	7-46	81438	KWS	SEL_2017	MAGIC	2016-10-10			154		78		51.4	44.4444	108.713
WM_088	m_1_05_3_07	SEL	2017	N1	K20060	757	16-60	80367	KWS	SEL_2017	MAGIC	2016-10-10			156		75		56.4	44.0529	118.326
WM_088	m_1_05_3_07	SEL	2018	N0	K10060				KWS	SEL_2018	MAGIC				151		78		62.4	50.2513	119.163
WM_088	m_1_05_3_07	SEL	2018	N1	K20060				KWS	SEL_2018	MAGIC				151		79		65.5	44.6429	116.14
WM_089	m_1_05_3_08	HAD	2017	N0	S10061				SYN	HAD_2017	MAGIC	2016-10-30			149		90			48.2692	98.1861
WM_089	m_1_05_3_08	HAD	2017	N1	S20061				SYN	HAD_2017	MAGIC	2016-10-30			149		95			44.733	97.0794
WM_089	m_1_05_3_08	HAD	2018	N0	S10061				SYN	HAD_2018	MAGIC						87			38.4874	79.7587
WM_089	m_1_05_3_08	HAD	2018	N1	S20061				SYN	HAD_2018	MAGIC						86			39.5775	88.0702
WM_089	m_1_05_3_08	HAL	2017	N0	M10061	8	64	633	MLU	HAL_2017	MAGIC	2016-10-17	2017-05-26	2017-07-01	146	182	70	202.667	50.4	50.6433	22.807
WM_089	m_1_05_3_08	HAL	2017	N1	M20061	4	151	243	MLU	HAL_2017	MAGIC	2016-11-01	2017-05-29	2017-07-06	149	187	75	330.667	63.8	52.2211	66.807
WM_089	m_1_05_3_08	HAL	2018	N0	M10061	9	116	482	MLU	HAL_2018	MAGIC	2017-09-29	2018-05-16	2018-06-21	136	172	65	234.667	50.7	43.7352	46.0702
WM_089	m_1_05_3_08	HAL	2018	N1	M20061	3	3	131	MLU	HAL_2018	MAGIC	2017-09-28	2018-05-19	2018-06-27	139	178	83	394.667	66.1	43.3048	71.9298
WM_089	m_1_05_3_08	MOS	2018	N0	C10061				SEC	MOS_2018	MAGIC		2018-05-21		141		89	426.667		50.7865	80.5556
WM_089	m_1_05_3_08	MOS	2018	N1	C20061				SEC	MOS_2018	MAGIC		2018-05-23		143		94	420		51.875	98.1944
WM_089	m_1_05_3_08	SEL	2017	N0	K10061	445	10-36	81501	KWS	SEL_2017	MAGIC	2016-10-10			154		90		53.9	47.619	114.899
WM_089	m_1_05_3_08	SEL	2017	N1	K20061	185	4-56	80089	KWS	SEL_2017	MAGIC	2016-10-10			153		90		52.1	47.3934	124.279
WM_089	m_1_05_3_08	SEL	2018	N0	K10061				KWS	SEL_2018	MAGIC				148		90		61.9	53.1915	115.752
WM_089	m_1_05_3_08	SEL	2018	N1	K20061				KWS	SEL_2018	MAGIC				151		94		71.9	46.729	119.07
WM_090	m_1_06_1_01	HAD	2017	N0	S10062				SYN	HAD_2017	MAGIC	2016-10-30			152		103			42.0115	77.3984
WM_090	m_1_06_1_01	HAD	2017	N1	S20062				SYN	HAD_2017	MAGIC	2016-10-30			154		105			42.6645	86.3359
WM_090	m_1_06_1_01	HAD	2018	N0	S10062				SYN	HAD_2018	MAGIC						95			36.9796	76.6593
WM_090	m_1_06_1_01	HAD	2018	N1	S20062				SYN	HAD_2018	MAGIC						91			28.56	50.6012
WM_090	m_1_06_1_01	HAL	2017	N0	M10062	4	50	239	MLU	HAL_2017	MAGIC	2016-10-17	2017-05-30	2017-07-01	150	182	57	480	42.9	33.8384	27.9298
WM_090	m_1_06_1_01	HAL	2017	N1	M20062	2	112	14	MLU	HAL_2017	MAGIC	2016-11-01	2017-06-04	2017-07-10	155	191	69	298.667	56.3	42.3771	55.9649
WM_090	m_1_06_1_01	HAL	2018	N0	M10062	10	115	574	MLU	HAL_2018	MAGIC	2017-09-29	2018-05-21	2018-06-22	141	173	67	298.667	45.3	36.6515	48.4211
WM_090	m_1_06_1_01	HAL	2018	N1	M20062	12	25	684	MLU	HAL_2018	MAGIC	2017-09-28	2018-05-21	2018-06-25	141	176	86	352	51	34.7059	60.8421
WM_090	m_1_06_1_01	MOS	2018	N0	C10062				SEC	MOS_2018	MAGIC		2018-05-26		146		109	486.667		43.4507	88.1944
WM_090	m_1_06_1_01	MOS	2018	N1	C20062				SEC	MOS_2018	MAGIC		2018-05-25		145		99	480		43.702	97.7778
WM_090	m_1_06_1_01	SEL	2017	N0	K10062	348	8-37	81452	KWS	SEL_2017	MAGIC	2016-10-10			157		106		47.8	40.1606	95.814
WM_090	m_1_06_1_01	SEL	2017	N1	K20062	205	5-61	80109	KWS	SEL_2017	MAGIC	2016-10-10			157		112		50.6	42.0168	88.0465
WM_090	m_1_06_1_01	SEL	2018	N0	K10062				KWS	SEL_2018	MAGIC				151		102		63	42.5532	101.287
WM_090	m_1_06_1_01	SEL	2018	N1	K20062				KWS	SEL_2018	MAGIC				157		115		65.2	35.9712	100.93
WM_093	m_1_06_1_04	HAD	2017	N0	S10063				SYN	HAD_2017	MAGIC	2016-10-30			150		95			48.4643	85.0987
WM_093	m_1_06_1_04	HAD	2017	N1	S20063				SYN	HAD_2017	MAGIC	2016-10-30			151		100			42.2506	77.7714
WM_093	m_1_06_1_04	HAD	2018	N0	S10063				SYN	HAD_2018	MAGIC						80			29.812	49.9512
WM_093	m_1_06_1_04	HAD	2018	N1	S20063				SYN	HAD_2018	MAGIC						86			33.7662	65.2705
WM_093	m_1_06_1_04	HAL	2017	N0	M10063	4	55	244	MLU	HAL_2017	MAGIC	2016-10-17	2017-05-29	2017-07-01	149	182	69	384	47.3	46.0738	33.4912
WM_093	m_1_06_1_04	HAL	2017	N1	M20063	5	168	311	MLU	HAL_2017	MAGIC	2016-11-01	2017-05-29	2017-07-02	149	183	72	277.333	50.6	44.5929	53.4737
WM_093	m_1_06_1_04	HAL	2018	N0	M10063	12	126	717	MLU	HAL_2018	MAGIC	2017-09-29	2018-05-16	2018-06-20	136	171	62	277.333	44.5	40.3561	44.4737
WM_093	m_1_06_1_04	HAL	2018	N1	M20063	8	67	462	MLU	HAL_2018	MAGIC	2017-09-28	2018-05-19	2018-06-23	139	174	74	330.667	52.9	39.8619	65.193
WM_093	m_1_06_1_04	MOS	2018	N0	C10063				SEC	MOS_2018	MAGIC		2018-05-23		143		96	420		49.5361	86.1111
WM_093	m_1_06_1_04	MOS	2018	N1	C20063				SEC	MOS_2018	MAGIC		2018-05-24		144		97	460		53.9316	102.361
WM_093	m_1_06_1_04	SEL	2017	N0	K10063	469	10-12	81077	KWS	SEL_2017	MAGIC	2016-10-10			154		88		48.8889	45.8716	109.504
WM_093	m_1_06_1_04	SEL	2017	N1	K20063	863	18-50	80423	KWS	SEL_2017	MAGIC	2016-10-10			156		97		43.4	44.0529	109.209
WM_093	m_1_06_1_04	SEL	2018	N0	K10063				KWS	SEL_2018	MAGIC				145		97		50.8	50	107.147
WM_093	m_1_06_1_04	SEL	2018	N1	K20063				KWS	SEL_2018	MAGIC				148		93		53.9	50	116.806
WM_094	m_1_06_1_07	HAD	2017	N0	S10064				SYN	HAD_2017	MAGIC	2016-10-30			150		115			46.3422	75.7352
WM_094	m_1_06_1_07	HAD	2017	N1	S20064				SYN	HAD_2017	MAGIC	2016-10-30			152		123			40.1935	75.7685
WM_094	m_1_06_1_07	HAD	2018	N0	S10064				SYN	HAD_2018	MAGIC						110			37.4409	72.1876
WM_094	m_1_06_1_07	HAD	2018	N1	S20064				SYN	HAD_2018	MAGIC						108			36.145	74.9561
WM_094	m_1_06_1_07	HAL	2017	N0	M10064	8	85	654	MLU	HAL_2017	MAGIC	2016-11-01	2017-05-30	2017-07-03	150	184	78	394.667	47.4	45.0317	31.6842
WM_094	m_1_06_1_07	HAL	2017	N1	M20064	6	149	431	MLU	HAL_2017	MAGIC	2016-11-01	2017-05-30	2017-07-05	150	186	86	597.333	39.8	48.5735	59.4912
WM_094	m_1_06_1_07	HAL	2018	N0	M10064	4	74	137	MLU	HAL_2018	MAGIC	2017-09-29	2018-05-20	2018-06-22	140	173	74	384	46.2	39.5756	43.807
WM_094	m_1_06_1_07	HAL	2018	N1	M20064	13	22	772	MLU	HAL_2018	MAGIC	2017-09-28	2018-05-20	2018-06-25	140	176	85	405.333	46.4	38.7037	47.3333
WM_094	m_1_06_1_07	MOS	2018	N0	C10064				SEC	MOS_2018	MAGIC		2018-05-22		142		106	306.667		44.6067	75.5556
WM_094	m_1_06_1_07	MOS	2018	N1	C20064				SEC	MOS_2018	MAGIC		2018-05-24		144		120	360		46.966	100
WM_094	m_1_06_1_07	SEL	2017	N0	K10064	141	3-45	81341	KWS	SEL_2017	MAGIC	2016-10-10			155		117		41.8	43.29	94.0775
WM_094	m_1_06_1_07	SEL	2017	N1	K20064	94	2-51	80046	KWS	SEL_2017	MAGIC	2016-10-10			154		119		42.3	41.841	106.698
WM_094	m_1_06_1_07	SEL	2018	N0	K10064				KWS	SEL_2018	MAGIC				148		107		47.6	46.5116	116.713
WM_094	m_1_06_1_07	SEL	2018	N1	K20064				KWS	SEL_2018	MAGIC				154		115		47.2	39.8406	108.713
WM_095	m_1_06_1_08	HAD	2017	N0	S10065				SYN	HAD_2017	MAGIC	2016-10-30			150		105			44.1538	77.3356
WM_095	m_1_06_1_08	HAD	2017	N1	S20065				SYN	HAD_2017	MAGIC	2016-10-30			151		113			41.679	85.3552
WM_095	m_1_06_1_08	HAD	2018	N0	S10065				SYN	HAD_2018	MAGIC						94			28.7241	51.018
WM_095	m_1_06_1_08	HAD	2018	N1	S20065				SYN	HAD_2018	MAGIC						101			31.7829	64.1362
WM_095	m_1_06_1_08	HAL	2017	N0	M10065	4	87	276	MLU	HAL_2017	MAGIC	2016-11-01	2017-05-30	2017-07-04	150	185	66	362.667	50.4	44.7965	34.807
WM_095	m_1_06_1_08	HAL	2017	N1	M20065	8	100	572	MLU	HAL_2017	MAGIC	2016-11-01	2017-05-29	2017-07-05	149	186	80	458.667	48.6	40.021	38.5263
WM_095	m_1_06_1_08	HAL	2018	N0	M10065	4	75	138	MLU	HAL_2018	MAGIC	2017-09-29	2018-05-17	2018-06-21	137	172	73	330.667	48.1	40.7756	43.9298
WM_095	m_1_06_1_08	HAL	2018	N1	M20065	6	24	287	MLU	HAL_2018	MAGIC	2017-09-28	2018-05-21	2018-06-26	141	177	87	533.333	47	38.6151	56.2456
WM_095	m_1_06_1_08	MOS	2018	N0	C10065				SEC	MOS_2018	MAGIC		2018-05-23		143		110	473.333		46.9018	85.5556
WM_095	m_1_06_1_08	MOS	2018	N1	C20065				SEC	MOS_2018	MAGIC		2018-05-22		142		96	406.667		50.1515	89.5833
WM_095	m_1_06_1_08	SEL	2017	N0	K10065	311	7-23	81015	KWS	SEL_2017	MAGIC	2016-10-10			155		97		41	42.0168	97.2868
WM_095	m_1_06_1_08	SEL	2017	N1	K20065	265	6-72	80121	KWS	SEL_2017	MAGIC	2016-10-10			155		105		51.6	44.0529	112.078
WM_095	m_1_06_1_08	SEL	2018	N0	K10065				KWS	SEL_2018	MAGIC				148		93		55.5	47.8469	104.775
WM_095	m_1_06_1_08	SEL	2018	N1	K20065				KWS	SEL_2018	MAGIC				151		115		55	44.843	120.031
WM_096	m_1_06_1_09	HAD	2017	N0	S10112				SYN	HAD_2017	MAGIC	2016-10-30			150		90			57.8814	92.8142
WM_096	m_1_06_1_09	HAD	2017	N1	S20112				SYN	HAD_2017	MAGIC	2016-10-30			151		90			49.0541	103.346
WM_096	m_1_06_1_09	HAD	2018	N0	S10112				SYN	HAD_2018	MAGIC						78			35.1452	63.1284
WM_096	m_1_06_1_09	HAD	2018	N1	S20112				SYN	HAD_2018	MAGIC						78			35	75.5845
WM_096	m_1_06_1_09	HAL	2017	N0	M10112	5	95	287	MLU	HAL_2017	MAGIC	2016-11-01	2017-05-29	2017-07-03	149	184	61	288	47.9	57.6842	40
WM_096	m_1_06_1_09	HAL	2017	N1	M20112	3	154	135	MLU	HAL_2017	MAGIC	2016-11-01	2017-05-28	2017-07-06	148	187	73	362.667	57.3	56.5728	67.193
WM_096	m_1_06_1_09	HAL	2018	N0	M10112	11	113	617	MLU	HAL_2018	MAGIC	2017-09-29	2018-05-15	2018-06-21	135	172	61	341.333	40.2	45.8261	44.6316
WM_096	m_1_06_1_09	HAL	2018	N1	M20112	10	51	578	MLU	HAL_2018	MAGIC	2017-09-28	2018-05-16	2018-06-26	136	177	77	405.333	42.8	46.5789	63.7544
WM_096	m_1_06_1_09	MOS	2018	N0	C10112				SEC	MOS_2018	MAGIC		2018-05-23		143		90	353.333		54.3305	80
WM_096	m_1_06_1_09	MOS	2018	N1	C20112				SEC	MOS_2018	MAGIC		2018-05-24		144		90	400		56.6864	102.639
WM_096	m_1_06_1_09	SEL	2017	N0	K10112	689	15-17	81197	KWS	SEL_2017	MAGIC	2016-10-10			154		87		45.6	52.9101	102.977
WM_096	m_1_06_1_09	SEL	2017	N1	K20112	641	14-80	80749	KWS	SEL_2017	MAGIC	2016-10-10			153		83		46.8	48.7805	115.039
WM_096	m_1_06_1_09	SEL	2018	N0	K10112				KWS	SEL_2018	MAGIC				145		90		48.5	55.2486	114.729
WM_096	m_1_06_1_09	SEL	2018	N1	K20112				KWS	SEL_2018	MAGIC				148		85		45.7	56.8182	120.713
WM_097	m_1_06_1_11_K	HAD	2017	N0	S10111				SYN	HAD_2017	MAGIC	2016-10-30			148		95			48.6538	62.4126
WM_097	m_1_06_1_11_K	HAD	2017	N1	S20111				SYN	HAD_2017	MAGIC	2016-10-30			146		98			41.4966	69.0973
WM_097	m_1_06_1_11_K	HAD	2018	N0	S10111				SYN	HAD_2018	MAGIC						88			33.7551	55.2434
WM_097	m_1_06_1_11_K	HAD	2018	N1	S20111				SYN	HAD_2018	MAGIC						92			36.3823	60.429
WM_097	m_1_06_1_11_K	HAL	2017	N0	M10111	3	49	143	MLU	HAL_2017	MAGIC	2016-10-17	2017-05-26	2017-06-29	146	180	69	565.333	51.1	46.7824	42.8772
WM_097	m_1_06_1_11_K	HAL	2017	N1	M20111	5	123	356	MLU	HAL_2017	MAGIC	2016-11-01	2017-05-27	2017-07-01	147	182	70	448	40.6	45.0995	51.9298
WM_097	m_1_06_1_11_K	HAL	2018	N0	M10111	12	103	694	MLU	HAL_2018	MAGIC	2017-09-29	2018-05-16	2018-06-18	136	169	58	405.333	41.7	40.099	43.0351
WM_097	m_1_06_1_11_K	HAL	2018	N1	M20111	14	29	820	MLU	HAL_2018	MAGIC	2017-09-28	2018-05-17	2018-06-20	137	171	76	426.667	33.4	42.9781	57.7544
WM_097	m_1_06_1_11_K	MOS	2018	N0	C10111				SEC	MOS_2018	MAGIC		2018-05-20		140		89	406.667		47.6382	65.2778
WM_097	m_1_06_1_11_K	MOS	2018	N1	C20111				SEC	MOS_2018	MAGIC		2018-05-21		141		88	306.667		50.0258	72.5
WM_097	m_1_06_1_11_K	SEL	2017	N0	K10111	795	17-27	81653	KWS	SEL_2017	MAGIC	2016-10-10			151		84		39.5	46.729	85.2248
WM_097	m_1_06_1_11_K	SEL	2017	N1	K20111	82	2-63	80034	KWS	SEL_2017	MAGIC	2016-10-10			150		95		41.4	47.1698	101.907
WM_097	m_1_06_1_11_K	SEL	2018	N0	K10111				KWS	SEL_2018	MAGIC				139		99		45.9	47.3934	98.9147
WM_097	m_1_06_1_11_K	SEL	2018	N1	K20111				KWS	SEL_2018	MAGIC				145		98		44.7	45.045	101.395
WM_098	m_1_06_3_01	HAD	2017	N0	S10066				SYN	HAD_2017	MAGIC	2016-10-30			151		75			45.2273	93.3752
WM_098	m_1_06_3_01	HAD	2017	N1	S20066				SYN	HAD_2017	MAGIC	2016-10-30			151		75			42.028	95.9266
WM_098	m_1_06_3_01	HAD	2018	N0	S10066				SYN	HAD_2018	MAGIC						70			29.8227	57.2717
WM_098	m_1_06_3_01	HAD	2018	N1	S20066				SYN	HAD_2018	MAGIC						64			30.7116	55.4009
WM_098	m_1_06_3_01	HAL	2017	N0	M10066	9	31	731	MLU	HAL_2017	MAGIC	2016-10-17	2017-05-28	2017-06-29	148	180	64	341.333	45.4	42.6299	25.8947
WM_098	m_1_06_3_01	HAL	2017	N1	M20066	9	189	670	MLU	HAL_2017	MAGIC	2016-11-01	2017-05-28	2017-07-04	148	185	66	341.333	44.9	38.887	43.4386
WM_098	m_1_06_3_01	HAL	2018	N0	M10066	13	121	741	MLU	HAL_2018	MAGIC	2017-09-29	2018-05-16	2018-06-22	136	173	50	352	47.6	40.4	39.5439
WM_098	m_1_06_3_01	HAL	2018	N1	M20066	4	44	175	MLU	HAL_2018	MAGIC	2017-09-28	2018-05-19	2018-06-29	139	180	65	554.667	54	39.9156	63.0877
WM_098	m_1_06_3_01	MOS	2018	N0	C10066				SEC	MOS_2018	MAGIC		2018-05-23		143		76	413.333		46.2972	75.9722
WM_098	m_1_06_3_01	MOS	2018	N1	C20066				SEC	MOS_2018	MAGIC		2018-05-22		142		76	293.333		44.0774	80.4167
WM_098	m_1_06_3_01	SEL	2017	N0	K10066	195	5-3	80947	KWS	SEL_2017	MAGIC	2016-10-10			155		72		43.7778	42.1941	100.326
WM_098	m_1_06_3_01	SEL	2017	N1	K20066	633	14-88	80741	KWS	SEL_2017	MAGIC	2016-10-10			155		79		50	40.4858	115.333
WM_098	m_1_06_3_01	SEL	2018	N0	K10066				KWS	SEL_2018	MAGIC				151		70		58.9	48.3092	105.116
WM_098	m_1_06_3_01	SEL	2018	N1	K20066				KWS	SEL_2018	MAGIC				151		72		59.5	44.843	110.791
WM_099	m_1_06_3_02	HAD	2017	N0	S10110				SYN	HAD_2017	MAGIC	2016-10-30			152		103			50.3217	94.8445
WM_099	m_1_06_3_02	HAD	2017	N1	S20110				SYN	HAD_2017	MAGIC	2016-10-30			154		105			47.6667	97.5207
WM_099	m_1_06_3_02	HAD	2018	N0	S10110				SYN	HAD_2018	MAGIC						93			30.8042	56.9896
WM_099	m_1_06_3_02	HAD	2018	N1	S20110				SYN	HAD_2018	MAGIC						89			34.3482	63.8295
WM_099	m_1_06_3_02	HAL	2017	N0	M10110	9	73	689	MLU	HAL_2017	MAGIC	2016-11-01	2017-06-01	2017-07-04	152	185	62	266.667	55.3	43.1766	26.3158
WM_099	m_1_06_3_02	HAL	2017	N1	M20110	2	141	43	MLU	HAL_2017	MAGIC	2016-11-01	2017-06-01	2017-07-11	152	192	72	405.333	61.1	54.7703	72.2456
WM_099	m_1_06_3_02	HAL	2018	N0	M10110	7	91	375	MLU	HAL_2018	MAGIC	2017-09-29	2018-05-21	2018-06-22	141	173	58	394.667	44.9	42.0259	39.8772
WM_099	m_1_06_3_02	HAL	2018	N1	M20110	11	12	650	MLU	HAL_2018	MAGIC	2017-09-28	2018-05-21	2018-06-29	141	180	73	352	53.4	43.0746	56.386
WM_099	m_1_06_3_02	MOS	2018	N0	C10110				SEC	MOS_2018	MAGIC		2018-05-26		146		100	446.667		50.203	88.8889
WM_099	m_1_06_3_02	MOS	2018	N1	C20110				SEC	MOS_2018	MAGIC		2018-05-24		144		94	440		51.2343	100.278
WM_099	m_1_06_3_02	SEL	2017	N0	K10110	34	1-34	81282	KWS	SEL_2017	MAGIC	2016-10-10			156		93		49	46.729	103.643
WM_099	m_1_06_3_02	SEL	2017	N1	K20110	105	3-57	80057	KWS	SEL_2017	MAGIC	2016-10-10			154		100		48.2	50	119.163
WM_099	m_1_06_3_02	SEL	2018	N0	K10110				KWS	SEL_2018	MAGIC				151		93		75.8	45.2489	113.256
WM_099	m_1_06_3_02	SEL	2018	N1	K20110				KWS	SEL_2018	MAGIC				154		96		47.9	42.9185	120.388
WM_100	m_1_06_3_03	HAD	2017	N0	S10068				SYN	HAD_2017	MAGIC	2016-10-30			152		78			42.9429	97.9907
WM_100	m_1_06_3_03	HAD	2017	N1	S20068				SYN	HAD_2017	MAGIC	2016-10-30			154		80			40.9051	90.9108
WM_100	m_1_06_3_03	HAD	2018	N0	S10068				SYN	HAD_2018	MAGIC						67			38.36	88.2211
WM_100	m_1_06_3_03	HAD	2018	N1	S20068				SYN	HAD_2018	MAGIC						63			32.5448	64.3581
WM_100	m_1_06_3_03	HAL	2017	N0	M10068	8	49	618	MLU	HAL_2017	MAGIC	2016-10-17	2017-05-29	2017-07-03	149	184	56	448	49.4	42.3455	38.5614
WM_100	m_1_06_3_03	HAL	2017	N1	M20068	7	110	559	MLU	HAL_2017	MAGIC	2016-11-01	2017-05-30	2017-07-06	150	187	61	373.333	51.4	43.3468	57.5614
WM_100	m_1_06_3_03	HAL	2018	N0	M10068	10	132	591	MLU	HAL_2018	MAGIC	2017-09-29	2018-05-20	2018-06-21	140	172	53	384	44.1	37.5	48.4561
WM_100	m_1_06_3_03	HAL	2018	N1	M20068	9	45	485	MLU	HAL_2018	MAGIC	2017-09-28	2018-05-22	2018-06-27	142	178	55	362.667	46.1	33.4272	55.4561
WM_100	m_1_06_3_03	MOS	2018	N0	C10068				SEC	MOS_2018	MAGIC		2018-05-24		144		76	366.667		50.2375	79.7222
WM_100	m_1_06_3_03	MOS	2018	N1	C20068				SEC	MOS_2018	MAGIC		2018-05-24		144		76	353.333		49.0698	90
WM_100	m_1_06_3_03	SEL	2017	N0	K10068	403	9-19	81059	KWS	SEL_2017	MAGIC	2016-10-10			155		74		53.3	42.5532	102.76
WM_100	m_1_06_3_03	SEL	2017	N1	K20068	738	16-79	80796	KWS	SEL_2017	MAGIC	2016-10-10			154		75		47.8	40.9836	117.256
WM_100	m_1_06_3_03	SEL	2018	N0	K10068				KWS	SEL_2018	MAGIC				151		72		50.8	44.2478	110.605
WM_100	m_1_06_3_03	SEL	2018	N1	K20068				KWS	SEL_2018	MAGIC				151		81		56.3	46.0829	115.922
WM_101	m_1_06_3_04	HAD	2017	N0	S10069				SYN	HAD_2017	MAGIC	2016-10-30			149		90			46.1272	87.2262
WM_101	m_1_06_3_04	HAD	2017	N1	S20069				SYN	HAD_2017	MAGIC	2016-10-30			150		95			44.5906	85.0849
WM_101	m_1_06_3_04	HAD	2018	N0	S10069				SYN	HAD_2018	MAGIC						76			41.9159	76.7807
WM_101	m_1_06_3_04	HAD	2018	N1	S20069				SYN	HAD_2018	MAGIC						87			42.5088	80.4312
WM_101	m_1_06_3_04	HAL	2017	N0	M10069	6	73	452	MLU	HAL_2017	MAGIC	2016-11-01	2017-05-28	2017-07-03	148	184	66	256	52.4	42.7181	20.4211
WM_101	m_1_06_3_04	HAL	2017	N1	M20069	7	139	530	MLU	HAL_2017	MAGIC	2016-11-01	2017-05-28	2017-07-05	148	186	80	490.667	52.8	46.2084	61.5789
WM_101	m_1_06_3_04	HAL	2018	N0	M10069	10	128	587	MLU	HAL_2018	MAGIC	2017-09-29	2018-05-16	2018-06-19	136	170	51	437.333	44.9	39.9728	41.6842
WM_101	m_1_06_3_04	HAL	2018	N1	M20069	9	44	486	MLU	HAL_2018	MAGIC	2017-09-28	2018-05-17	2018-06-20	137	171	58	384	48.2	39.3772	47.9649
WM_101	m_1_06_3_04	MOS	2018	N0	C10069				SEC	MOS_2018	MAGIC		2018-05-21		141		88	353.333		51.1022	75.8333
WM_101	m_1_06_3_04	MOS	2018	N1	C20069				SEC	MOS_2018	MAGIC		2018-05-23		143		85	486.667		52.3797	79.4444
WM_101	m_1_06_3_04	SEL	2017	N0	K10069	511	11-31	81519	KWS	SEL_2017	MAGIC	2016-10-10			153		89		47.4	44.843	95.3643
WM_101	m_1_06_3_04	SEL	2017	N1	K20069	376	8-57	80184	KWS	SEL_2017	MAGIC	2016-10-10			153		96		55.6	47.1698	109.674
WM_101	m_1_06_3_04	SEL	2018	N0	K10069				KWS	SEL_2018	MAGIC				148		87		51.4	46.0829	104.45
WM_101	m_1_06_3_04	SEL	2018	N1	K20069				KWS	SEL_2018	MAGIC				148		95		61.3	44.0529	116.419
WM_102	m_1_06_3_05	HAD	2017	N0	S10070				SYN	HAD_2017	MAGIC	2016-10-30			151		75			44.3675	88.5958
WM_102	m_1_06_3_05	HAD	2017	N1	S20070				SYN	HAD_2017	MAGIC	2016-10-30			152		80			40.7843	98.5116
WM_102	m_1_06_3_05	HAD	2018	N0	S10070				SYN	HAD_2018	MAGIC						65			28.4564	48.6256
WM_102	m_1_06_3_05	HAD	2018	N1	S20070				SYN	HAD_2018	MAGIC						67			29.3151	55.4421
WM_102	m_1_06_3_05	HAL	2017	N0	M10070	2	25	24	MLU	HAL_2017	MAGIC	2016-10-17	2017-05-28	2017-07-05	148	186	48	362.667	59.6	44.0881	41.6491
WM_102	m_1_06_3_05	HAL	2017	N1	M20070	8	128	600	MLU	HAL_2017	MAGIC	2016-11-01	2017-05-28	2017-07-05	148	186	62	522.667	57.3	38.4838	57.193
WM_102	m_1_06_3_05	HAL	2018	N0	M10070	2	128	59	MLU	HAL_2018	MAGIC	2017-09-29	2018-05-18	2018-06-22	138	173	41	224	52.2	38.1352	32.3158
WM_102	m_1_06_3_05	HAL	2018	N1	M20070	12	17	676	MLU	HAL_2018	MAGIC	2017-09-28	2018-05-18	2018-06-27	138	178	66	320	52.4	35.787	60
WM_102	m_1_06_3_05	MOS	2018	N0	C10070				SEC	MOS_2018	MAGIC		2018-05-24		144		76	520		43.6259	85.8333
WM_102	m_1_06_3_05	MOS	2018	N1	C20070				SEC	MOS_2018	MAGIC		2018-05-25		145		76	366.667		45.035	100.278
WM_102	m_1_06_3_05	SEL	2017	N0	K10070	376	8-9	81032	KWS	SEL_2017	MAGIC	2016-10-10			155		68		48.1	43.4783	101.581
WM_102	m_1_06_3_05	SEL	2017	N1	K20070	748	16-69	80358	KWS	SEL_2017	MAGIC	2016-10-10			155		75		54.9	45.045	108.496
WM_102	m_1_06_3_05	SEL	2018	N0	K10070				KWS	SEL_2018	MAGIC				148		73		58.5	38.9105	101.225
WM_102	m_1_06_3_05	SEL	2018	N1	K20070				KWS	SEL_2018	MAGIC				151		75		56	40	104.977
WM_104	m_1_06_3_08	HAD	2017	N0	S10071				SYN	HAD_2017	MAGIC	2016-10-30			150		80			50.089	90.6389
WM_104	m_1_06_3_08	HAD	2017	N1	S20071				SYN	HAD_2017	MAGIC	2016-10-30			150		83			45.7568	102.606
WM_104	m_1_06_3_08	HAD	2018	N0	S10071				SYN	HAD_2018	MAGIC						70			35.9016	67.4703
WM_104	m_1_06_3_08	HAD	2018	N1	S20071				SYN	HAD_2018	MAGIC						76			35.6618	66.5305
WM_104	m_1_06_3_08	HAL	2017	N0	M10071	9	93	669	MLU	HAL_2017	MAGIC	2016-11-01	2017-05-28	2017-07-01	148	182	60	330.667	46.7	49.9301	32.7368
WM_104	m_1_06_3_08	HAL	2017	N1	M20071	9	161	698	MLU	HAL_2017	MAGIC	2016-11-01	2017-05-28	2017-07-05	148	186	67	416	49.2	53.9798	75.5439
WM_104	m_1_06_3_08	HAL	2018	N0	M10071	3	74	128	MLU	HAL_2018	MAGIC	2017-09-29	2018-05-18	2018-06-22	138	173	47	416	42.6	43.9416	37.614
WM_104	m_1_06_3_08	HAL	2018	N1	M20071	2	66	65	MLU	HAL_2018	MAGIC	2017-09-28	2018-05-18	2018-06-27	138	178	64	437.333	47.2	45.9786	64.5965
WM_104	m_1_06_3_08	MOS	2018	N0	C10071				SEC	MOS_2018	MAGIC		2018-05-23		143		85	306.667		50.8616	78.3333
WM_104	m_1_06_3_08	MOS	2018	N1	C20071				SEC	MOS_2018	MAGIC		2018-05-23		143		86	506.667		54.8718	99.1667
WM_104	m_1_06_3_08	SEL	2017	N0	K10071	253	6-36	81405	KWS	SEL_2017	MAGIC	2016-10-10			153		77		54.5	47.3934	111.163
WM_104	m_1_06_3_08	SEL	2017	N1	K20071	532	12-93	80690	KWS	SEL_2017	MAGIC	2016-10-10			153		80		55	45.8716	113.302
WM_104	m_1_06_3_08	SEL	2018	N0	K10071				KWS	SEL_2018	MAGIC				148		79		59.8	50.7614	107.38
WM_104	m_1_06_3_08	SEL	2018	N1	K20071				KWS	SEL_2018	MAGIC				148		79		62.5	47.3934	105.457
WM_105	m_1_06_3_11	HAD	2017	N0	S10072				SYN	HAD_2017	MAGIC	2016-10-30			150		85			43.7978	94.8607
WM_105	m_1_06_3_11	HAD	2017	N1	S20072				SYN	HAD_2017	MAGIC	2016-10-30			152		90			43.3411	107.702
WM_105	m_1_06_3_11	HAD	2018	N0	S10072				SYN	HAD_2018	MAGIC						77			28.0822	58.1703
WM_105	m_1_06_3_11	HAD	2018	N1	S20072				SYN	HAD_2018	MAGIC						80			35.5749	80.0426
WM_105	m_1_06_3_11	HAL	2017	N0	M10072	7	58	514	MLU	HAL_2017	MAGIC	2016-10-17	2017-05-28	2017-07-02	148	183	62	437.333	56	38.4669	40.6667
WM_105	m_1_06_3_11	HAL	2017	N1	M20072	6	121	403	MLU	HAL_2017	MAGIC	2016-11-01	2017-05-29	2017-07-05	149	186	69	384	54.4	41.3187	61.0526
WM_105	m_1_06_3_11	HAL	2018	N0	M10072	5	76	258	MLU	HAL_2018	MAGIC	2017-09-29	2018-05-17	2018-06-21	137	172	51	298.667	51.5	37.6212	42.1404
WM_105	m_1_06_3_11	HAL	2018	N1	M20072	3	12	122	MLU	HAL_2018	MAGIC	2017-09-28	2018-05-21	2018-06-27	141	178	65	576	54.4	37.6977	53.0877
WM_105	m_1_06_3_11	MOS	2018	N0	C10072				SEC	MOS_2018	MAGIC		2018-05-23		143		85	320		46.1244	77.0833
WM_105	m_1_06_3_11	MOS	2018	N1	C20072				SEC	MOS_2018	MAGIC		2018-05-23		143		88	486.667		47.3058	104.722
WM_105	m_1_06_3_11	SEL	2017	N0	K10072	190	4-3	80942	KWS	SEL_2017	MAGIC	2016-10-10			154		82		47.1	42.3729	101.721
WM_105	m_1_06_3_11	SEL	2017	N1	K20072	83	2-62	80035	KWS	SEL_2017	MAGIC	2016-10-10			153		87		57.5	40.3226	109.55
WM_105	m_1_06_3_11	SEL	2018	N0	K10072				KWS	SEL_2018	MAGIC				148		81		59.3	45.045	112.403
WM_105	m_1_06_3_11	SEL	2018	N1	K20072				KWS	SEL_2018	MAGIC				148		87		53.3	39.2157	111.364
WM_106	m_1_07_1_02	HAD	2017	N0	S10073				SYN	HAD_2017	MAGIC	2016-10-30			148		100			43.5988	84.2271
WM_106	m_1_07_1_02	HAD	2017	N1	S20073				SYN	HAD_2017	MAGIC	2016-10-30			147		100			40.3111	79.8463
WM_106	m_1_07_1_02	HAD	2018	N0	S10073				SYN	HAD_2018	MAGIC						92			30.3236	66.2284
WM_106	m_1_07_1_02	HAD	2018	N1	S20073				SYN	HAD_2018	MAGIC						96			35.8736	81.1029
WM_106	m_1_07_1_02	HAL	2017	N0	M10073	7	66	506	MLU	HAL_2017	MAGIC	2016-11-01	2017-05-28	2017-07-03	148	184	62	362.667	48.8	43.5813	24.7368
WM_106	m_1_07_1_02	HAL	2017	N1	M20073	7	105	564	MLU	HAL_2017	MAGIC	2016-11-01	2017-05-27	2017-07-02	147	183	75	309.333	49	39.1794	45.3333
WM_106	m_1_07_1_02	HAL	2018	N0	M10073	9	119	479	MLU	HAL_2018	MAGIC	2017-09-29	2018-05-16	2018-06-19	136	170	58	341.333	50	35.3145	43.8947
WM_106	m_1_07_1_02	HAL	2018	N1	M20073	11	35	627	MLU	HAL_2018	MAGIC	2017-09-28	2018-05-17	2018-06-22	137	173	69	469.333	50.1	36.8354	41.4737
WM_106	m_1_07_1_02	MOS	2018	N0	C10073				SEC	MOS_2018	MAGIC		2018-05-21		141		97	420		43.0803	77.2222
WM_106	m_1_07_1_02	MOS	2018	N1	C20073				SEC	MOS_2018	MAGIC		2018-05-21		141		102	426.667		45.1034	94.1667
WM_106	m_1_07_1_02	SEL	2017	N0	K10073	564	12-13	81122	KWS	SEL_2017	MAGIC	2016-10-10			152		93		41.1	40.9836	110.248
WM_106	m_1_07_1_02	SEL	2017	N1	K20073	711	15-87	80771	KWS	SEL_2017	MAGIC	2016-10-10			152		100		45.6	40.6504	110.574
WM_106	m_1_07_1_02	SEL	2018	N0	K10073				KWS	SEL_2018	MAGIC				148		85		53.1	43.6681	92.6202
WM_106	m_1_07_1_02	SEL	2018	N1	K20073				KWS	SEL_2018	MAGIC				145		102		52.5	40.6504	111.55
WM_107	m_1_07_1_03	HAD	2017	N0	S10074				SYN	HAD_2017	MAGIC	2016-10-30			150		90			42.8926	87.3725
WM_107	m_1_07_1_03	HAD	2017	N1	S20074				SYN	HAD_2017	MAGIC	2016-10-30			149		93			40.3311	86.4309
WM_107	m_1_07_1_03	HAD	2018	N0	S10074				SYN	HAD_2018	MAGIC						86			30.299	65.8309
WM_107	m_1_07_1_03	HAD	2018	N1	S20074				SYN	HAD_2018	MAGIC						81			28.6806	61.6842
WM_107	m_1_07_1_03	HAL	2017	N0	M10074	2	55	54	MLU	HAL_2017	MAGIC	2016-10-17	2017-05-27	2017-07-03	147	184	70	405.333	52.5	40.1909	39.4386
WM_107	m_1_07_1_03	HAL	2017	N1	M20074	10	139	801	MLU	HAL_2017	MAGIC	2016-11-01	2017-05-28	2017-07-04	148	185	73	618.667	46.4	40.6194	61.7895
WM_107	m_1_07_1_03	HAL	2018	N0	M10074	9	87	511	MLU	HAL_2018	MAGIC	2017-09-29	2018-05-16	2018-06-21	136	172	60	373.333	51.2	37.4	42.5789
WM_107	m_1_07_1_03	HAL	2018	N1	M20074	2	52	51	MLU	HAL_2018	MAGIC	2017-09-28	2018-05-19	2018-06-27	139	178	72	501.333	53.1	38.3246	63.7193
WM_107	m_1_07_1_03	MOS	2018	N0	C10074				SEC	MOS_2018	MAGIC		2018-05-24		144		92	433.333		46.2207	72.6389
WM_107	m_1_07_1_03	MOS	2018	N1	C20074				SEC	MOS_2018	MAGIC		2018-05-21		141		89	413.333		46.9393	78.8889
WM_107	m_1_07_1_03	SEL	2017	N0	K10074	22	1-22	80870	KWS	SEL_2017	MAGIC	2016-10-10			152		87		31.6	42.735	96.6512
WM_107	m_1_07_1_03	SEL	2017	N1	K20074	22	1-70	80022	KWS	SEL_2017	MAGIC	2016-10-10			151		90		49.7	38.0228	118.527
WM_107	m_1_07_1_03	SEL	2018	N0	K10074				KWS	SEL_2018	MAGIC				142		88		60.5	42.735	114.31
WM_107	m_1_07_1_03	SEL	2018	N1	K20074				KWS	SEL_2018	MAGIC				148		94		47.8	39.8406	115.628
WM_108	m_1_07_1_04	HAD	2017	N0	S10075				SYN	HAD_2017	MAGIC	2016-10-30			147		110			47.0358	44.8789
WM_108	m_1_07_1_04	HAD	2017	N1	S20075				SYN	HAD_2017	MAGIC	2016-10-30			148		108			45.9	57.9984
WM_108	m_1_07_1_04	HAD	2018	N0	S10075				SYN	HAD_2018	MAGIC						96			35.5185	56.9377
WM_108	m_1_07_1_04	HAD	2018	N1	S20075				SYN	HAD_2018	MAGIC						100			38.609	72.5387
WM_108	m_1_07_1_04	HAL	2017	N0	M10075	3	51	141	MLU	HAL_2017	MAGIC	2016-10-17	2017-05-27	2017-07-03	147	184	76	394.667	50.3	45.7978	36.9825
WM_108	m_1_07_1_04	HAL	2017	N1	M20075	10	150	812	MLU	HAL_2017	MAGIC	2016-11-01	2017-05-28	2017-07-05	148	186	86	437.333	37.6	46.455	63.1579
WM_108	m_1_07_1_04	HAL	2018	N0	M10075	2	116	47	MLU	HAL_2018	MAGIC	2017-09-29	2018-05-18	2018-06-21	138	172	61	320	43.6	39.5754	40.9123
WM_108	m_1_07_1_04	HAL	2018	N1	M20075	10	60	587	MLU	HAL_2018	MAGIC	2017-09-28	2018-05-20	2018-06-25	140	176	71	416	38.2	42.1538	49.5439
WM_108	m_1_07_1_04	MOS	2018	N0	C10075				SEC	MOS_2018	MAGIC		2018-05-21		141		115	493.333		50.404	80.5556
WM_108	m_1_07_1_04	MOS	2018	N1	C20075				SEC	MOS_2018	MAGIC		2018-05-21		141		104	393.333		52.0413	82.3611
WM_108	m_1_07_1_04	SEL	2017	N0	K10075	304	7-16	81008	KWS	SEL_2017	MAGIC	2016-10-10			153		105		46.9	46.0829	89.6899
WM_108	m_1_07_1_04	SEL	2017	N1	K20075	707	15-83	80767	KWS	SEL_2017	MAGIC	2016-10-10			153		110		40.7	47.3934	105.984
WM_108	m_1_07_1_04	SEL	2018	N0	K10075				KWS	SEL_2018	MAGIC				139		101		44.5	49.0196	101.318
WM_108	m_1_07_1_04	SEL	2018	N1	K20075				KWS	SEL_2018	MAGIC				145		108		44.4	45.045	104.45
WM_109	m_1_07_1_05	HAD	2017	N0	S10076				SYN	HAD_2017	MAGIC	2016-10-30			147		98			47.9848	84.4237
WM_109	m_1_07_1_05	HAD	2017	N1	S20076				SYN	HAD_2017	MAGIC	2016-10-30			148		110			43.3718	94.8361
WM_109	m_1_07_1_05	HAD	2018	N0	S10076				SYN	HAD_2018	MAGIC						86			41.52	87.1471
WM_109	m_1_07_1_05	HAD	2018	N1	S20076				SYN	HAD_2018	MAGIC						92			33.9114	64.832
WM_109	m_1_07_1_05	HAL	2017	N0	M10076	10	58	817	MLU	HAL_2017	MAGIC	2016-10-17	2017-05-26	2017-07-01	146	182	71	330.667	47	40.815	34.2105
WM_109	m_1_07_1_05	HAL	2017	N1	M20076	6	110	392	MLU	HAL_2017	MAGIC	2016-11-01	2017-05-28	2017-07-06	148	187	68	394.667	49.1	43.2265	51.3333
WM_109	m_1_07_1_05	HAL	2018	N0	M10076	14	92	815	MLU	HAL_2018	MAGIC	2017-09-29	2018-05-17	2018-06-19	137	170	45	320	38.5	34.8466	22.5965
WM_109	m_1_07_1_05	HAL	2018	N1	M20076	3	4	130	MLU	HAL_2018	MAGIC	2017-09-28	2018-05-19	2018-06-26	139	177	79	437.333	54.4	41.6527	57.1228
WM_109	m_1_07_1_05	MOS	2018	N0	C10076				SEC	MOS_2018	MAGIC		2018-05-23		143		99	446.667		46.9535	80.5556
WM_109	m_1_07_1_05	MOS	2018	N1	C20076				SEC	MOS_2018	MAGIC		2018-05-21		141		104	553.333		50.725	107.222
WM_109	m_1_07_1_05	SEL	2017	N0	K10076	242	6-47	81394	KWS	SEL_2017	MAGIC	2016-10-10			151		95		43.3	44.843	108.093
WM_109	m_1_07_1_05	SEL	2017	N1	K20076	362	8-71	80170	KWS	SEL_2017	MAGIC	2016-10-10			151		94		51.4	45.8716	126.45
WM_109	m_1_07_1_05	SEL	2018	N0	K10076				KWS	SEL_2018	MAGIC				145		95		63.4	48.5437	115.457
WM_109	m_1_07_1_05	SEL	2018	N1	K20076				KWS	SEL_2018	MAGIC				139		98		51.4	46.729	109.333
WM_110	m_1_07_1_08	HAD	2017	N0	S10077				SYN	HAD_2017	MAGIC	2016-10-30			149		118			42.8387	70.6079
WM_110	m_1_07_1_08	HAD	2017	N1	S20077				SYN	HAD_2017	MAGIC	2016-10-30			153		110			42.2917	79.4454
WM_110	m_1_07_1_08	HAD	2018	N0	S10077				SYN	HAD_2018	MAGIC						103			34.8913	78.6291
WM_110	m_1_07_1_08	HAD	2018	N1	S20077				SYN	HAD_2018	MAGIC						105			30.9701	64.3524
WM_110	m_1_07_1_08	HAL	2017	N0	M10077	2	72	71	MLU	HAL_2017	MAGIC	2016-11-01	2017-05-30	2017-07-05	150	186	69	373.333	55	45.8491	39.9649
WM_110	m_1_07_1_08	HAL	2017	N1	M20077	6	181	463	MLU	HAL_2017	MAGIC	2016-11-01	2017-05-29	2017-07-07	149	188	81	298.667	53.3	40.1139	55.2281
WM_110	m_1_07_1_08	HAL	2018	N0	M10077	4	77	140	MLU	HAL_2018	MAGIC	2017-09-29	2018-05-18	2018-06-22	138	173	72	309.333	53.1	40.6209	43.2982
WM_110	m_1_07_1_08	HAL	2018	N1	M20077	2	40	39	MLU	HAL_2018	MAGIC	2017-09-28	2018-05-21	2018-06-29	141	180	95	405.333	57.6	39.5385	71.7193
WM_110	m_1_07_1_08	MOS	2018	N0	C10077				SEC	MOS_2018	MAGIC		2018-05-22		142		115	473.333		47.1394	84.4444
WM_110	m_1_07_1_08	MOS	2018	N1	C20077				SEC	MOS_2018	MAGIC		2018-05-23		143		109	506.667		49.5262	105.139
WM_110	m_1_07_1_08	SEL	2017	N0	K10077	415	9-31	81471	KWS	SEL_2017	MAGIC	2016-10-10			153		114		41.4	42.9185	104.326
WM_110	m_1_07_1_08	SEL	2017	N1	K20077	54	2-91	80454	KWS	SEL_2017	MAGIC	2016-10-10			157		123		48.6	35.5872	93.5969
WM_110	m_1_07_1_08	SEL	2018	N0	K10077				KWS	SEL_2018	MAGIC				148		107		55	47.3934	108.977
WM_110	m_1_07_1_08	SEL	2018	N1	K20077				KWS	SEL_2018	MAGIC				151		118		53.2	42.3729	119.643
WM_111	m_1_07_1_09	HAD	2017	N0	S10078				SYN	HAD_2017	MAGIC	2016-10-30			148		73			43.9403	79.8378
WM_111	m_1_07_1_09	HAD	2017	N1	S20078				SYN	HAD_2017	MAGIC	2016-10-30			148		70			38.2783	97.1181
WM_111	m_1_07_1_09	HAD	2018	N0	S10078				SYN	HAD_2018	MAGIC						67			26.1078	63.2922
WM_111	m_1_07_1_09	HAD	2018	N1	S20078				SYN	HAD_2018	MAGIC						67			31.2653	60.7018
WM_111	m_1_07_1_09	HAL	2017	N0	M10078	7	22	550	MLU	HAL_2017	MAGIC	2016-10-17	2017-05-26	2017-06-30	146	181	56	522.667	37.6	39.1936	34.2105
WM_111	m_1_07_1_09	HAL	2017	N1	M20078	2	153	55	MLU	HAL_2017	MAGIC	2016-11-01	2017-05-28	2017-07-06	148	187	61	458.667	46.5	45.3237	54.4211
WM_111	m_1_07_1_09	HAL	2018	N0	M10078	5	131	203	MLU	HAL_2018	MAGIC	2017-09-29	2018-05-16	2018-06-19	136	170	52	426.667	44.1	38.5867	43.4737
WM_111	m_1_07_1_09	HAL	2018	N1	M20078	3	32	102	MLU	HAL_2018	MAGIC	2017-09-28	2018-05-18	2018-06-27	138	178	68	544	47.9	39.2708	60.4561
WM_111	m_1_07_1_09	MOS	2018	N0	C10078				SEC	MOS_2018	MAGIC		2018-05-21		141		73	666.667		43.6142	72.7778
WM_111	m_1_07_1_09	MOS	2018	N1	C20078				SEC	MOS_2018	MAGIC		2018-05-22		142		80	660		46.4773	98.8889
WM_111	m_1_07_1_09	SEL	2017	N0	K10078	800	17-32	81658	KWS	SEL_2017	MAGIC	2016-10-10			153		73		41.2	41.6667	100.062
WM_111	m_1_07_1_09	SEL	2017	N1	K20078	609	13-81	80719	KWS	SEL_2017	MAGIC	2016-10-10			152		73		37.7	37.8788	108.202
WM_111	m_1_07_1_09	SEL	2018	N0	K10078				KWS	SEL_2018	MAGIC				139		77		42.9	42.3729	104.915
WM_111	m_1_07_1_09	SEL	2018	N1	K20078				KWS	SEL_2018	MAGIC				148		79		59	36.7647	101.829
WM_112	m_1_07_1_10	HAD	2017	N0	S10079				SYN	HAD_2017	MAGIC	2016-10-30			150		115			45.5647	82.1523
WM_112	m_1_07_1_10	HAD	2017	N1	S20079				SYN	HAD_2017	MAGIC	2016-10-30			149		113			43.4339	80.8524
WM_112	m_1_07_1_10	HAD	2018	N0	S10079				SYN	HAD_2018	MAGIC						101			31.8773	63.3635
WM_112	m_1_07_1_10	HAD	2018	N1	S20079				SYN	HAD_2018	MAGIC						110			34.4251	78.9267
WM_112	m_1_07_1_10	HAL	2017	N0	M10079	10	30	789	MLU	HAL_2017	MAGIC	2016-10-17	2017-05-26	2017-06-30	146	181	80	362.667	43.6	37.0113	23.5439
WM_112	m_1_07_1_10	HAL	2017	N1	M20079	9	171	688	MLU	HAL_2017	MAGIC	2016-11-01	2017-05-28	2017-07-05	148	186	90	522.667	53.9	42.0536	64.1053
WM_112	m_1_07_1_10	HAL	2018	N0	M10079	9	90	508	MLU	HAL_2018	MAGIC	2017-09-29	2018-05-17	2018-06-21	137	172	72	309.333	50	39.7009	46.5965
WM_112	m_1_07_1_10	HAL	2018	N1	M20079	12	6	665	MLU	HAL_2018	MAGIC	2017-09-28	2018-05-19	2018-06-26	139	177	89	405.333	52.7	39.949	65.8947
WM_112	m_1_07_1_10	MOS	2018	N0	C10079				SEC	MOS_2018	MAGIC		2018-05-21		141		102	393.333		46.0333	71.6667
WM_112	m_1_07_1_10	MOS	2018	N1	C20079				SEC	MOS_2018	MAGIC		2018-05-23		143		112	440		47.6457	114.722
WM_112	m_1_07_1_10	SEL	2017	N0	K10079	407	9-23	81063	KWS	SEL_2017	MAGIC	2016-10-10			154		103		48.9	45.045	105.535
WM_112	m_1_07_1_10	SEL	2017	N1	K20079	91	2-54	80043	KWS	SEL_2017	MAGIC	2016-10-10			153		124		48.2	40.4858	111.473
WM_112	m_1_07_1_10	SEL	2018	N0	K10079				KWS	SEL_2018	MAGIC				148		105		49.1	47.3934	117.628
WM_112	m_1_07_1_10	SEL	2018	N1	K20079				KWS	SEL_2018	MAGIC				148		115		56.1	44.0529	120.977
WM_113	m_1_07_2_02	HAD	2017	N0	S10080				SYN	HAD_2017	MAGIC	2016-10-30			148		98			48.7594	74.5067
WM_113	m_1_07_2_02	HAD	2017	N1	S20080				SYN	HAD_2017	MAGIC	2016-10-30			149		103			48.0236	83.6705
WM_113	m_1_07_2_02	HAD	2018	N0	S10080				SYN	HAD_2018	MAGIC						89			37.9487	72.4985
WM_113	m_1_07_2_02	HAD	2018	N1	S20080				SYN	HAD_2018	MAGIC						90			31.4865	60.9603
WM_113	m_1_07_2_02	HAL	2017	N0	M10080	10	7	766	MLU	HAL_2017	MAGIC	2016-10-17	2017-05-26	2017-06-29	146	180	66	405.333	47.8	37.516	26.1053
WM_113	m_1_07_2_02	HAL	2017	N1	M20080	7	117	552	MLU	HAL_2017	MAGIC	2016-11-01	2017-05-28	2017-07-01	148	182	72	384	50	40.6174	51.5439
WM_113	m_1_07_2_02	HAL	2018	N0	M10080	14	80	803	MLU	HAL_2018	MAGIC	2017-09-29	2018-05-20	2018-06-20	140	171	40	330.667	38.3	36.0051	17.2281
WM_113	m_1_07_2_02	HAL	2018	N1	M20080	12	38	697	MLU	HAL_2018	MAGIC	2017-09-28	2018-05-17	2018-06-22	137	173	70	362.667	50.1	37.5938	46.4561
WM_113	m_1_07_2_02	MOS	2018	N0	C10080				SEC	MOS_2018	MAGIC		2018-05-22		142		91	500		47.98	76.1111
WM_113	m_1_07_2_02	MOS	2018	N1	C20080				SEC	MOS_2018	MAGIC		2018-05-21		141		90	373.333		52.2977	80.9722
WM_113	m_1_07_2_02	SEL	2017	N0	K10080	767	16-2	81225	KWS	SEL_2017	MAGIC	2016-10-10			153		93		35	44.843	98.2791
WM_113	m_1_07_2_02	SEL	2017	N1	K20080	586	13-58	80296	KWS	SEL_2017	MAGIC	2016-10-10			153		92		41.3	44.6429	105.659
WM_113	m_1_07_2_02	SEL	2018	N0	K10080				KWS	SEL_2018	MAGIC				142		86		50.3	50	103.349
WM_113	m_1_07_2_02	SEL	2018	N1	K20080				KWS	SEL_2018	MAGIC				142		88		49	47.619	101.566
WM_114	m_1_07_2_04	HAD	2017	N0	S10081				SYN	HAD_2017	MAGIC	2016-10-30			150		108			47.6533	65.0423
WM_114	m_1_07_2_04	HAD	2017	N1	S20081				SYN	HAD_2017	MAGIC	2016-10-30			151		110			41.5078	78.2858
WM_114	m_1_07_2_04	HAD	2018	N0	S10081				SYN	HAD_2018	MAGIC						96			36.8016	55.5675
WM_114	m_1_07_2_04	HAD	2018	N1	S20081				SYN	HAD_2018	MAGIC						102			36.3121	72.6659
WM_114	m_1_07_2_04	HAL	2017	N0	M10081	5	3	379	MLU	HAL_2017	MAGIC	2016-10-17	2017-05-27	2017-06-28	147	179	79	437.333	39.8	44.5439	38.386
WM_114	m_1_07_2_04	HAL	2017	N1	M20081	6	101	383	MLU	HAL_2017	MAGIC	2016-11-01	2017-05-29	2017-07-03	149	184	77	448	41.9	42.1872	33.7895
WM_114	m_1_07_2_04	HAL	2018	N0	M10081	9	73	525	MLU	HAL_2018	MAGIC	2017-09-29	2018-05-18	2018-06-20	138	171	72	490.667	37.6	42.5909	44.386
WM_114	m_1_07_2_04	HAL	2018	N1	M20081	9	56	474	MLU	HAL_2018	MAGIC	2017-09-28	2018-05-20	2018-06-25	140	176	87	288	38.2	43.3886	56.3158
WM_114	m_1_07_2_04	MOS	2018	N0	C10081				SEC	MOS_2018	MAGIC		2018-05-23		143		115	440		49.4937	84.7222
WM_114	m_1_07_2_04	MOS	2018	N1	C20081				SEC	MOS_2018	MAGIC		2018-05-23		143		101	346.667		52.3822	78.1944
WM_114	m_1_07_2_04	SEL	2017	N0	K10081	352	8-33	81456	KWS	SEL_2017	MAGIC	2016-10-10			154		104		39.1	45.6621	89.7674
WM_114	m_1_07_2_04	SEL	2017	N1	K20081	173	4-68	80077	KWS	SEL_2017	MAGIC	2016-10-10			155		108		33.2	48.7805	83.4574
WM_114	m_1_07_2_04	SEL	2018	N0	K10081				KWS	SEL_2018	MAGIC				145		99		35.9	52.6316	94.2326
WM_114	m_1_07_2_04	SEL	2018	N1	K20081				KWS	SEL_2018	MAGIC				151		107		42.1	46.2963	96.5271
WM_115	m_1_07_2_05	HAD	2017	N0	S10082				SYN	HAD_2017	MAGIC	2016-10-30			147		95			52.0921	77.947
WM_115	m_1_07_2_05	HAD	2017	N1	S20082				SYN	HAD_2017	MAGIC	2016-10-30			149		100			46.8274	80.0085
WM_115	m_1_07_2_05	HAD	2018	N0	S10082				SYN	HAD_2018	MAGIC						88			40.6751	66.9193
WM_115	m_1_07_2_05	HAD	2018	N1	S20082				SYN	HAD_2018	MAGIC						95			31.4576	58.3501
WM_115	m_1_07_2_05	HAL	2017	N0	M10082	8	58	627	MLU	HAL_2017	MAGIC	2016-10-17	2017-05-27	2017-06-29	147	180	65	490.667	45.2	43.3216	30.0702
WM_115	m_1_07_2_05	HAL	2017	N1	M20082	5	134	345	MLU	HAL_2017	MAGIC	2016-11-01	2017-05-28	2017-07-04	148	185	80	490.667	43.3	50.401	67.3684
WM_115	m_1_07_2_05	HAL	2018	N0	M10082	7	104	362	MLU	HAL_2018	MAGIC	2017-09-29	2018-05-18	2018-06-19	138	170	57	565.333	40.5	43.0769	40.1404
WM_115	m_1_07_2_05	HAL	2018	N1	M20082	12	66	725	MLU	HAL_2018	MAGIC	2017-09-28	2018-05-18	2018-06-22	138	173	81	533.333	43.9	43.8462	53.8947
WM_115	m_1_07_2_05	MOS	2018	N0	C10082				SEC	MOS_2018	MAGIC		2018-05-21		141		90	400		50.1023	85.9722
WM_115	m_1_07_2_05	MOS	2018	N1	C20082				SEC	MOS_2018	MAGIC		2018-05-22		142		88	280		51.7819	77.5
WM_115	m_1_07_2_05	SEL	2017	N0	K10082	209	5-17	80961	KWS	SEL_2017	MAGIC	2016-10-10			153		95		38.3	50.5051	108.744
WM_115	m_1_07_2_05	SEL	2017	N1	K20082	415	9-79	80623	KWS	SEL_2017	MAGIC	2016-10-10			153		95		41	47.1698	117.24
WM_115	m_1_07_2_05	SEL	2018	N0	K10082				KWS	SEL_2018	MAGIC				142		90		44.6	53.1915	108.605
WM_115	m_1_07_2_05	SEL	2018	N1	K20082				KWS	SEL_2018	MAGIC				151		102		46.8	49.505	119.395
WM_116	m_1_07_2_06	HAD	2017	N0	S10083				SYN	HAD_2017	MAGIC	2016-10-30			150		78			39.1803	68.9408
WM_116	m_1_07_2_06	HAD	2017	N1	S20083				SYN	HAD_2017	MAGIC	2016-10-30			152		80			34.7977	81.5651
WM_116	m_1_07_2_06	HAD	2018	N0	S10083				SYN	HAD_2018	MAGIC						76			26.6875	52.5056
WM_116	m_1_07_2_06	HAD	2018	N1	S20083				SYN	HAD_2018	MAGIC						72			27.9514	60.4497
WM_116	m_1_07_2_06	HAL	2017	N0	M10083	8	11	580	MLU	HAL_2017	MAGIC	2016-10-17	2017-05-27	2017-06-30	147	181	61	309.333	40.2	38.5882	31.7193
WM_116	m_1_07_2_06	HAL	2017	N1	M20083	9	114	745	MLU	HAL_2017	MAGIC	2016-11-01	2017-05-29	2017-07-05	149	186	62	522.667	39.5	36.9167	55.9298
WM_116	m_1_07_2_06	HAL	2018	N0	M10083	13	99	763	MLU	HAL_2018	MAGIC	2017-09-29	2018-05-20	2018-06-21	140	172	52	458.667	37.1	34.2611	20.9825
WM_116	m_1_07_2_06	HAL	2018	N1	M20083	12	9	668	MLU	HAL_2018	MAGIC	2017-09-28	2018-05-18	2018-06-25	138	176	71	821.333	41	30.5678	54.5614
WM_116	m_1_07_2_06	MOS	2018	N0	C10083				SEC	MOS_2018	MAGIC		2018-05-23		143		79	473.333		42.3478	72.2222
WM_116	m_1_07_2_06	MOS	2018	N1	C20083				SEC	MOS_2018	MAGIC		2018-05-21		141		79	466.667		40.96	83.75
WM_116	m_1_07_2_06	SEL	2017	N0	K10083	441	10-40	81497	KWS	SEL_2017	MAGIC	2016-10-10			155		81		33.4	36.7647	93.5194
WM_116	m_1_07_2_06	SEL	2017	N1	K20083	780	17-60	80390	KWS	SEL_2017	MAGIC	2016-10-10			154		79		37.7	36.2319	89.4264
WM_116	m_1_07_2_06	SEL	2018	N0	K10083				KWS	SEL_2018	MAGIC				151		79		47.3	38.9105	96.6822
WM_116	m_1_07_2_06	SEL	2018	N1	K20083				KWS	SEL_2018	MAGIC				151		86		45.4	35.461	99.1628
WM_117	m_1_07_2_09	HAD	2017	N0	S10084				SYN	HAD_2017	MAGIC	2016-10-30			148		100			49.1291	72.9502
WM_117	m_1_07_2_09	HAD	2017	N1	S20084				SYN	HAD_2017	MAGIC	2016-10-30			149		100			45.4878	88.2317
WM_117	m_1_07_2_09	HAD	2018	N0	S10084				SYN	HAD_2018	MAGIC						83			31.9925	51.3088
WM_117	m_1_07_2_09	HAD	2018	N1	S20084				SYN	HAD_2018	MAGIC						91			34.0472	59.0796
WM_117	m_1_07_2_09	HAL	2017	N0	M10084	3	65	127	MLU	HAL_2017	MAGIC	2016-11-01	2017-05-29	2017-07-04	149	185	57	352	48.8	49.7753	14.2456
WM_117	m_1_07_2_09	HAL	2017	N1	M20084	8	171	643	MLU	HAL_2017	MAGIC	2016-11-01	2017-05-27	2017-07-03	147	184	77	576	42.8	46.2655	60
WM_117	m_1_07_2_09	HAL	2018	N0	M10084	7	90	376	MLU	HAL_2018	MAGIC	2017-09-29	2018-05-17	2018-06-19	137	170	60	373.333	48.1	38.6352	38.8947
WM_117	m_1_07_2_09	HAL	2018	N1	M20084	6	61	324	MLU	HAL_2018	MAGIC	2017-09-28	2018-05-18	2018-06-25	138	176	82	362.667	44.1	41.6867	44.4211
WM_117	m_1_07_2_09	MOS	2018	N0	C10084				SEC	MOS_2018	MAGIC		2018-05-21		141		96	540		49.1563	78.6111
WM_117	m_1_07_2_09	MOS	2018	N1	C20084				SEC	MOS_2018	MAGIC		2018-05-21		141		91	413.333		51.5567	76.6667
WM_117	m_1_07_2_09	SEL	2017	N0	K10084	330	7-42	81434	KWS	SEL_2017	MAGIC	2016-10-10			151		96		34.3	47.3934	89.6279
WM_117	m_1_07_2_09	SEL	2017	N1	K20084	400	9-64	80208	KWS	SEL_2017	MAGIC	2016-10-10			152		95		41.7	46.0829	110.372
WM_117	m_1_07_2_09	SEL	2018	N0	K10084				KWS	SEL_2018	MAGIC				142		94		46.2	50.2513	91.0698
WM_117	m_1_07_2_09	SEL	2018	N1	K20084				KWS	SEL_2018	MAGIC				145		94		49	46.9484	105.938
WM_118	m_1_07_2_11	HAD	2017	N0	S10085				SYN	HAD_2017	MAGIC	2016-10-30			150		98			45.8824	73.3072
WM_118	m_1_07_2_11	HAD	2017	N1	S20085				SYN	HAD_2017	MAGIC	2016-10-30			151		100			41.3525	80.0122
WM_118	m_1_07_2_11	HAD	2018	N0	S10085				SYN	HAD_2018	MAGIC						88			27.3754	56.5993
WM_118	m_1_07_2_11	HAD	2018	N1	S20085				SYN	HAD_2018	MAGIC						92			30.8614	58.3946
WM_118	m_1_07_2_11	HAL	2017	N0	M10085	9	49	713	MLU	HAL_2017	MAGIC	2016-10-17	2017-05-28	2017-06-30	148	181	62	512	46.1	36.5041	26.0351
WM_118	m_1_07_2_11	HAL	2017	N1	M20085	6	186	468	MLU	HAL_2017	MAGIC	2016-11-01	2017-05-28	2017-07-02	148	183	67	554.667	50.7	36.3194	43.6842
WM_118	m_1_07_2_11	HAL	2018	N0	M10085	7	73	393	MLU	HAL_2018	MAGIC	2017-09-29	2018-05-17	2018-06-20	137	171	65	426.667	49.3	37.5405	49.1579
WM_118	m_1_07_2_11	HAL	2018	N1	M20085	10	50	577	MLU	HAL_2018	MAGIC	2017-09-28	2018-05-19	2018-06-22	139	173	75	480	55.6	36.7679	44.4561
WM_118	m_1_07_2_11	MOS	2018	N0	C10085				SEC	MOS_2018	MAGIC		2018-05-22		142		95	620		45.2184	76.9444
WM_118	m_1_07_2_11	MOS	2018	N1	C20085				SEC	MOS_2018	MAGIC		2018-05-22		142		89	593.333		42.7706	76.9444
WM_118	m_1_07_2_11	SEL	2017	N0	K10085	764	16-5	81222	KWS	SEL_2017	MAGIC	2016-10-10			155		96		35.5	39.8406	90.2946
WM_118	m_1_07_2_11	SEL	2017	N1	K20085	798	17-78	80808	KWS	SEL_2017	MAGIC	2016-10-10			154		87		43.4	35.2113	103.039
WM_118	m_1_07_2_11	SEL	2018	N0	K10085				KWS	SEL_2018	MAGIC				148		95		46.1	46.2963	99.0078
WM_118	m_1_07_2_11	SEL	2018	N1	K20085				KWS	SEL_2018	MAGIC				151		100		49.2	40.1606	102
WM_119	m_1_07_2_12	HAD	2017	N0	S10086				SYN	HAD_2017	MAGIC	2016-10-30			148		65			42.0789	89.3003
WM_119	m_1_07_2_12	HAD	2017	N1	S20086				SYN	HAD_2017	MAGIC	2016-10-30			150		65			38.328	83.6834
WM_119	m_1_07_2_12	HAD	2018	N0	S10086				SYN	HAD_2018	MAGIC						64			35.6154	76.8822
WM_119	m_1_07_2_12	HAD	2018	N1	S20086				SYN	HAD_2018	MAGIC						60			29.7872	69.9554
WM_119	m_1_07_2_12	HAL	2017	N0	M10086	6	31	410	MLU	HAL_2017	MAGIC	2016-10-17	2017-05-26	2017-06-29	146	180	53	469.333	36.9	40.149	25.4211
WM_119	m_1_07_2_12	HAL	2017	N1	M20086	3	118	171	MLU	HAL_2017	MAGIC	2016-11-01	2017-05-28	2017-07-04	148	185	50	512	39.9	40.7295	48.7719
WM_119	m_1_07_2_12	HAL	2018	N0	M10086	11	126	604	MLU	HAL_2018	MAGIC	2017-09-29	2018-05-17	2018-06-19	137	170	54	426.667	45.7	36.4463	42.4737
WM_119	m_1_07_2_12	HAL	2018	N1	M20086	10	54	581	MLU	HAL_2018	MAGIC	2017-09-28	2018-05-18	2018-06-25	138	176	62	437.333	43.1	35.2239	54.5965
WM_119	m_1_07_2_12	MOS	2018	N0	C10086				SEC	MOS_2018	MAGIC		2018-05-23		143		68	460		44.0596	73.6111
WM_119	m_1_07_2_12	MOS	2018	N1	C20086				SEC	MOS_2018	MAGIC		2018-05-23		143		70	720		43.7731	88.6111
WM_119	m_1_07_2_12	SEL	2017	N0	K10086	761	16-8	81219	KWS	SEL_2017	MAGIC	2016-10-10			154		64		31.5	40.8163	104.202
WM_119	m_1_07_2_12	SEL	2017	N1	K20086	622	13-94	80732	KWS	SEL_2017	MAGIC	2016-10-10			153		66		38.1	34.8432	91.1163
WM_119	m_1_07_2_12	SEL	2018	N0	K10086				KWS	SEL_2018	MAGIC				148		71		54.3	45.045	107.69
WM_119	m_1_07_2_12	SEL	2018	N1	K20086				KWS	SEL_2018	MAGIC				151		73		32.3	40	97.0698
WM_120	m_1_07_2_13	HAD	2017	N0	S10087				SYN	HAD_2017	MAGIC	2016-10-30			148		90			51.1111	74.2639
WM_120	m_1_07_2_13	HAD	2017	N1	S20087				SYN	HAD_2017	MAGIC	2016-10-30			148		95			46.4266	89.2473
WM_120	m_1_07_2_13	HAD	2018	N0	S10087				SYN	HAD_2018	MAGIC						93			40.6584	77.1995
WM_120	m_1_07_2_13	HAD	2018	N1	S20087				SYN	HAD_2018	MAGIC						92			36.0573	71.0213
WM_120	m_1_07_2_13	HAL	2017	N0	M10087	5	36	346	MLU	HAL_2017	MAGIC	2016-10-17	2017-05-25	2017-06-29	145	180	72	469.333	42.5	46.065	39.7544
WM_120	m_1_07_2_13	HAL	2017	N1	M20087	8	189	661	MLU	HAL_2017	MAGIC	2016-11-01	2017-05-27	2017-07-02	147	183	74	480	47.5	41.4574	44.3158
WM_120	m_1_07_2_13	HAL	2018	N0	M10087	8	75	402	MLU	HAL_2018	MAGIC	2017-09-29	2018-05-16	2018-06-18	136	169	56	160	39.2	38.6932	23.4386
WM_120	m_1_07_2_13	HAL	2018	N1	M20087	4	9	140	MLU	HAL_2018	MAGIC	2017-09-28	2018-05-18	2018-06-25	138	176	81	586.667	43.9	41.9731	67.2632
WM_120	m_1_07_2_13	MOS	2018	N0	C10087				SEC	MOS_2018	MAGIC		2018-05-20		140		86	420		48.3623	59.8611
WM_120	m_1_07_2_13	MOS	2018	N1	C20087				SEC	MOS_2018	MAGIC		2018-05-20		140		89	486.667		52.9178	81.3889
WM_120	m_1_07_2_13	SEL	2017	N0	K10087	802	17-34	81660	KWS	SEL_2017	MAGIC	2016-10-10			151		92		37.3	43.8596	99.0233
WM_120	m_1_07_2_13	SEL	2017	N1	K20087	465	10-64	80225	KWS	SEL_2017	MAGIC	2016-10-10			151		98		37.5	45.4545	107.597
WM_120	m_1_07_2_13	SEL	2018	N0	K10087				KWS	SEL_2018	MAGIC				139		89		54	47.8469	101.519
WM_120	m_1_07_2_13	SEL	2018	N1	K20087				KWS	SEL_2018	MAGIC				142		92		59.5	42.9185	103.581
WM_121	m_1_09_1_02	HAD	2017	N0	S10088				SYN	HAD_2017	MAGIC	2016-10-30			151		83			46.962	81.1535
WM_121	m_1_09_1_02	HAD	2017	N1	S20088				SYN	HAD_2017	MAGIC	2016-10-30			152		85			39.6104	97.2327
WM_121	m_1_09_1_02	HAD	2018	N0	S10088				SYN	HAD_2018	MAGIC						73			35.6504	56.6698
WM_121	m_1_09_1_02	HAD	2018	N1	S20088				SYN	HAD_2018	MAGIC						78			32.214	77.7088
WM_121	m_1_09_1_02	HAL	2017	N0	M10088	7	42	530	MLU	HAL_2017	MAGIC	2016-10-17	2017-05-28	2017-07-02	148	183	64	341.333	37.9	50.2416	37.7895
WM_121	m_1_09_1_02	HAL	2017	N1	M20088	9	157	702	MLU	HAL_2017	MAGIC	2016-11-01	2017-05-29	2017-07-04	149	185	73	288	36.3	51.9485	59.2632
WM_121	m_1_09_1_02	HAL	2018	N0	M10088	4	121	184	MLU	HAL_2018	MAGIC	2017-09-29	2018-05-22	2018-06-21	142	172	49	288	47.6	38.4921	24.4912
WM_121	m_1_09_1_02	HAL	2018	N1	M20088	5	49	217	MLU	HAL_2018	MAGIC	2017-09-28	2018-05-22	2018-06-27	142	178	72	416	42.4	40.2376	50.6667
WM_121	m_1_09_1_02	MOS	2018	N0	C10088				SEC	MOS_2018	MAGIC		2018-05-22		142		83	453.333		47.6515	62.3611
WM_121	m_1_09_1_02	MOS	2018	N1	C20088				SEC	MOS_2018	MAGIC		2018-05-23		143		85	446.667		51.701	71.1111
WM_121	m_1_09_1_02	SEL	2017	N0	K10088	653	14-20	81161	KWS	SEL_2017	MAGIC	2016-10-10			155		75		40.4	44.6429	90.4186
WM_121	m_1_09_1_02	SEL	2017	N1	K20088	239	5-95	80543	KWS	SEL_2017	MAGIC	2016-10-10			155		76		51.1	38.9105	101.55
WM_121	m_1_09_1_02	SEL	2018	N0	K10088				KWS	SEL_2018	MAGIC				151		80		57.5	52.356	96.7442
WM_121	m_1_09_1_02	SEL	2018	N1	K20088				KWS	SEL_2018	MAGIC				151		86		47.4	49.505	110.186
WM_122	m_1_09_1_03	HAD	2017	N0	S10089				SYN	HAD_2017	MAGIC	2016-10-30			147		95			44.5897	99.9138
WM_122	m_1_09_1_03	HAD	2017	N1	S20089				SYN	HAD_2017	MAGIC	2016-10-30			148		93			34.5962	97.833
WM_122	m_1_09_1_03	HAD	2018	N0	S10089				SYN	HAD_2018	MAGIC						90			29.3355	61.6891
WM_122	m_1_09_1_03	HAD	2018	N1	S20089				SYN	HAD_2018	MAGIC						84			26.5799	55.3093
WM_122	m_1_09_1_03	HAL	2017	N0	M10089	3	14	178	MLU	HAL_2017	MAGIC	2016-10-17	2017-05-26	2017-07-03	146	184	74	394.667	58.3	43.2653	44
WM_122	m_1_09_1_03	HAL	2017	N1	M20089	4	185	277	MLU	HAL_2017	MAGIC	2016-11-01	2017-05-28	2017-07-02	148	183	81	608	57.9	42.8789	68.4912
WM_122	m_1_09_1_03	HAL	2018	N0	M10089	8	84	411	MLU	HAL_2018	MAGIC	2017-09-29	2018-05-16	2018-06-22	136	173	61	202.667	61.3333	37.7889	37.0526
WM_122	m_1_09_1_03	HAL	2018	N1	M20089	6	46	309	MLU	HAL_2018	MAGIC	2017-09-28	2018-05-18	2018-06-28	138	179	85	448	61.6	37.3762	57.0526
WM_122	m_1_09_1_03	MOS	2018	N0	C10089				SEC	MOS_2018	MAGIC		2018-05-23		143		92	280		44.2202	89.7222
WM_122	m_1_09_1_03	MOS	2018	N1	C20089				SEC	MOS_2018	MAGIC		2018-05-21		141		87	460		49.5388	81.25
WM_122	m_1_09_1_03	SEL	2017	N0	K10089	493	11-13	81101	KWS	SEL_2017	MAGIC	2016-10-10			153		90		46.8	42.735	109.845
WM_122	m_1_09_1_03	SEL	2017	N1	K20089	737	16-80	80795	KWS	SEL_2017	MAGIC	2016-10-10			153		86		48.6	39.8406	119.845
WM_122	m_1_09_1_03	SEL	2018	N0	K10089				KWS	SEL_2018	MAGIC				142		92		66.7	45.2489	105.085
WM_122	m_1_09_1_03	SEL	2018	N1	K20089				KWS	SEL_2018	MAGIC				145		95		57.7	40.9836	115.581
WM_123	m_1_09_1_04	HAD	2017	N0	S10090				SYN	HAD_2017	MAGIC	2016-10-30			147		98			52.205	88.2033
WM_123	m_1_09_1_04	HAD	2017	N1	S20090				SYN	HAD_2017	MAGIC	2016-10-30			149		105			49.5082	83.8066
WM_123	m_1_09_1_04	HAD	2018	N0	S10090				SYN	HAD_2018	MAGIC						80			31.8182	53.8065
WM_123	m_1_09_1_04	HAD	2018	N1	S20090				SYN	HAD_2018	MAGIC						86			33.3562	69.0579
WM_123	m_1_09_1_04	HAL	2017	N0	M10090	10	51	810	MLU	HAL_2017	MAGIC	2016-10-17	2017-05-25	2017-06-29	145	180	69	288	44.8	43.0918	35.6491
WM_123	m_1_09_1_04	HAL	2017	N1	M20090	4	171	263	MLU	HAL_2017	MAGIC	2016-11-01	2017-05-28	2017-07-06	148	187	78	576	42.7	51.9479	60
WM_123	m_1_09_1_04	HAL	2018	N0	M10090	13	71	791	MLU	HAL_2018	MAGIC	2017-09-29	2018-05-20	2018-06-22	140	173	44	245.333	35.5	39.6341	18.8596
WM_123	m_1_09_1_04	HAL	2018	N1	M20090	5	51	215	MLU	HAL_2018	MAGIC	2017-09-28	2018-05-18	2018-06-26	138	177	78	437.333	49.3	44.1912	57.9298
WM_123	m_1_09_1_04	MOS	2018	N0	C10090				SEC	MOS_2018	MAGIC		2018-05-21		141		94	460		51.4706	86.6667
WM_123	m_1_09_1_04	MOS	2018	N1	C20090				SEC	MOS_2018	MAGIC		2018-05-22		142		87	440		54.902	91.1111
WM_123	m_1_09_1_04	SEL	2017	N0	K10090	72	2-25	81320	KWS	SEL_2017	MAGIC	2016-10-10			151		92		42.3	48.7805	100.419
WM_123	m_1_09_1_04	SEL	2017	N1	K20090	76	2-69	80028	KWS	SEL_2017	MAGIC	2016-10-10			151		95		50.8	47.1698	112.868
WM_123	m_1_09_1_04	SEL	2018	N0	K10090				KWS	SEL_2018	MAGIC				142		86		50.4	50.2513	107.628
WM_123	m_1_09_1_04	SEL	2018	N1	K20090				KWS	SEL_2018	MAGIC				145		97		46.7	45.6621	113.132
WM_124	m_1_09_1_05	HAD	2017	N0	S10091				SYN	HAD_2017	MAGIC	2016-10-30			149		85			40.3896	96.3341
WM_124	m_1_09_1_05	HAD	2017	N1	S20091				SYN	HAD_2017	MAGIC	2016-10-30			151		88			37.8107	105.19
WM_124	m_1_09_1_05	HAD	2018	N0	S10091				SYN	HAD_2018	MAGIC						81			33.2601	81.2606
WM_124	m_1_09_1_05	HAD	2018	N1	S20091				SYN	HAD_2018	MAGIC						80			24.9825	60.4211
WM_124	m_1_09_1_05	HAL	2017	N0	M10091	3	12	180	MLU	HAL_2017	MAGIC	2016-10-17	2017-05-28	2017-07-01	148	182	66	384	56.7	39.5217	37.5439
WM_124	m_1_09_1_05	HAL	2017	N1	M20091	8	184	656	MLU	HAL_2017	MAGIC	2016-11-01	2017-05-28	2017-07-05	148	186	70	522.667	66.3	39.3626	55.5789
WM_124	m_1_09_1_05	HAL	2018	N0	M10091	13	87	775	MLU	HAL_2018	MAGIC	2017-09-29	2018-05-20	2018-06-23	140	174	47	341.333	48.1	34.2994	23.0526
WM_124	m_1_09_1_05	HAL	2018	N1	M20091	8	33	428	MLU	HAL_2018	MAGIC	2017-09-28	2018-05-20	2018-06-23	140	174	73	373.333	64.8	34.5349	52.5263
WM_124	m_1_09_1_05	MOS	2018	N0	C10091				SEC	MOS_2018	MAGIC		2018-05-23		143		85	326.667		44.4966	78.1944
WM_124	m_1_09_1_05	MOS	2018	N1	C20091				SEC	MOS_2018	MAGIC		2018-05-21		141		83	380		46.9856	83.3333
WM_124	m_1_09_1_05	SEL	2017	N0	K10091	17	1-17	80865	KWS	SEL_2017	MAGIC	2016-10-10			154		83		61.3	42.1941	105.24
WM_124	m_1_09_1_05	SEL	2017	N1	K20091	776	17-56	80386	KWS	SEL_2017	MAGIC	2016-10-10			155		84		50.6	37.1747	109.829
WM_124	m_1_09_1_05	SEL	2018	N0	K10091				KWS	SEL_2018	MAGIC				145		82		73.8	52.9101	93.2558
WM_124	m_1_09_1_05	SEL	2018	N1	K20091				KWS	SEL_2018	MAGIC				148		87		62.8	21.1416	115.054
WM_125	m_1_09_1_06_K	HAD	2017	N0	S10092				SYN	HAD_2017	MAGIC	2016-10-30			147		95			51.8587	78.3408
WM_125	m_1_09_1_06_K	HAD	2017	N1	S20092				SYN	HAD_2017	MAGIC	2016-10-30			148		100			47.8205	79.6883
WM_125	m_1_09_1_06_K	HAD	2018	N0	S10092				SYN	HAD_2018	MAGIC						85			37.0881	65.6217
WM_125	m_1_09_1_06_K	HAD	2018	N1	S20092				SYN	HAD_2018	MAGIC						88			38.1164	65.3359
WM_125	m_1_09_1_06_K	HAL	2017	N0	M10092	5	13	369	MLU	HAL_2017	MAGIC	2016-10-17	2017-05-26	2017-06-29	146	180	70	437.333	41	45.4867	27.7368
WM_125	m_1_09_1_06_K	HAL	2017	N1	M20092	10	134	796	MLU	HAL_2017	MAGIC	2016-11-01	2017-05-28	2017-07-05	148	186	86	362.667	42.8	51.6606	58.3158
WM_125	m_1_09_1_06_K	HAL	2018	N0	M10092	12	99	690	MLU	HAL_2018	MAGIC	2017-09-29	2018-05-17	2018-06-21	137	172	59	309.333	40.5	43.2836	31.193
WM_125	m_1_09_1_06_K	HAL	2018	N1	M20092	13	49	745	MLU	HAL_2018	MAGIC	2017-09-28	2018-05-18	2018-06-25	138	176	75	352	39.8	44.9051	47.0175
WM_125	m_1_09_1_06_K	MOS	2018	N0	C10092				SEC	MOS_2018	MAGIC		2018-05-22		142		95	493.333		54.3678	89.0278
WM_125	m_1_09_1_06_K	MOS	2018	N1	C20092				SEC	MOS_2018	MAGIC		2018-05-23		143		94	453.333		53.1967	85
WM_125	m_1_09_1_06_K	SEL	2017	N0	K10092	486	11-6	81094	KWS	SEL_2017	MAGIC	2016-10-10			153		86		28.7	48.0769	100.512
WM_125	m_1_09_1_06_K	SEL	2017	N1	K20092	176	4-65	80080	KWS	SEL_2017	MAGIC	2016-10-10			151		99		43.5	51.2821	122.388
WM_125	m_1_09_1_06_K	SEL	2018	N0	K10092				KWS	SEL_2018	MAGIC				145		90		52.4	55.2486	93.0543
WM_125	m_1_09_1_06_K	SEL	2018	N1	K20092				KWS	SEL_2018	MAGIC				148		88		58.6	49.0196	105.953
WM_126	m_1_09_1_07_K	HAD	2017	N0	S10093				SYN	HAD_2017	MAGIC	2016-10-30			150		90			45.4274	88.9304
WM_126	m_1_09_1_07_K	HAD	2017	N1	S20093				SYN	HAD_2017	MAGIC	2016-10-30			152		95			42.3653	96.7277
WM_126	m_1_09_1_07_K	HAD	2018	N0	S10093				SYN	HAD_2018	MAGIC						72			28.4333	58.1971
WM_126	m_1_09_1_07_K	HAD	2018	N1	S20093				SYN	HAD_2018	MAGIC						76			29.0637	60.14
WM_126	m_1_09_1_07_K	HAL	2017	N0	M10093	6	22	401	MLU	HAL_2017	MAGIC	2016-10-17	2017-05-28	2017-06-29	148	180	60	394.667	47.8	38.5704	22.1754
WM_126	m_1_09_1_07_K	HAL	2017	N1	M20093	8	168	640	MLU	HAL_2017	MAGIC	2016-11-01	2017-05-29	2017-07-04	149	185	71	586.667	50.3	41.2892	51.614
WM_126	m_1_09_1_07_K	HAL	2018	N0	M10093	12	109	700	MLU	HAL_2018	MAGIC	2017-09-29	2018-05-20	2018-06-21	140	172	61	373.333	52.3	35.8511	40.0351
WM_126	m_1_09_1_07_K	HAL	2018	N1	M20093	4	17	148	MLU	HAL_2018	MAGIC	2017-09-28	2018-05-22	2018-06-27	142	178	78	586.667	55	36.9555	59.1579
WM_126	m_1_09_1_07_K	MOS	2018	N0	C10093				SEC	MOS_2018	MAGIC		2018-05-24		144		86	573.333		46.7157	79.7222
WM_126	m_1_09_1_07_K	MOS	2018	N1	C20093				SEC	MOS_2018	MAGIC		2018-05-23		143		89	406.667		48.1022	91.25
WM_126	m_1_09_1_07_K	SEL	2017	N0	K10093	320	7-32	81424	KWS	SEL_2017	MAGIC	2016-10-10			154		75		41.5	41.3223	102.496
WM_126	m_1_09_1_07_K	SEL	2017	N1	K20093	522	11-90	80682	KWS	SEL_2017	MAGIC	2016-10-10			155		83		44.6	37.594	112.837
WM_126	m_1_09_1_07_K	SEL	2018	N0	K10093				KWS	SEL_2018	MAGIC				148		82		54.8	48.7805	101.659
WM_126	m_1_09_1_07_K	SEL	2018	N1	K20093				KWS	SEL_2018	MAGIC				154		87		49.8	39.8406	104.109
WM_127	m_1_09_1_10_K	HAD	2017	N0	S10094				SYN	HAD_2017	MAGIC	2016-10-30			151		80			43.5938	81.0225
WM_127	m_1_09_1_10_K	HAD	2017	N1	S20094				SYN	HAD_2017	MAGIC	2016-10-30			154		75			38.9076	91.7903
WM_127	m_1_09_1_10_K	HAD	2018	N0	S10094				SYN	HAD_2018	MAGIC						70			31.1481	63.658
WM_127	m_1_09_1_10_K	HAD	2018	N1	S20094				SYN	HAD_2018	MAGIC						66			29.8322	66.7011
WM_127	m_1_09_1_10_K	HAL	2017	N0	M10094	4	30	219	MLU	HAL_2017	MAGIC	2016-10-17	2017-05-28	2017-07-02	148	183	62	362.667	47.1	41.8967	31.6667
WM_127	m_1_09_1_10_K	HAL	2017	N1	M20094	9	112	747	MLU	HAL_2017	MAGIC	2016-11-01	2017-05-28	2017-07-06	148	187	65	512	50.9	43.1479	63.1579
WM_127	m_1_09_1_10_K	HAL	2018	N0	M10094	14	109	832	MLU	HAL_2018	MAGIC	2017-09-29	2018-05-20	2018-06-23	140	174	65	330.667	50.4	37.2019	44.2807
WM_127	m_1_09_1_10_K	HAL	2018	N1	M20094	11	14	648	MLU	HAL_2018	MAGIC	2017-09-28	2018-05-22	2018-06-29	142	180	65	426.667	51	36.0798	42.3509
WM_127	m_1_09_1_10_K	MOS	2018	N0	C10094				SEC	MOS_2018	MAGIC		2018-05-24		144		73	540		48.0475	74.5833
WM_127	m_1_09_1_10_K	MOS	2018	N1	C20094				SEC	MOS_2018	MAGIC		2018-05-25		145		75	500		46.5617	86.6667
WM_127	m_1_09_1_10_K	SEL	2017	N0	K10094	589	13-13	81147	KWS	SEL_2017	MAGIC	2016-10-10			155		76		40.1	43.6681	96.2791
WM_127	m_1_09_1_10_K	SEL	2017	N1	K20094	630	14-91	80738	KWS	SEL_2017	MAGIC	2016-10-10			156		80		57.6	36.1011	103.349
WM_127	m_1_09_1_10_K	SEL	2018	N0	K10094				KWS	SEL_2018	MAGIC				151		80		51.1	48.3092	94.5116
WM_127	m_1_09_1_10_K	SEL	2018	N1	K20094				KWS	SEL_2018	MAGIC				151		73		59.8	38.9105	102.977
WM_129	m_1_09_2_05_K	HAD	2017	N0	S10095				SYN	HAD_2017	MAGIC	2016-10-30			147		90			47.5207	58.5011
WM_129	m_1_09_2_05_K	HAD	2017	N1	S20095				SYN	HAD_2017	MAGIC	2016-10-30			147		100			42.8837	67.2016
WM_129	m_1_09_2_05_K	HAD	2018	N0	S10095				SYN	HAD_2018	MAGIC						93			35.415	56.4124
WM_129	m_1_09_2_05_K	HAD	2018	N1	S20095				SYN	HAD_2018	MAGIC						92			35.1536	68.484
WM_129	m_1_09_2_05_K	HAL	2017	N0	M10095	5	84	298	MLU	HAL_2017	MAGIC	2016-11-01	2017-05-26	2017-07-02	146	183	65	309.333	49.8	45.4104	21.2281
WM_129	m_1_09_2_05_K	HAL	2017	N1	M20095	6	157	439	MLU	HAL_2017	MAGIC	2016-11-01	2017-05-25	2017-07-03	145	184	77	352	59.9	44.1929	39.7544
WM_129	m_1_09_2_05_K	HAL	2018	N0	M10095	13	80	782	MLU	HAL_2018	MAGIC	2017-09-29	2018-05-16	2018-06-22	136	173	44	320	33.1	36.8793	12.7193
WM_129	m_1_09_2_05_K	HAL	2018	N1	M20095	11	11	651	MLU	HAL_2018	MAGIC	2017-09-28	2018-05-14	2018-06-23	134	174	93	352	43.3	37.8685	37.3684
WM_129	m_1_09_2_05_K	MOS	2018	N0	C10095				SEC	MOS_2018	MAGIC		2018-05-19		139		87	353.333		45.2535	51.1111
WM_129	m_1_09_2_05_K	MOS	2018	N1	C20095				SEC	MOS_2018	MAGIC		2018-05-20		140		97	580		45.1247	75.2778
WM_129	m_1_09_2_05_K	SEL	2017	N0	K10095	728	16-41	81634	KWS	SEL_2017	MAGIC	2016-10-10			150		93		45.8	43.1034	68.6512
WM_129	m_1_09_2_05_K	SEL	2017	N1	K20095	141	3-93	80493	KWS	SEL_2017	MAGIC	2016-10-10			149		98		39.2	40.6504	82.5426
WM_129	m_1_09_2_05_K	SEL	2018	N0	K10095				KWS	SEL_2018	MAGIC				136		96		40.6	45.8716	71.4419
WM_129	m_1_09_2_05_K	SEL	2018	N1	K20095				KWS	SEL_2018	MAGIC				145		95		50.2	39.0625	85.4574
WM_130	m_1_09_2_06_K	HAD	2017	N0	S10096				SYN	HAD_2017	MAGIC	2016-10-30			150		103			43.6237	90.3436
WM_130	m_1_09_2_06_K	HAD	2017	N1	S20096				SYN	HAD_2017	MAGIC	2016-10-30			153		105			44.7156	101.378
WM_130	m_1_09_2_06_K	HAD	2018	N0	S10096				SYN	HAD_2018	MAGIC						95			35.4365	74.8256
WM_130	m_1_09_2_06_K	HAD	2018	N1	S20096				SYN	HAD_2018	MAGIC						88			29.2193	62.6958
WM_130	m_1_09_2_06_K	HAL	2017	N0	M10096	10	38	797	MLU	HAL_2017	MAGIC	2016-10-17	2017-05-28	2017-07-01	148	182	77	394.667	48.2	41.0301	36.4561
WM_130	m_1_09_2_06_K	HAL	2017	N1	M20096	10	158	820	MLU	HAL_2017	MAGIC	2016-11-01	2017-05-30	2017-07-05	150	186	77	426.667	56.7	42.9374	58.7018
WM_130	m_1_09_2_06_K	HAL	2018	N0	M10096	7	71	395	MLU	HAL_2018	MAGIC	2017-09-29	2018-05-20	2018-06-23	140	174	64	384	51.9	39.3274	52.2105
WM_130	m_1_09_2_06_K	HAL	2018	N1	M20096	5	38	228	MLU	HAL_2018	MAGIC	2017-09-28	2018-05-22	2018-06-27	142	178	85	373.333	62.3	36.7026	57.1228
WM_130	m_1_09_2_06_K	MOS	2018	N0	C10096				SEC	MOS_2018	MAGIC		2018-05-24		144		100	373.333		49.7985	79.0278
WM_130	m_1_09_2_06_K	MOS	2018	N1	C20096				SEC	MOS_2018	MAGIC		2018-05-24		144		105	453.333		50.201	109.306
WM_130	m_1_09_2_06_K	SEL	2017	N0	K10096	45	1-45	81293	KWS	SEL_2017	MAGIC	2016-10-10			155		95		45	43.6681	103.953
WM_130	m_1_09_2_06_K	SEL	2017	N1	K20096	298	7-58	80154	KWS	SEL_2017	MAGIC	2016-10-10			155		97		50.9	46.5116	118
WM_130	m_1_09_2_06_K	SEL	2018	N0	K10096				KWS	SEL_2018	MAGIC				151		95		71.5	50.5051	101.752
WM_130	m_1_09_2_06_K	SEL	2018	N1	K20096				KWS	SEL_2018	MAGIC				151		97		62.6	42.0168	119.38
WM_131	m_1_09_3_03	HAD	2017	N0	S10097				SYN	HAD_2017	MAGIC	2016-10-30			150		100			45.5224	69.9725
WM_131	m_1_09_3_03	HAD	2017	N1	S20097				SYN	HAD_2017	MAGIC	2016-10-30			151		105			40.0424	77.2612
WM_131	m_1_09_3_03	HAD	2018	N0	S10097				SYN	HAD_2018	MAGIC						77			35.7034	60.1812
WM_131	m_1_09_3_03	HAD	2018	N1	S20097				SYN	HAD_2018	MAGIC						87			29.2014	49.7984
WM_131	m_1_09_3_03	HAL	2017	N0	M10097	9	26	736	MLU	HAL_2017	MAGIC	2016-10-17	2017-05-28	2017-06-28	148	179	63	480	45.8	37.8908	31.4561
WM_131	m_1_09_3_03	HAL	2017	N1	M20097	2	148	50	MLU	HAL_2017	MAGIC	2016-11-01	2017-05-29	2017-07-06	149	187	66	458.667	50.4	44.7375	52.1754
WM_131	m_1_09_3_03	HAL	2018	N0	M10097	4	72	135	MLU	HAL_2018	MAGIC	2017-09-29	2018-05-21	2018-06-22	141	173	54	341.333	46.2	38.9703	34.3333
WM_131	m_1_09_3_03	HAL	2018	N1	M20097	9	19	511	MLU	HAL_2018	MAGIC	2017-09-28	2018-05-22	2018-06-25	142	176	74	437.333	44.9	36.3257	56.1404
WM_131	m_1_09_3_03	MOS	2018	N0	C10097				SEC	MOS_2018	MAGIC		2018-05-23		143		95	380		46.335	84.4444
WM_131	m_1_09_3_03	MOS	2018	N1	C20097				SEC	MOS_2018	MAGIC		2018-05-23		143		99	480		48.0759	90.2778
WM_131	m_1_09_3_03	SEL	2017	N0	K10097	280	6-9	80984	KWS	SEL_2017	MAGIC	2016-10-10			155		84		42.1	44.2478	96.8527
WM_131	m_1_09_3_03	SEL	2017	N1	K20097	301	7-61	80157	KWS	SEL_2017	MAGIC	2016-10-10			155		95		49.1	41.6667	104.434
WM_131	m_1_09_3_03	SEL	2018	N0	K10097				KWS	SEL_2018	MAGIC				151		92		53.9	47.619	89.3798
WM_131	m_1_09_3_03	SEL	2018	N1	K20097				KWS	SEL_2018	MAGIC				154		94		55.5	41.3223	99.4264
WM_132	m_1_09_3_04	HAD	2017	N0	S10098				SYN	HAD_2017	MAGIC	2016-10-30			150		75			41.3143	81.3718
WM_132	m_1_09_3_04	HAD	2017	N1	S20098				SYN	HAD_2017	MAGIC	2016-10-30			152		75			38.3013	96.5924
WM_132	m_1_09_3_04	HAD	2018	N0	S10098				SYN	HAD_2018	MAGIC						60			33.5943	74.8682
WM_132	m_1_09_3_04	HAD	2018	N1	S20098				SYN	HAD_2018	MAGIC						66			28.373	71.6466
WM_132	m_1_09_3_04	HAL	2017	N0	M10098	10	50	809	MLU	HAL_2017	MAGIC	2016-10-17	2017-05-27	2017-07-01	147	182	52	437.333	49.2	33.2655	29.4035
WM_132	m_1_09_3_04	HAL	2017	N1	M20098	2	179	81	MLU	HAL_2017	MAGIC	2016-11-01	2017-05-30	2017-07-05	150	186	56	480	50.1	34.2738	50.9474
WM_132	m_1_09_3_04	HAL	2018	N0	M10098	8	129	456	MLU	HAL_2018	MAGIC	2017-09-29	2018-05-21	2018-06-21	141	172	46	352	62.8	33.8798	35.6491
WM_132	m_1_09_3_04	HAL	2018	N1	M20098	10	56	583	MLU	HAL_2018	MAGIC	2017-09-28	2018-05-21	2018-06-22	141	173	55	405.333	41.7	34.0807	45.9649
WM_132	m_1_09_3_04	MOS	2018	N0	C10098				SEC	MOS_2018	MAGIC		2018-05-24		144		72	466.667		40.4421	70.1389
WM_132	m_1_09_3_04	MOS	2018	N1	C20098				SEC	MOS_2018	MAGIC		2018-05-23		143		66	440		39.5062	74.7222
WM_132	m_1_09_3_04	SEL	2017	N0	K10098	147	4-46	81347	KWS	SEL_2017	MAGIC	2016-10-10			157		69		47.5	34.8432	94.0775
WM_132	m_1_09_3_04	SEL	2017	N1	K20098	33	1-81	80433	KWS	SEL_2017	MAGIC	2016-10-10			155		70		44.6667	34.7222	99.1473
WM_132	m_1_09_3_04	SEL	2018	N0	K10098				KWS	SEL_2018	MAGIC				151		71		58.1	34.7222	93.907
WM_132	m_1_09_3_04	SEL	2018	N1	K20098				KWS	SEL_2018	MAGIC				151		75		45.7	33.8983	97.0233
WM_133	m_1_09_3_06	HAD	2017	N0	S10099				SYN	HAD_2017	MAGIC	2016-10-30			149		85			44.6926	79.856
WM_133	m_1_09_3_06	HAD	2017	N1	S20099				SYN	HAD_2017	MAGIC	2016-10-30			150		85			43.5754	118.702
WM_133	m_1_09_3_06	HAD	2018	N0	S10099				SYN	HAD_2018	MAGIC						72			33.6194	67.4069
WM_133	m_1_09_3_06	HAD	2018	N1	S20099				SYN	HAD_2018	MAGIC						73			31.203	64.3287
WM_133	m_1_09_3_06	HAL	2017	N0	M10099	2	59	58	MLU	HAL_2017	MAGIC	2016-10-17	2017-05-27	2017-07-02	147	183	64	448	57.6	43.622	37.6842
WM_133	m_1_09_3_06	HAL	2017	N1	M20099	5	111	368	MLU	HAL_2017	MAGIC	2016-11-01	2017-05-29	2017-07-02	149	183	65	405.333	58.9	39.4088	57.9474
WM_133	m_1_09_3_06	HAL	2018	N0	M10099	9	85	513	MLU	HAL_2018	MAGIC	2017-09-29	2018-05-17	2018-06-19	137	170	66	298.667	61	36.775	37.1579
WM_133	m_1_09_3_06	HAL	2018	N1	M20099	13	46	748	MLU	HAL_2018	MAGIC	2017-09-28	2018-05-19	2018-06-20	139	171	67	298.667	51.9	36.6139	41.4386
WM_133	m_1_09_3_06	MOS	2018	N0	C10099				SEC	MOS_2018	MAGIC		2018-05-23		143		81	446.667		43.4475	81.3889
WM_133	m_1_09_3_06	MOS	2018	N1	C20099				SEC	MOS_2018	MAGIC		2018-05-23		143		82	520		44.1002	83.8889
WM_133	m_1_09_3_06	SEL	2017	N0	K10099	277	6-12	80981	KWS	SEL_2017	MAGIC	2016-10-10			154		80		50	41.3223	97.845
WM_133	m_1_09_3_06	SEL	2017	N1	K20099	52	2-93	80452	KWS	SEL_2017	MAGIC	2016-10-10			154		85		52.1	35.5872	85.6434
WM_133	m_1_09_3_06	SEL	2018	N0	K10099				KWS	SEL_2018	MAGIC				145		76		57.3	44.4444	94.4341
WM_133	m_1_09_3_06	SEL	2018	N1	K20099				KWS	SEL_2018	MAGIC				148		81		47.3	39.3701	94.7132
WM_134	m_1_09_3_07	HAD	2017	N0	S10100				SYN	HAD_2017	MAGIC	2016-10-30			150		80			41.7016	90.4671
WM_134	m_1_09_3_07	HAD	2017	N1	S20100				SYN	HAD_2017	MAGIC	2016-10-30			150		80			36.6197	87.6093
WM_134	m_1_09_3_07	HAD	2018	N0	S10100				SYN	HAD_2018	MAGIC						64			35.0719	77.1053
WM_134	m_1_09_3_07	HAD	2018	N1	S20100				SYN	HAD_2018	MAGIC						78			26.6406	63.8498
WM_134	m_1_09_3_07	HAL	2017	N0	M10100	4	8	197	MLU	HAL_2017	MAGIC	2016-10-17	2017-05-27	2017-07-03	147	184	57	362.667	54.1	43.0659	41.0175
WM_134	m_1_09_3_07	HAL	2017	N1	M20100	2	129	31	MLU	HAL_2017	MAGIC	2016-11-01	2017-05-29	2017-07-06	149	187	58	405.333	56.3	41.0593	60.1053
WM_134	m_1_09_3_07	HAL	2018	N0	M10100	10	104	563	MLU	HAL_2018	MAGIC	2017-09-29	2018-05-16	2018-06-21	136	172	50	341.333	51.7	34.7722	33.4035
WM_134	m_1_09_3_07	HAL	2018	N1	M20100	7	20	378	MLU	HAL_2018	MAGIC	2017-09-28	2018-05-19	2018-06-27	139	178	69	490.667	55.5	31.7048	71.2281
WM_134	m_1_09_3_07	MOS	2018	N0	C10100				SEC	MOS_2018	MAGIC		2018-05-21		141		71	360		41.3877	80
WM_134	m_1_09_3_07	MOS	2018	N1	C20100				SEC	MOS_2018	MAGIC		2018-05-21		141		72	453.333		42.8635	76.6667
WM_134	m_1_09_3_07	SEL	2017	N0	K10100	218	5-26	81370	KWS	SEL_2017	MAGIC	2016-10-10			155		66		47.6	41.841	97.7674
WM_134	m_1_09_3_07	SEL	2017	N1	K20100	448	10-81	80656	KWS	SEL_2017	MAGIC	2016-10-10			152		74		53.7	35.8423	104.326
WM_134	m_1_09_3_07	SEL	2018	N0	K10100				KWS	SEL_2018	MAGIC				148		71		68.5	43.29	99.0543
WM_134	m_1_09_3_07	SEL	2018	N1	K20100				KWS	SEL_2018	MAGIC				151		80		65.5	40.1606	99.7054
WM_135	m_1_09_3_08	HAD	2017	N0	S10101				SYN	HAD_2017	MAGIC	2016-10-30			148		100			42.7273	78.6619
WM_135	m_1_09_3_08	HAD	2017	N1	S20101				SYN	HAD_2017	MAGIC	2016-10-30			147		105			38.501	82.0249
WM_135	m_1_09_3_08	HAD	2018	N0	S10101				SYN	HAD_2018	MAGIC						85			27.3125	56.2436
WM_135	m_1_09_3_08	HAD	2018	N1	S20101				SYN	HAD_2018	MAGIC						78			35.4152	72.8357
WM_135	m_1_09_3_08	HAL	2017	N0	M10101	7	45	527	MLU	HAL_2017	MAGIC	2016-10-17	2017-05-27	2017-06-29	147	180	69	469.333	42.4	39.7575	33.2281
WM_135	m_1_09_3_08	HAL	2017	N1	M20101	4	102	194	MLU	HAL_2017	MAGIC	2016-11-01	2017-05-29	2017-07-05	149	186	65	426.667	39.7	38.9787	39.614
WM_135	m_1_09_3_08	HAL	2018	N0	M10101	6	88	283	MLU	HAL_2018	MAGIC	2017-09-29	2018-05-19	2018-06-21	139	172	64	341.333	51.9	36.2192	39.386
WM_135	m_1_09_3_08	HAL	2018	N1	M20101	3	27	107	MLU	HAL_2018	MAGIC	2017-09-28	2018-05-20	2018-06-25	140	176	83	522.667	46.4	38.0605	60.9825
WM_135	m_1_09_3_08	MOS	2018	N0	C10101				SEC	MOS_2018	MAGIC		2018-05-21		141		92	446.667		45.5087	73.75
WM_135	m_1_09_3_08	MOS	2018	N1	C20101				SEC	MOS_2018	MAGIC		2018-05-21		141		86	480		46.2118	75.2778
WM_135	m_1_09_3_08	SEL	2017	N0	K10101	77	2-20	80877	KWS	SEL_2017	MAGIC	2016-10-10			153		85		38.7	40.8163	97.6899
WM_135	m_1_09_3_08	SEL	2017	N1	K20101	576	12-49	80286	KWS	SEL_2017	MAGIC	2016-10-10			153		92		45.3	38.0228	104.527
WM_135	m_1_09_3_08	SEL	2018	N0	K10101				KWS	SEL_2018	MAGIC				145		91		50.6	44.6429	97.7829
WM_135	m_1_09_3_08	SEL	2018	N1	K20101				KWS	SEL_2018	MAGIC				148		98		47.6	40.6504	107.845
WM_136	m_1_09_3_11_K	HAD	2017	N0	S10102				SYN	HAD_2017	MAGIC	2016-10-30			151		83			39.5252	71.6088
WM_136	m_1_09_3_11_K	HAD	2017	N1	S20102				SYN	HAD_2017	MAGIC	2016-10-30			152		88			36.2777	74.5271
WM_136	m_1_09_3_11_K	HAD	2018	N0	S10102				SYN	HAD_2018	MAGIC						74			27.205	54.7528
WM_136	m_1_09_3_11_K	HAD	2018	N1	S20102				SYN	HAD_2018	MAGIC						78			26.8709	57.0091
WM_136	m_1_09_3_11_K	HAL	2017	N0	M10102	6	86	465	MLU	HAL_2017	MAGIC	2016-11-01	2017-06-01	2017-07-06	152	187	59	298.667	56.4	41.4386	17.6842
WM_136	m_1_09_3_11_K	HAL	2017	N1	M20102	7	124	545	MLU	HAL_2017	MAGIC	2016-11-01	2017-05-31	2017-07-03	151	184	60	469.333	52.3	32.5659	44.2807
WM_136	m_1_09_3_11_K	HAL	2018	N0	M10102	14	118	841	MLU	HAL_2018	MAGIC	2017-09-29	2018-05-22	2018-06-22	142	173	57	394.667	48.9	34.6111	29.8246
WM_136	m_1_09_3_11_K	HAL	2018	N1	M20102	4	59	190	MLU	HAL_2018	MAGIC	2017-09-28	2018-05-23	2018-06-27	143	178	70	394.667	57	32.3559	32.5965
WM_136	m_1_09_3_11_K	MOS	2018	N0	C10102				SEC	MOS_2018	MAGIC		2018-05-26		146		80	420		40.2564	69.5833
WM_136	m_1_09_3_11_K	MOS	2018	N1	C20102				SEC	MOS_2018	MAGIC		2018-05-24		144		81	440		40.2114	72.9167
WM_136	m_1_09_3_11_K	SEL	2017	N0	K10102	434	10-47	81490	KWS	SEL_2017	MAGIC	2016-10-10			157		81		47.3	35.8423	83.0853
WM_136	m_1_09_3_11_K	SEL	2017	N1	K20102	315	7-75	80571	KWS	SEL_2017	MAGIC	2016-10-10			156		80		50.7	32.0513	89.8295
WM_136	m_1_09_3_11_K	SEL	2018	N0	K10102				KWS	SEL_2018	MAGIC				151		74		60.1	45.2489	77.2093
WM_136	m_1_09_3_11_K	SEL	2018	N1	K20102				KWS	SEL_2018	MAGIC				154		96		66.8	35.0877	93.7209
WM_137	m_1_09_3_12_K	HAD	2017	N0	S10103				SYN	HAD_2017	MAGIC	2016-10-30			150		85			39.868	84.2224
WM_137	m_1_09_3_12_K	HAD	2017	N1	S20103				SYN	HAD_2017	MAGIC	2016-10-30			150		83			39.9567	91.716
WM_137	m_1_09_3_12_K	HAD	2018	N0	S10103				SYN	HAD_2018	MAGIC						75			32.9091	75.9515
WM_137	m_1_09_3_12_K	HAD	2018	N1	S20103				SYN	HAD_2018	MAGIC						75			32.2182	59.8606
WM_137	m_1_09_3_12_K	HAL	2017	N0	M10103	9	52	710	MLU	HAL_2017	MAGIC	2016-10-17	2017-05-28	2017-07-01	148	182	63	437.333	56.7	35.483	32.0702
WM_137	m_1_09_3_12_K	HAL	2017	N1	M20103	8	109	581	MLU	HAL_2017	MAGIC	2016-11-01	2017-05-29	2017-07-06	149	187	62	544	55.9	35.5192	55.5088
WM_137	m_1_09_3_12_K	HAL	2018	N0	M10103	11	95	635	MLU	HAL_2018	MAGIC	2017-09-29	2018-05-21	2018-06-22	141	173	54	298.667	55.3	33.2234	29.6842
WM_137	m_1_09_3_12_K	HAL	2018	N1	M20103	14	60	851	MLU	HAL_2018	MAGIC	2017-09-28	2018-05-21	2018-06-24	141	175	65	490.667	57.4	31.2407	42.3509
WM_137	m_1_09_3_12_K	MOS	2018	N0	C10103				SEC	MOS_2018	MAGIC		2018-05-22		142		80	380		41.6812	78.8889
WM_137	m_1_09_3_12_K	MOS	2018	N1	C20103				SEC	MOS_2018	MAGIC		2018-05-23		143		84	626.667		40.2905	89.1667
WM_137	m_1_09_3_12_K	SEL	2017	N0	K10103	205	5-13	80957	KWS	SEL_2017	MAGIC	2016-10-10			156		78		51.5	35.2113	94.5116
WM_137	m_1_09_3_12_K	SEL	2017	N1	K20103	110	3-62	80062	KWS	SEL_2017	MAGIC	2016-10-10			153		75		52.6	35.5872	105.457
WM_137	m_1_09_3_12_K	SEL	2018	N0	K10103				KWS	SEL_2018	MAGIC				148		77		65.9	41.3223	90.4961
WM_137	m_1_09_3_12_K	SEL	2018	N1	K20103				KWS	SEL_2018	MAGIC				148		80		69.1	34.1297	103.829
WM_138	m_1_09_4_01	HAD	2017	N0	S10104				SYN	HAD_2017	MAGIC	2016-10-30			153		95			52.6042	75.4457
WM_138	m_1_09_4_01	HAD	2017	N1	S20104				SYN	HAD_2017	MAGIC	2016-10-30			153		100			51.7087	84.0157
WM_138	m_1_09_4_01	HAD	2018	N0	S10104				SYN	HAD_2018	MAGIC						88			36.681	64.3295
WM_138	m_1_09_4_01	HAD	2018	N1	S20104				SYN	HAD_2018	MAGIC						88			37.4729	61.1581
WM_138	m_1_09_4_01	HAL	2017	N0	M10104	4	3	192	MLU	HAL_2017	MAGIC	2016-10-17	2017-05-29	2017-07-03	149	184	75	448	43.9	50.4156	38.4912
WM_138	m_1_09_4_01	HAL	2017	N1	M20104	10	119	781	MLU	HAL_2017	MAGIC	2016-11-01	2017-05-29	2017-07-05	149	186	85	384	43.7	49.6598	62.3509
WM_138	m_1_09_4_01	HAL	2018	N0	M10104	10	73	532	MLU	HAL_2018	MAGIC	2017-09-29	2018-05-22	2018-06-22	142	173	70	341.333	48.5	42.4121	40.2456
WM_138	m_1_09_4_01	HAL	2018	N1	M20104	5	19	247	MLU	HAL_2018	MAGIC	2017-09-28	2018-05-22	2018-06-27	142	178	82	458.667	48.1	45.2089	62.5263
WM_138	m_1_09_4_01	MOS	2018	N0	C10104				SEC	MOS_2018	MAGIC		2018-05-25		145		100	320		53.0854	76.5278
WM_138	m_1_09_4_01	MOS	2018	N1	C20104				SEC	MOS_2018	MAGIC		2018-05-23		143		97	406.667		52.6098	88.0556
WM_138	m_1_09_4_01	SEL	2017	N0	K10104	799	17-31	81657	KWS	SEL_2017	MAGIC	2016-10-10			155		94		41	50.2513	90.4961
WM_138	m_1_09_4_01	SEL	2017	N1	K20104	692	15-68	80352	KWS	SEL_2017	MAGIC	2016-10-10			156		90		44.6	52.6316	107.132
WM_138	m_1_09_4_01	SEL	2018	N0	K10104				KWS	SEL_2018	MAGIC				151		99		62	54.3478	105.395
WM_138	m_1_09_4_01	SEL	2018	N1	K20104				KWS	SEL_2018	MAGIC				157		93		42.6	54.9451	110.403
WM_139	m_1_09_4_02	HAD	2017	N0	S10105				SYN	HAD_2017	MAGIC	2016-10-30			151		108			49.8265	79.5936
WM_139	m_1_09_4_02	HAD	2017	N1	S20105				SYN	HAD_2017	MAGIC	2016-10-30			151		110			49.1008	80.6541
WM_139	m_1_09_4_02	HAD	2018	N0	S10105				SYN	HAD_2018	MAGIC						89			29.3878	47.2474
WM_139	m_1_09_4_02	HAD	2018	N1	S20105				SYN	HAD_2018	MAGIC						102			35.7091	69.2891
WM_139	m_1_09_4_02	HAL	2017	N0	M10105	7	77	495	MLU	HAL_2017	MAGIC	2016-11-01	2017-05-31	2017-07-03	151	184	75	277.333	47.1	43.3923	28.6316
WM_139	m_1_09_4_02	HAL	2017	N1	M20105	4	119	211	MLU	HAL_2017	MAGIC	2016-11-01	2017-05-30	2017-07-03	150	184	71	405.333	54.9	40.4099	39.9298
WM_139	m_1_09_4_02	HAL	2018	N0	M10105	14	106	829	MLU	HAL_2018	MAGIC	2017-09-29	2018-05-21	2018-06-21	141	172	69	362.667	42.1	39.8894	44.3333
WM_139	m_1_09_4_02	HAL	2018	N1	M20105	4	24	155	MLU	HAL_2018	MAGIC	2017-09-28	2018-05-22	2018-06-28	142	179	95	426.667	63.9	40.5022	58.5614
WM_139	m_1_09_4_02	MOS	2018	N0	C10105				SEC	MOS_2018	MAGIC		2018-05-25		145		105	400		45.0351	77.5
WM_139	m_1_09_4_02	MOS	2018	N1	C20105				SEC	MOS_2018	MAGIC		2018-05-23		143		110	340		53.7604	106.667
WM_139	m_1_09_4_02	SEL	2017	N0	K10105	534	12-43	81540	KWS	SEL_2017	MAGIC	2016-10-10			156		98		45	48.5437	93.5504
WM_139	m_1_09_4_02	SEL	2017	N1	K20105	285	6-52	80141	KWS	SEL_2017	MAGIC	2016-10-10			154		112		55.2	50.2513	109.922
WM_139	m_1_09_4_02	SEL	2018	N0	K10105				KWS	SEL_2018	MAGIC				151		107		63.5	50	106.946
WM_139	m_1_09_4_02	SEL	2018	N1	K20105				KWS	SEL_2018	MAGIC				151		110		66.3	49.0196	109.008
WM_140	m_1_09_4_03	HAD	2017	N0	S10106				SYN	HAD_2017	MAGIC	2016-10-30			150		93			51.2461	72.2769
WM_140	m_1_09_4_03	HAD	2017	N1	S20106				SYN	HAD_2017	MAGIC	2016-10-30			153		100			49.5095	89.1305
WM_140	m_1_09_4_03	HAD	2018	N0	S10106				SYN	HAD_2018	MAGIC						90			42.8111	84.415
WM_140	m_1_09_4_03	HAD	2018	N1	S20106				SYN	HAD_2018	MAGIC						95			33.283	61.7017
WM_140	m_1_09_4_03	HAL	2017	N0	M10106	9	16	746	MLU	HAL_2017	MAGIC	2016-10-17	2017-05-29	2017-06-29	149	180	65	384	43.1	39.3953	24.1404
WM_140	m_1_09_4_03	HAL	2017	N1	M20106	5	107	372	MLU	HAL_2017	MAGIC	2016-11-01	2017-05-31	2017-07-05	151	186	74	394.667	51.9	45.1101	52.1228
WM_140	m_1_09_4_03	HAL	2018	N0	M10106	3	89	113	MLU	HAL_2018	MAGIC	2017-09-29	2018-05-20	2018-06-21	140	172	62	362.667	46.2	39.5699	34.5789
WM_140	m_1_09_4_03	HAL	2018	N1	M20106	4	36	167	MLU	HAL_2018	MAGIC	2017-09-28	2018-05-22	2018-06-26	142	177	77	362.667		42.6503	53.614
WM_140	m_1_09_4_03	MOS	2018	N0	C10106				SEC	MOS_2018	MAGIC		2018-05-23		143		84	320		48.0952	68.75
WM_140	m_1_09_4_03	MOS	2018	N1	C20106				SEC	MOS_2018	MAGIC		2018-05-24		144		95	426.667		50.2062	83.3333
WM_140	m_1_09_4_03	SEL	2017	N0	K10106	706	15-34	81614	KWS	SEL_2017	MAGIC	2016-10-10			155		91		47.2	48.0769	98.2636
WM_140	m_1_09_4_03	SEL	2017	N1	K20106	531	12-94	80689	KWS	SEL_2017	MAGIC	2016-10-10			155		96		47	47.3934	107.721
WM_140	m_1_09_4_03	SEL	2018	N0	K10106				KWS	SEL_2018	MAGIC				151		92		68.6	51.2821	103.922
WM_140	m_1_09_4_03	SEL	2018	N1	K20106				KWS	SEL_2018	MAGIC				154		92		64.9	46.2963	106.217
WM_141	m_1_09_4_05	HAD	2017	N0	S10107				SYN	HAD_2017	MAGIC	2016-10-30			151		95			45.9893	71.5676
WM_141	m_1_09_4_05	HAD	2017	N1	S20107				SYN	HAD_2017	MAGIC	2016-10-30			151		105			39.4323	79.4738
WM_141	m_1_09_4_05	HAD	2018	N0	S10107				SYN	HAD_2018	MAGIC						92			35.6134	76.275
WM_141	m_1_09_4_05	HAD	2018	N1	S20107				SYN	HAD_2018	MAGIC						88			29.3645	60.4211
WM_141	m_1_09_4_05	HAL	2017	N0	M10107	10	57	816	MLU	HAL_2017	MAGIC	2016-10-17	2017-05-28	2017-07-02	148	183	73	277.333	46.3	37.6275	33.3509
WM_141	m_1_09_4_05	HAL	2017	N1	M20107	4	110	202	MLU	HAL_2017	MAGIC	2016-11-01	2017-05-30	2017-07-06	150	187	66	490.667	58.2	42.3252	52.5263
WM_141	m_1_09_4_05	HAL	2018	N0	M10107	13	89	773	MLU	HAL_2018	MAGIC	2017-09-29	2018-05-23	2018-06-23	143	174	49	320	32.2	36.5132	19.4737
WM_141	m_1_09_4_05	HAL	2018	N1	M20107	6	17	280	MLU	HAL_2018	MAGIC	2017-09-28	2018-05-22	2018-06-26	142	177	81	458.667	57.7	34.4374	55.3684
WM_141	m_1_09_4_05	MOS	2018	N0	C10107				SEC	MOS_2018	MAGIC		2018-05-24		144		95	306.667		47.0854	70.4167
WM_141	m_1_09_4_05	MOS	2018	N1	C20107				SEC	MOS_2018	MAGIC		2018-05-25		145		100	426.667		47.7053	93.3333
WM_141	m_1_09_4_05	SEL	2017	N0	K10107	699	15-27	81607	KWS	SEL_2017	MAGIC	2016-10-10			155		99		57.4	43.8596	101.24
WM_141	m_1_09_4_05	SEL	2017	N1	K20107	387	9-51	80195	KWS	SEL_2017	MAGIC	2016-10-10			155		99		57.3	40.6504	103.767
WM_141	m_1_09_4_05	SEL	2018	N0	K10107				KWS	SEL_2018	MAGIC				148		100		67.1	48.5437	108.186
WM_141	m_1_09_4_05	SEL	2018	N1	K20107				KWS	SEL_2018	MAGIC				148		96		73.2	40.1606	107.023
WM_143	m_1_09_4_07	HAD	2017	N0	S10108				SYN	HAD_2017	MAGIC	2016-10-30			147		100			47.4304	57.7542
WM_143	m_1_09_4_07	HAD	2017	N1	S20108				SYN	HAD_2017	MAGIC	2016-10-30			147		105			44.1404	62.734
WM_143	m_1_09_4_07	HAD	2018	N0	S10108				SYN	HAD_2018	MAGIC						92			42.1239	63.2332
WM_143	m_1_09_4_07	HAD	2018	N1	S20108				SYN	HAD_2018	MAGIC						90			34.6038	50.8037
WM_143	m_1_09_4_07	HAL	2017	N0	M10108	5	59	323	MLU	HAL_2017	MAGIC	2016-10-17	2017-05-27	2017-07-01	147	182	75	416	57.4	44.8382	31
WM_143	m_1_09_4_07	HAL	2017	N1	M20108	6	177	459	MLU	HAL_2017	MAGIC	2016-11-01	2017-05-27	2017-06-30	147	181	82	426.667	51.9	39.5485	45.0877
WM_143	m_1_09_4_07	HAL	2018	N0	M10108	5	129	205	MLU	HAL_2018	MAGIC	2017-09-29	2018-05-18	2018-06-19	138	170	66	298.667	47.5	36.3054	31.5439
WM_143	m_1_09_4_07	HAL	2018	N1	M20108	10	41	568	MLU	HAL_2018	MAGIC	2017-09-28	2018-05-17	2018-06-20	137	171	75	362.667	51.3	39.4947	34.0702
WM_143	m_1_09_4_07	MOS	2018	N0	C10108				SEC	MOS_2018	MAGIC		2018-05-21		141		99	346.667		45.0239	69.4444
WM_143	m_1_09_4_07	MOS	2018	N1	C20108				SEC	MOS_2018	MAGIC		2018-05-21		141		100	426.667		48.2474	76.3889
WM_143	m_1_09_4_07	SEL	2017	N0	K10108	371	8-14	81027	KWS	SEL_2017	MAGIC	2016-10-10			153		92		45.1	44.6429	87.7984
WM_143	m_1_09_4_07	SEL	2017	N1	K20108	388	9-52	80196	KWS	SEL_2017	MAGIC	2016-10-10			152		97		54.2	47.619	99.3178
WM_143	m_1_09_4_07	SEL	2018	N0	K10108				KWS	SEL_2018	MAGIC				142		90		45.1	49.2611	94.062
WM_143	m_1_09_4_07	SEL	2018	N1	K20108				KWS	SEL_2018	MAGIC				145		93		62.9	44.2478	90.6047
WM_144	m_1_09_4_10_K	HAD	2017	N0	S10109				SYN	HAD_2017	MAGIC	2016-10-30			152		80			47.2334	76.5614
WM_144	m_1_09_4_10_K	HAD	2017	N1	S20109				SYN	HAD_2017	MAGIC	2016-10-30			155		88			43.3738	86.6016
WM_144	m_1_09_4_10_K	HAD	2018	N0	S10109				SYN	HAD_2018	MAGIC						74			27.9522	53.0483
WM_144	m_1_09_4_10_K	HAD	2018	N1	S20109				SYN	HAD_2018	MAGIC						74			32.3134	63.0972
WM_144	m_1_09_4_10_K	HAL	2017	N0	M10109	2	76	75	MLU	HAL_2017	MAGIC	2016-11-01	2017-06-01	2017-07-06	152	187	57	341.333	53.2	47.4671	37.3684
WM_144	m_1_09_4_10_K	HAL	2017	N1	M20109	8	139	611	MLU	HAL_2017	MAGIC	2016-11-01	2017-05-30	2017-07-05	150	186	65	501.333	55.4	42.0719	54.1754
WM_144	m_1_09_4_10_K	HAL	2018	N0	M10109	14	77	800	MLU	HAL_2018	MAGIC	2017-09-29	2018-05-22	2018-06-23	142	174	53	373.333	44.3	37.5676	18.8772
WM_144	m_1_09_4_10_K	HAL	2018	N1	M20109	8	14	409	MLU	HAL_2018	MAGIC	2017-09-28	2018-05-22	2018-06-27	142	178	76	330.667	45.7	35.5635	52.0351
WM_144	m_1_09_4_10_K	MOS	2018	N0	C10109				SEC	MOS_2018	MAGIC		2018-05-26		146		79	413.333		44.9533	68.6111
WM_144	m_1_09_4_10_K	MOS	2018	N1	C20109				SEC	MOS_2018	MAGIC		2018-05-25		145		82	406.667		43.0323	83.6111
WM_144	m_1_09_4_10_K	SEL	2017	N0	K10109	668	14-5	81176	KWS	SEL_2017	MAGIC	2016-10-10			157		84		52.1	43.4783	93.4264
WM_144	m_1_09_4_10_K	SEL	2017	N1	K20109	366	8-67	80174	KWS	SEL_2017	MAGIC	2016-10-10			156		85		46.9	41.6667	103.643
WM_144	m_1_09_4_10_K	SEL	2018	N0	K10109				KWS	SEL_2018	MAGIC				154		83		72.9	48.5437	100.868
WM_144	m_1_09_4_10_K	SEL	2018	N1	K20109				KWS	SEL_2018	MAGIC				154		82		72.9	41.841	105.349
WM_145	m_1_09_4_13_K	HAD	2017	N0	S10137				SYN	HAD_2017	MAGIC	2016-10-30			150		108			43.8119	51.097
WM_145	m_1_09_4_13_K	HAD	2017	N1	S20137				SYN	HAD_2017	MAGIC	2016-10-30			153		110			43.7182	63.3567
WM_145	m_1_09_4_13_K	HAD	2018	N0	S10137				SYN	HAD_2018	MAGIC						100			33.8043	60.4421
WM_145	m_1_09_4_13_K	HAD	2018	N1	S20137				SYN	HAD_2018	MAGIC						97			34.2517	65.6197
WM_145	m_1_09_4_13_K	HAL	2017	N0	M10137	8	77	646	MLU	HAL_2017	MAGIC	2016-11-01	2017-05-31	2017-07-05	151	186	72	213.333	51.6	43.2175	27.614
WM_145	m_1_09_4_13_K	HAL	2017	N1	M20137	3	99	190	MLU	HAL_2017	MAGIC	2016-11-01	2017-05-30	2017-07-07	150	188	71	437.333	50.6	48.1565	47.1579
WM_145	m_1_09_4_13_K	HAL	2018	N0	M10137	4	71	134	MLU	HAL_2018	MAGIC	2017-09-29	2018-05-23	2018-06-22	143	173	64	341.333	44.5	36.96	30.1404
WM_145	m_1_09_4_13_K	HAL	2018	N1	M20137	9	8	522	MLU	HAL_2018	MAGIC	2017-09-28	2018-05-22	2018-06-25	142	176	94	480	44.2	37.5515	61.3684
WM_145	m_1_09_4_13_K	MOS	2018	N0	C10137				SEC	MOS_2018	MAGIC		2018-05-26		146		104	313.333		46.6667	80.1389
WM_145	m_1_09_4_13_K	MOS	2018	N1	C20137				SEC	MOS_2018	MAGIC		2018-05-24		144		105	420		49.2252	90.5556
WM_145	m_1_09_4_13_K	SEL	2017	N0	K10137	492	11-12	81100	KWS	SEL_2017	MAGIC	2016-10-10			156		101		50.6	45.6621	94.2171
WM_145	m_1_09_4_13_K	SEL	2017	N1	K20137	740	16-77	80798	KWS	SEL_2017	MAGIC	2016-10-10			155		110		45.1	42.1941	101.132
WM_145	m_1_09_4_13_K	SEL	2018	N0	K10137				KWS	SEL_2018	MAGIC				151		102		69.7	47.619	96.7907
WM_145	m_1_09_4_13_K	SEL	2018	N1	K20137				KWS	SEL_2018	MAGIC				154		106		59.1	50.7614	114.822
WM_147	m_1_10_1_01	HAD	2017	N0	S10135				SYN	HAD_2017	MAGIC	2016-10-30			146		95			51.0033	89.1435
WM_147	m_1_10_1_01	HAD	2017	N1	S20135				SYN	HAD_2017	MAGIC	2016-10-30			149		98			50.0932	88.6605
WM_147	m_1_10_1_01	HAD	2018	N0	S10135				SYN	HAD_2018	MAGIC						91			42.6794	77.2846
WM_147	m_1_10_1_01	HAD	2018	N1	S20135				SYN	HAD_2018	MAGIC						95			41.5771	84.589
WM_147	m_1_10_1_01	HAL	2017	N0	M10135	6	51	430	MLU	HAL_2017	MAGIC	2016-10-17	2017-05-26	2017-07-01	146	182	71	352	55.9	44.4918	28.8596
WM_147	m_1_10_1_01	HAL	2017	N1	M20135	5	139	340	MLU	HAL_2017	MAGIC	2016-11-01	2017-05-27	2017-07-03	147	184	82	512	48.5	50.6943	62.1754
WM_147	m_1_10_1_01	HAL	2018	N0	M10135	3	71	131	MLU	HAL_2018	MAGIC	2017-09-29	2018-05-20	2018-06-21	140	172	44	341.333	46.3	43.8122	29.2632
WM_147	m_1_10_1_01	HAL	2018	N1	M20135	3	5	129	MLU	HAL_2018	MAGIC	2017-09-28	2018-05-20	2018-06-26	140	177	80	480	52.7	45.6098	60.7018
WM_147	m_1_10_1_01	MOS	2018	N0	C10135				SEC	MOS_2018	MAGIC		2018-05-21		141		89	320		53.4239	83.0556
WM_147	m_1_10_1_01	MOS	2018	N1	C20135				SEC	MOS_2018	MAGIC		2018-05-20		140		92	360		55.1482	89.1667
WM_147	m_1_10_1_01	SEL	2017	N0	K10135	265	6-24	80969	KWS	SEL_2017	MAGIC	2016-10-10			153		88		46.4	49.505	103.457
WM_147	m_1_10_1_01	SEL	2017	N1	K20135	358	8-75	80614	KWS	SEL_2017	MAGIC	2016-10-10			151		94		49.3	42.3729	112.45
WM_147	m_1_10_1_01	SEL	2018	N0	K10135				KWS	SEL_2018	MAGIC				139		80		53.4	52.6316	102.527
WM_147	m_1_10_1_01	SEL	2018	N1	K20135				KWS	SEL_2018	MAGIC				145		98		48.8	48.3092	108.093
WM_149	m_1_10_1_03	HAD	2017	N0	S10113				SYN	HAD_2017	MAGIC	2016-10-30			149		78			43.5144	90.3747
WM_149	m_1_10_1_03	HAD	2017	N1	S20113				SYN	HAD_2017	MAGIC	2016-10-30			149		78			41.7647	88.2287
WM_149	m_1_10_1_03	HAD	2018	N0	S10113				SYN	HAD_2018	MAGIC						63			29.8227	53.4384
WM_149	m_1_10_1_03	HAD	2018	N1	S20113				SYN	HAD_2018	MAGIC						66			29.9	59.9933
WM_149	m_1_10_1_03	HAL	2017	N0	M10113	4	56	245	MLU	HAL_2017	MAGIC	2016-10-17	2017-05-26	2017-07-02	146	183	55	458.667	47.5	41.6745	31.7193
WM_149	m_1_10_1_03	HAL	2017	N1	M20113	7	163	506	MLU	HAL_2017	MAGIC	2016-11-01	2017-05-27	2017-07-04	147	185	69	565.333	56.2	40.31	63.5088
WM_149	m_1_10_1_03	HAL	2018	N0	M10113	14	105	828	MLU	HAL_2018	MAGIC	2017-09-29	2018-05-16	2018-06-21	136	172	46	416	41.4	38.5484	41.807
WM_149	m_1_10_1_03	HAL	2018	N1	M20113	12	46	705	MLU	HAL_2018	MAGIC	2017-09-28	2018-05-18	2018-06-25	138	176	65	384	41.8	38.8136	46.386
WM_149	m_1_10_1_03	MOS	2018	N0	C10113				SEC	MOS_2018	MAGIC		2018-05-21		141		75	393.333		44.3171	82.6389
WM_149	m_1_10_1_03	MOS	2018	N1	C20113				SEC	MOS_2018	MAGIC		2018-05-21		141		76	413.333		41.6927	91.5278
WM_149	m_1_10_1_03	SEL	2017	N0	K10113	581	13-5	81139	KWS	SEL_2017	MAGIC	2016-10-10			154		73		45.4	39.8406	94.5581
WM_149	m_1_10_1_03	SEL	2017	N1	K20113	620	13-92	80730	KWS	SEL_2017	MAGIC	2016-10-10			154		74		51.6	30.8642	95.1473
WM_149	m_1_10_1_03	SEL	2018	N0	K10113				KWS	SEL_2018	MAGIC				148		69		59.4	47.1698	92.4031
WM_149	m_1_10_1_03	SEL	2018	N1	K20113				KWS	SEL_2018	MAGIC				151		73		70.8	43.6681	100.884
WM_150	m_1_10_1_04	HAD	2017	N0	S10114				SYN	HAD_2017	MAGIC	2016-10-30			147		85			46.5185	92.7422
WM_150	m_1_10_1_04	HAD	2017	N1	S20114				SYN	HAD_2017	MAGIC	2016-10-30			149		88			43.5431	96.5585
WM_150	m_1_10_1_04	HAD	2018	N0	S10114				SYN	HAD_2018	MAGIC						65			28.9236	45.0716
WM_150	m_1_10_1_04	HAD	2018	N1	S20114				SYN	HAD_2018	MAGIC						68			30.9375	58.6225
WM_150	m_1_10_1_04	HAL	2017	N0	M10114	3	35	157	MLU	HAL_2017	MAGIC	2016-10-17	2017-05-26	2017-07-02	146	183	59	362.667	48.1	48.2036	49.2281
WM_150	m_1_10_1_04	HAL	2017	N1	M20114	8	119	591	MLU	HAL_2017	MAGIC	2016-11-01	2017-05-28	2017-07-02	148	183	69	490.667	51.4	46.2305	58.386
WM_150	m_1_10_1_04	HAL	2018	N0	M10114	10	119	578	MLU	HAL_2018	MAGIC	2017-09-29	2018-05-16	2018-06-21	136	172	49	394.667	47.8	43.2751	41.7895
WM_150	m_1_10_1_04	HAL	2018	N1	M20114	5	29	237	MLU	HAL_2018	MAGIC	2017-09-28	2018-05-18	2018-06-27	138	178	72	352	46.2	41.2055	62.4912
WM_150	m_1_10_1_04	MOS	2018	N0	C10114				SEC	MOS_2018	MAGIC		2018-05-21		141		80	500		47.9177	83.0556
WM_150	m_1_10_1_04	MOS	2018	N1	C20114				SEC	MOS_2018	MAGIC		2018-05-21		141		76	480		50.4427	87.7778
WM_150	m_1_10_1_04	SEL	2017	N0	K10114	183	4-10	80935	KWS	SEL_2017	MAGIC	2016-10-10			153		78		41.2	44.2478	98.8837
WM_150	m_1_10_1_04	SEL	2017	N1	K20114	443	10-86	80651	KWS	SEL_2017	MAGIC	2016-10-10			153		85		42.9	40	98.3101
WM_150	m_1_10_1_04	SEL	2018	N0	K10114				KWS	SEL_2018	MAGIC				151		74		53.4	44.2478	94.2326
WM_150	m_1_10_1_04	SEL	2018	N1	K20114				KWS	SEL_2018	MAGIC				151		78		48.7	37.037	81.4574
WM_151	m_1_10_1_05	HAD	2017	N0	S10115				SYN	HAD_2017	MAGIC	2016-10-30			147		95			52.0745	80.893
WM_151	m_1_10_1_05	HAD	2017	N1	S20115				SYN	HAD_2017	MAGIC	2016-10-30			146		103			47.2727	87.3514
WM_151	m_1_10_1_05	HAD	2018	N0	S10115				SYN	HAD_2018	MAGIC						83			37.3593	68.0465
WM_151	m_1_10_1_05	HAD	2018	N1	S20115				SYN	HAD_2018	MAGIC						92			44.8227	74.7584
WM_151	m_1_10_1_05	HAL	2017	N0	M10115	3	16	176	MLU	HAL_2017	MAGIC	2016-10-17	2017-05-24	2017-06-29	144	180	68	330.667	48	47.504	39.3333
WM_151	m_1_10_1_05	HAL	2017	N1	M20115	5	128	351	MLU	HAL_2017	MAGIC	2016-11-01	2017-05-26	2017-07-05	146	186	75	394.667	42.6	49.7589	59.8596
WM_151	m_1_10_1_05	HAL	2018	N0	M10115	3	117	85	MLU	HAL_2018	MAGIC	2017-09-29	2018-05-19	2018-06-22	139	173	38	309.333	37.6	42.0964	22.4561
WM_151	m_1_10_1_05	HAL	2018	N1	M20115	10	32	559	MLU	HAL_2018	MAGIC	2017-09-28	2018-05-16	2018-06-20	136	171	80	394.667	39.9	43.5342	52.4211
WM_151	m_1_10_1_05	MOS	2018	N0	C10115				SEC	MOS_2018	MAGIC		2018-05-20		140		90	433.333		50.2139	85
WM_151	m_1_10_1_05	MOS	2018	N1	C20115				SEC	MOS_2018	MAGIC		2018-05-20		140		92	453.333		54.2742	90.2778
WM_151	m_1_10_1_05	SEL	2017	N0	K10115	537	12-40	81543	KWS	SEL_2017	MAGIC	2016-10-10			151		87		36	46.2963	92.7907
WM_151	m_1_10_1_05	SEL	2017	N1	K20115	69	2-76	80469	KWS	SEL_2017	MAGIC	2016-10-10			150		90		40.2	45.045	110.527
WM_151	m_1_10_1_05	SEL	2018	N0	K10115				KWS	SEL_2018	MAGIC				139		87		47.4	50.5051	96.7132
WM_151	m_1_10_1_05	SEL	2018	N1	K20115				KWS	SEL_2018	MAGIC				145		90		42.6	45.8716	102.977
WM_152	m_1_10_1_06	HAD	2017	N0	S10116				SYN	HAD_2017	MAGIC	2016-10-30			151		85			49.456	80.8186
WM_152	m_1_10_1_06	HAD	2017	N1	S20116				SYN	HAD_2017	MAGIC	2016-10-30			151		80			45.267	83.8384
WM_152	m_1_10_1_06	HAD	2018	N0	S10116				SYN	HAD_2018	MAGIC						75			32.4	60.807
WM_152	m_1_10_1_06	HAD	2018	N1	S20116				SYN	HAD_2018	MAGIC						72			31.037	60.6083
WM_152	m_1_10_1_06	HAL	2017	N0	M10116	9	70	692	MLU	HAL_2017	MAGIC	2016-11-01	2017-05-31	2017-07-02	151	183	56	362.667	46.9	44.5718	33.1228
WM_152	m_1_10_1_06	HAL	2017	N1	M20116	3	189	100	MLU	HAL_2017	MAGIC	2016-11-01	2017-05-29	2017-07-05	149	186	62	554.667	53.6	41.8469	49.0877
WM_152	m_1_10_1_06	HAL	2018	N0	M10116	10	92	551	MLU	HAL_2018	MAGIC	2017-09-29	2018-05-18	2018-06-19	138	170	51	458.667	49.8	43.2597	38.4561
WM_152	m_1_10_1_06	HAL	2018	N1	M20116	6	27	290	MLU	HAL_2018	MAGIC	2017-09-28	2018-05-22	2018-06-27	142	178	68	352	49.3	41.7678	53.4386
WM_152	m_1_10_1_06	MOS	2018	N0	C10116				SEC	MOS_2018	MAGIC		2018-05-24		144		80	400		48.6534	75.8333
WM_152	m_1_10_1_06	MOS	2018	N1	C20116				SEC	MOS_2018	MAGIC		2018-05-23		143		73	406.667		50.8355	76.5278
WM_152	m_1_10_1_06	SEL	2017	N0	K10116	652	14-21	81160	KWS	SEL_2017	MAGIC	2016-10-10			155		75		38.5	44.843	93.1628
WM_152	m_1_10_1_06	SEL	2017	N1	K20116	642	14-79	80750	KWS	SEL_2017	MAGIC	2016-10-10			155		80		44.6	45.045	103.085
WM_152	m_1_10_1_06	SEL	2018	N0	K10116				KWS	SEL_2018	MAGIC				151		80		48	52.6316	102.31
WM_152	m_1_10_1_06	SEL	2018	N1	K20116				KWS	SEL_2018	MAGIC				154		85		49.8	45.6621	99.876
WM_153	m_1_10_1_07	HAD	2017	N0	S10117				SYN	HAD_2017	MAGIC	2016-10-30			148		95			48.0074	86.376
WM_153	m_1_10_1_07	HAD	2017	N1	S20117				SYN	HAD_2017	MAGIC	2016-10-30			148		98			47.893	92.8065
WM_153	m_1_10_1_07	HAD	2018	N0	S10117				SYN	HAD_2018	MAGIC						91			32.7612	65.1463
WM_153	m_1_10_1_07	HAD	2018	N1	S20117				SYN	HAD_2018	MAGIC						93			33.9373	65.8627
WM_153	m_1_10_1_07	HAL	2017	N0	M10117	4	2	191	MLU	HAL_2017	MAGIC	2016-10-17	2017-05-26	2017-06-30	146	181	69	373.333	49.8	47.4733	42.7018
WM_153	m_1_10_1_07	HAL	2017	N1	M20117	8	157	629	MLU	HAL_2017	MAGIC	2016-11-01	2017-05-28	2017-07-03	148	184	78	426.667	47.8	45.3872	61.1579
WM_153	m_1_10_1_07	HAL	2018	N0	M10117	8	110	437	MLU	HAL_2018	MAGIC	2017-09-29	2018-05-18	2018-06-20	138	171	52	256	54.6	40	39.7544
WM_153	m_1_10_1_07	HAL	2018	N1	M20117	14	3	794	MLU	HAL_2018	MAGIC	2017-09-28	2018-05-19	2018-06-20	139	171	72	437.333	51.7	38.1955	53.0877
WM_153	m_1_10_1_07	MOS	2018	N0	C10117				SEC	MOS_2018	MAGIC		2018-05-22		142		94	420		47.4129	93.3333
WM_153	m_1_10_1_07	MOS	2018	N1	C20117				SEC	MOS_2018	MAGIC		2018-05-23		143		95	340		53.2143	101.944
WM_153	m_1_10_1_07	SEL	2017	N0	K10117	613	13-37	81571	KWS	SEL_2017	MAGIC	2016-10-10			153		84		46.7	47.619	98.6977
WM_153	m_1_10_1_07	SEL	2017	N1	K20117	774	17-54	80384	KWS	SEL_2017	MAGIC	2016-10-10			154		84		45	44.4444	109.333
WM_153	m_1_10_1_07	SEL	2018	N0	K10117				KWS	SEL_2018	MAGIC				148		90		48.9	52.6316	110.512
WM_153	m_1_10_1_07	SEL	2018	N1	K20117				KWS	SEL_2018	MAGIC				151		89		49.5	50.5051	118.62
WM_154	m_1_10_1_08	HAD	2017	N0	S10118				SYN	HAD_2017	MAGIC	2016-10-30			147		95			47.5493	93.3573
WM_154	m_1_10_1_08	HAD	2017	N1	S20118				SYN	HAD_2017	MAGIC	2016-10-30			148		100			37.2032	101.671
WM_154	m_1_10_1_08	HAD	2018	N0	S10118				SYN	HAD_2018	MAGIC						84			35.5242	64.8467
WM_154	m_1_10_1_08	HAD	2018	N1	S20118				SYN	HAD_2018	MAGIC						82			33.3091	69.7099
WM_154	m_1_10_1_08	HAL	2017	N0	M10118	10	33	792	MLU	HAL_2017	MAGIC	2016-10-17	2017-05-26	2017-07-01	146	182	65	320	49.7	41.483	29.1754
WM_154	m_1_10_1_08	HAL	2017	N1	M20118	10	113	775	MLU	HAL_2017	MAGIC	2016-11-01	2017-05-27	2017-07-05	147	186	81	416	55.8	44.8029	64.6316
WM_154	m_1_10_1_08	HAL	2018	N0	M10118	14	108	831	MLU	HAL_2018	MAGIC	2017-09-29	2018-05-17	2018-06-21	137	172	62	320	52.6	38.8889	45.2632
WM_154	m_1_10_1_08	HAL	2018	N1	M20118	5	10	256	MLU	HAL_2018	MAGIC	2017-09-28	2018-05-20	2018-06-29	140	180	85	362.667	59.6	40.1653	70.9123
WM_154	m_1_10_1_08	MOS	2018	N0	C10118				SEC	MOS_2018	MAGIC		2018-05-21		141		95	353.333		49.771	86.1111
WM_154	m_1_10_1_08	MOS	2018	N1	C20118				SEC	MOS_2018	MAGIC		2018-05-22		142		90	413.333		49.5642	100.833
WM_154	m_1_10_1_08	SEL	2017	N0	K10118	177	4-16	80929	KWS	SEL_2017	MAGIC	2016-10-10			153		92		56	44.0529	100.496
WM_154	m_1_10_1_08	SEL	2017	N1	K20118	294	7-54	80150	KWS	SEL_2017	MAGIC	2016-10-10			153		88		55.6	42.5532	117.876
WM_154	m_1_10_1_08	SEL	2018	N0	K10118				KWS	SEL_2018	MAGIC				148		99		64.3	48.7805	111.318
WM_154	m_1_10_1_08	SEL	2018	N1	K20118				KWS	SEL_2018	MAGIC				148		97		61.2	40.9836	118.155
WM_156	m_1_10_1_11	HAD	2017	N0	S10119				SYN	HAD_2017	MAGIC	2016-10-30			148		70			45.5285	86.6868
WM_156	m_1_10_1_11	HAD	2017	N1	S20119				SYN	HAD_2017	MAGIC	2016-10-30			148		83			42.023	88.2985
WM_156	m_1_10_1_11	HAD	2018	N0	S10119				SYN	HAD_2018	MAGIC						68			29.6241	63.7973
WM_156	m_1_10_1_11	HAD	2018	N1	S20119				SYN	HAD_2018	MAGIC						66			27.1937	57.8313
WM_156	m_1_10_1_11	HAL	2017	N0	M10119	2	77	76	MLU	HAL_2017	MAGIC	2016-11-01	2017-05-30	2017-07-05	150	186	54	330.667	61.8	48.7438	43.4035
WM_156	m_1_10_1_11	HAL	2017	N1	M20119	4	193	285	MLU	HAL_2017	MAGIC	2016-11-01	2017-05-28	2017-07-03	148	184	66	586.667	50.6	38.144	54.9474
WM_156	m_1_10_1_11	HAL	2018	N0	M10119	3	116	86	MLU	HAL_2018	MAGIC	2017-09-29	2018-05-20	2018-06-20	140	171	40	373.333	50.5	41.5132	30.0351
WM_156	m_1_10_1_11	HAL	2018	N1	M20119	14	43	834	MLU	HAL_2018	MAGIC	2017-09-28	2018-05-18	2018-06-25	138	176	68	522.667	47.5	40.6948	56.5789
WM_156	m_1_10_1_11	MOS	2018	N0	C10119				SEC	MOS_2018	MAGIC		2018-05-22		142		75	300		43.9467	73.0556
WM_156	m_1_10_1_11	MOS	2018	N1	C20119				SEC	MOS_2018	MAGIC		2018-05-23		143		74	460		45.5189	79.8611
WM_156	m_1_10_1_11	SEL	2017	N0	K10119	82	2-15	80882	KWS	SEL_2017	MAGIC	2016-10-10			153		76		48.3	45.2489	103.938
WM_156	m_1_10_1_11	SEL	2017	N1	K20119	693	15-69	80353	KWS	SEL_2017	MAGIC	2016-10-10			154		80		47.5	42.0168	102.45
WM_156	m_1_10_1_11	SEL	2018	N0	K10119				KWS	SEL_2018	MAGIC				148		75		61.4	46.0829	103.07
WM_156	m_1_10_1_11	SEL	2018	N1	K20119				KWS	SEL_2018	MAGIC				151		78		49.7	39.8406	110.248
WM_157	m_1_10_1_12	HAD	2017	N0	S10120				SYN	HAD_2017	MAGIC	2016-10-30			148		88			51.8208	67.8084
WM_157	m_1_10_1_12	HAD	2017	N1	S20120				SYN	HAD_2017	MAGIC	2016-10-30			148		88			47.9373	72.5581
WM_157	m_1_10_1_12	HAD	2018	N0	S10120				SYN	HAD_2018	MAGIC						82			36.7094	62.6667
WM_157	m_1_10_1_12	HAD	2018	N1	S20120				SYN	HAD_2018	MAGIC						83			43.9384	80.4191
WM_157	m_1_10_1_12	HAL	2017	N0	M10120	8	9	578	MLU	HAL_2017	MAGIC	2016-10-17	2017-05-26	2017-06-29	146	180	62	266.667	43.4	45.2195	29.6842
WM_157	m_1_10_1_12	HAL	2017	N1	M20120	10	156	818	MLU	HAL_2017	MAGIC	2016-11-01	2017-05-28	2017-07-03	148	184	72	362.667	48.5	47.885	63.7895
WM_157	m_1_10_1_12	HAL	2018	N0	M10120	3	114	88	MLU	HAL_2018	MAGIC	2017-09-29	2018-05-20	2018-06-21	140	172	51	362.667	36.6	46.3863	28.6667
WM_157	m_1_10_1_12	HAL	2018	N1	M20120	5	31	235	MLU	HAL_2018	MAGIC	2017-09-28	2018-05-21	2018-06-27	141	178	73	469.333	47.4	45.6072	60.7018
WM_157	m_1_10_1_12	MOS	2018	N0	C10120				SEC	MOS_2018	MAGIC		2018-05-22		142		82	400		48.1347
WM_157	m_1_10_1_12	MOS	2018	N1	C20120				SEC	MOS_2018	MAGIC		2018-05-21		141		86	300		54.4324	78.6111
WM_157	m_1_10_1_12	SEL	2017	N0	K10120	863	18-2	81271	KWS	SEL_2017	MAGIC	2016-10-10			154		87		35.8	45.4545	91.2558
WM_157	m_1_10_1_12	SEL	2017	N1	K20120	723	16-94	80781	KWS	SEL_2017	MAGIC	2016-10-10			153		94		38.5	47.1698	105.488
WM_157	m_1_10_1_12	SEL	2018	N0	K10120				KWS	SEL_2018	MAGIC				151		82		45.7	54.9451	99.2713
WM_157	m_1_10_1_12	SEL	2018	N1	K20120				KWS	SEL_2018	MAGIC				151		89		44.9	47.3934	105.969
WM_159	m_1_10_2_02	HAD	2017	N0	S10121				SYN	HAD_2017	MAGIC	2016-10-30			149		100			42.6005	93.296
WM_159	m_1_10_2_02	HAD	2017	N1	S20121				SYN	HAD_2017	MAGIC	2016-10-30			147		103			37.6907	80.4271
WM_159	m_1_10_2_02	HAD	2018	N0	S10121				SYN	HAD_2018	MAGIC						85			34.9618	79.3279
WM_159	m_1_10_2_02	HAD	2018	N1	S20121				SYN	HAD_2018	MAGIC						82			26.4074	57.192
WM_159	m_1_10_2_02	HAL	2017	N0	M10121	2	70	69	MLU	HAL_2017	MAGIC	2016-11-01	2017-05-29	2017-07-04	149	185	62	373.333	53.8	44.6293	36.7368
WM_159	m_1_10_2_02	HAL	2017	N1	M20121	9	181	678	MLU	HAL_2017	MAGIC	2016-11-01	2017-05-28	2017-07-02	148	183	71	778.667	51.4	35.0785	58.3509
WM_159	m_1_10_2_02	HAL	2018	N0	M10121	11	93	637	MLU	HAL_2018	MAGIC	2017-09-29	2018-05-17	2018-06-19	137	170	58	426.667	45.4	34.5343	32.0351
WM_159	m_1_10_2_02	HAL	2018	N1	M20121	8	30	425	MLU	HAL_2018	MAGIC	2017-09-28	2018-05-19	2018-06-23	139	174	76	554.667	52.4	33.8901	50.7018
WM_159	m_1_10_2_02	MOS	2018	N0	C10121				SEC	MOS_2018	MAGIC		2018-05-23		143		96	433.333		42.9263	90.8333
WM_159	m_1_10_2_02	MOS	2018	N1	C20121				SEC	MOS_2018	MAGIC		2018-05-22		142		87	453.333		44.9074	92.6389
WM_159	m_1_10_2_02	SEL	2017	N0	K10121	357	8-28	81461	KWS	SEL_2017	MAGIC	2016-10-10			151		84		48.1	41.4938	107.008
WM_159	m_1_10_2_02	SEL	2017	N1	K20121	165	4-76	80517	KWS	SEL_2017	MAGIC	2016-10-10			150		85		49	35.3357	116.279
WM_159	m_1_10_2_02	SEL	2018	N0	K10121				KWS	SEL_2018	MAGIC				139		78		51.3	43.1034	101.023
WM_159	m_1_10_2_02	SEL	2018	N1	K20121				KWS	SEL_2018	MAGIC				145		90		68.1	37.3134	114.946
WM_160	m_1_10_2_03	HAD	2017	N0	S10122				SYN	HAD_2017	MAGIC	2016-10-30			148		98			52.5316	84.734
WM_160	m_1_10_2_03	HAD	2017	N1	S20122				SYN	HAD_2017	MAGIC	2016-10-30			149		98			48.2642	100.638
WM_160	m_1_10_2_03	HAD	2018	N0	S10122				SYN	HAD_2018	MAGIC						80			31.5185	51.1677
WM_160	m_1_10_2_03	HAD	2018	N1	S20122				SYN	HAD_2018	MAGIC						86			33.0268	60.2291
WM_160	m_1_10_2_03	HAL	2017	N0	M10122	10	76	835	MLU	HAL_2017	MAGIC	2016-11-01	2017-05-29	2017-07-03	149	184	69	373.333	50.1	42.1461	30.4912
WM_160	m_1_10_2_03	HAL	2017	N1	M20122	2	122	24	MLU	HAL_2017	MAGIC	2016-11-01	2017-05-29	2017-07-07	149	188	79	416	54.7	52.6192	74.807
WM_160	m_1_10_2_03	HAL	2018	N0	M10122	11	76	654	MLU	HAL_2018	MAGIC	2017-09-29	2018-05-17	2018-06-22	137	173	64	362.667	47.3	44.466	35.9649
WM_160	m_1_10_2_03	HAL	2018	N1	M20122	3	36	98	MLU	HAL_2018	MAGIC	2017-09-28	2018-05-21	2018-06-28	141	179	75	437.333	50.8	46.6201	68.386
WM_160	m_1_10_2_03	MOS	2018	N0	C10122				SEC	MOS_2018	MAGIC		2018-05-22		142		95	480		50.5801	83.6111
WM_160	m_1_10_2_03	MOS	2018	N1	C20122				SEC	MOS_2018	MAGIC		2018-05-21		141		100	433.333		51.8306	113.75
WM_160	m_1_10_2_03	SEL	2017	N0	K10122	768	16-1	81226	KWS	SEL_2017	MAGIC	2016-10-10			154		93		29.5	46.729	104.031
WM_160	m_1_10_2_03	SEL	2017	N1	K20122	449	10-80	80657	KWS	SEL_2017	MAGIC	2016-10-10			154		93		39.5	44.2478	119.442
WM_160	m_1_10_2_03	SEL	2018	N0	K10122				KWS	SEL_2018	MAGIC				148		93		55.5	52.356	110.744
WM_160	m_1_10_2_03	SEL	2018	N1	K20122				KWS	SEL_2018	MAGIC				151		95		54.3	50	123.442
WM_161	m_1_10_2_05	HAD	2017	N0	S10123				SYN	HAD_2017	MAGIC	2016-10-30			148		78			41.4344	99.1545
WM_161	m_1_10_2_05	HAD	2017	N1	S20123				SYN	HAD_2017	MAGIC	2016-10-30			149		80			35.451	98.1749
WM_161	m_1_10_2_05	HAD	2018	N0	S10123				SYN	HAD_2018	MAGIC						64			34.8031	78.4594
WM_161	m_1_10_2_05	HAD	2018	N1	S20123				SYN	HAD_2018	MAGIC						65			27.1536	57.3771
WM_161	m_1_10_2_05	HAL	2017	N0	M10123	8	70	639	MLU	HAL_2017	MAGIC	2016-11-01	2017-05-28	2017-07-02	148	183	52	213.333	53.6	40.323	22.9474
WM_161	m_1_10_2_05	HAL	2017	N1	M20123	10	105	767	MLU	HAL_2017	MAGIC	2016-11-01	2017-05-28	2017-07-03	148	184	62	480	58.3	40.3023	51.8947
WM_161	m_1_10_2_05	HAL	2018	N0	M10123	10	81	540	MLU	HAL_2018	MAGIC	2017-09-29	2018-05-17	2018-06-22	137	173	49	288	49	37.4548	31.3158
WM_161	m_1_10_2_05	HAL	2018	N1	M20123	8	32	427	MLU	HAL_2018	MAGIC	2017-09-28	2018-05-17	2018-06-22	137	173	69	384	57.3	36.0745	46.7018
WM_161	m_1_10_2_05	MOS	2018	N0	C10123				SEC	MOS_2018	MAGIC		2018-05-21		141		83	513.333		44.4471	80.6944
WM_161	m_1_10_2_05	MOS	2018	N1	C20123				SEC	MOS_2018	MAGIC		2018-05-21		141		76	480		44.0929	88.0556
WM_161	m_1_10_2_05	SEL	2017	N0	K10123	65	2-32	81313	KWS	SEL_2017	MAGIC	2016-10-10			153		74		47.5	42.0168	96.124
WM_161	m_1_10_2_05	SEL	2017	N1	K20123	558	12-67	80268	KWS	SEL_2017	MAGIC	2016-10-10			154		69		47.5	37.594	106.093
WM_161	m_1_10_2_05	SEL	2018	N0	K10123				KWS	SEL_2018	MAGIC				145		75		59.5	44.6429	104.651
WM_161	m_1_10_2_05	SEL	2018	N1	K20123				KWS	SEL_2018	MAGIC				145		74		63.8	35.0877	103.69
WM_162	m_1_10_2_06	HAD	2017	N0	S10124				SYN	HAD_2017	MAGIC	2016-10-30			146		90			44.2215	90.9094
WM_162	m_1_10_2_06	HAD	2017	N1	S20124				SYN	HAD_2017	MAGIC	2016-10-30			149		85			37.4174	96.8419
WM_162	m_1_10_2_06	HAD	2018	N0	S10124				SYN	HAD_2018	MAGIC						77			31.1579	80.6916
WM_162	m_1_10_2_06	HAD	2018	N1	S20124				SYN	HAD_2018	MAGIC						71			24.3609	54.8216
WM_162	m_1_10_2_06	HAL	2017	N0	M10124	3	10	182	MLU	HAL_2017	MAGIC	2016-10-17	2017-05-24	2017-06-29	144	180	62	320	46.2	38.7063	45.0351
WM_162	m_1_10_2_06	HAL	2017	N1	M20124	3	137	152	MLU	HAL_2017	MAGIC	2016-11-01	2017-05-26	2017-07-04	146	185	72	362.667	62.2222	43.5263	68.0351
WM_162	m_1_10_2_06	HAL	2018	N0	M10124	9	94	504	MLU	HAL_2018	MAGIC	2017-09-29	2018-05-14	2018-06-19	134	170	56	352	46.7	38.7537	40
WM_162	m_1_10_2_06	HAL	2018	N1	M20124	12	42	701	MLU	HAL_2018	MAGIC	2017-09-28	2018-05-15	2018-06-20	135	171	70	426.667	47.3	35.8396	45.9298
WM_162	m_1_10_2_06	MOS	2018	N0	C10124				SEC	MOS_2018	MAGIC		2018-05-20		140		87	426.667		45.1834	77.2222
WM_162	m_1_10_2_06	MOS	2018	N1	C20124				SEC	MOS_2018	MAGIC		2018-05-21		141		90	506.667		48.6717	105
WM_162	m_1_10_2_06	SEL	2017	N0	K10124	567	12-10	81125	KWS	SEL_2017	MAGIC	2016-10-10			152		81		49.9	40.8163	99.1318
WM_162	m_1_10_2_06	SEL	2017	N1	K20124	423	9-87	80631	KWS	SEL_2017	MAGIC	2016-10-10			150		85		46.7	35.3357	109.178
WM_162	m_1_10_2_06	SEL	2018	N0	K10124				KWS	SEL_2018	MAGIC				142		83		44	49.0196	93.4884
WM_162	m_1_10_2_06	SEL	2018	N1	K20124				KWS	SEL_2018	MAGIC				145		90		59.6	34.965	112.295
WM_164	m_1_10_2_08_K	HAD	2017	N0	S10125				SYN	HAD_2017	MAGIC	2016-10-30			148		98			51.8976	95.9706
WM_164	m_1_10_2_08_K	HAD	2017	N1	S20125				SYN	HAD_2017	MAGIC	2016-10-30			149		103			46.4304	99.4695
WM_164	m_1_10_2_08_K	HAD	2018	N0	S10125				SYN	HAD_2018	MAGIC						88			35.9244	60.6428
WM_164	m_1_10_2_08_K	HAD	2018	N1	S20125				SYN	HAD_2018	MAGIC						85			33.7643	58.2795
WM_164	m_1_10_2_08_K	HAL	2017	N0	M10125	9	42	720	MLU	HAL_2017	MAGIC	2016-10-17	2017-05-27	2017-06-30	147	181	73	330.667	51.3	41.3941	22.9649
WM_164	m_1_10_2_08_K	HAL	2017	N1	M20125	5	104	375	MLU	HAL_2017	MAGIC	2016-11-01	2017-05-29	2017-07-06	149	187	74	426.667	54.5	45.3026	60.9825
WM_164	m_1_10_2_08_K	HAL	2018	N0	M10125	13	135	727	MLU	HAL_2018	MAGIC	2017-09-29	2018-05-20	2018-06-26	140	177	56	394.667	46.5	40.1348	29.8947
WM_164	m_1_10_2_08_K	HAL	2018	N1	M20125	10	62	589	MLU	HAL_2018	MAGIC	2017-09-28	2018-05-20	2018-06-27	140	178	74	341.333	40.7	41.3235	51.3684
WM_164	m_1_10_2_08_K	MOS	2018	N0	C10125				SEC	MOS_2018	MAGIC		2018-05-23		143		95	400		51.727	91.9444
WM_164	m_1_10_2_08_K	MOS	2018	N1	C20125				SEC	MOS_2018	MAGIC		2018-05-23		143		100	493.333		51.6578	99.8611
WM_164	m_1_10_2_08_K	SEL	2017	N0	K10125	345	8-40	81449	KWS	SEL_2017	MAGIC	2016-10-10			153		90		41.9	49.0196	105.07
WM_164	m_1_10_2_08_K	SEL	2017	N1	K20125	480	10-49	80240	KWS	SEL_2017	MAGIC	2016-10-10			153		92		48.4	46.729	114.264
WM_164	m_1_10_2_08_K	SEL	2018	N0	K10125				KWS	SEL_2018	MAGIC				148		87		59.3	46.9484	107.581
WM_164	m_1_10_2_08_K	SEL	2018	N1	K20125				KWS	SEL_2018	MAGIC				148		85		53	46.729	102.729
WM_166	m_1_10_2_11_K	HAD	2017	N0	S10126				SYN	HAD_2017	MAGIC	2016-10-30			147		85			43.4328	82.0433
WM_166	m_1_10_2_11_K	HAD	2017	N1	S20126				SYN	HAD_2017	MAGIC	2016-10-30			149		95			39.1011	89.2581
WM_166	m_1_10_2_11_K	HAD	2018	N0	S10126				SYN	HAD_2018	MAGIC						74			29.4444	62.4302
WM_166	m_1_10_2_11_K	HAD	2018	N1	S20126				SYN	HAD_2018	MAGIC						71			24.4939	52.3896
WM_166	m_1_10_2_11_K	HAL	2017	N0	M10126	9	35	727	MLU	HAL_2017	MAGIC	2016-10-17	2017-05-23	2017-06-28	143	179	63	458.667	53.8	39.7621	37.5088
WM_166	m_1_10_2_11_K	HAL	2017	N1	M20126	9	185	674	MLU	HAL_2017	MAGIC	2016-11-01	2017-05-26	2017-07-02	146	183	67	394.667	54.1	34.5803	51.6491
WM_166	m_1_10_2_11_K	HAL	2018	N0	M10126	5	134	200	MLU	HAL_2018	MAGIC	2017-09-29	2018-05-14	2018-06-20	134	171	65	437.333	57.1	36.1799	42.6667
WM_166	m_1_10_2_11_K	HAL	2018	N1	M20126	9	27	503	MLU	HAL_2018	MAGIC	2017-09-28	2018-05-16	2018-06-22	136	173	72	362.667	45.9	34.2512	57.193
WM_166	m_1_10_2_11_K	MOS	2018	N0	C10126				SEC	MOS_2018	MAGIC		2018-05-20		140		81	433.333		43.3784	84.7222
WM_166	m_1_10_2_11_K	MOS	2018	N1	C20126				SEC	MOS_2018	MAGIC		2018-05-21		141		88	613.333		45.9951	102.5
WM_166	m_1_10_2_11_K	SEL	2017	N0	K10126	264	6-25	81416	KWS	SEL_2017	MAGIC	2016-10-10			151		77		57.1111	42.3729	100.667
WM_166	m_1_10_2_11_K	SEL	2017	N1	K20126	255	6-82	80559	KWS	SEL_2017	MAGIC	2016-10-10			151		86		51.8	37.594	112.806
WM_166	m_1_10_2_11_K	SEL	2018	N0	K10126				KWS	SEL_2018	MAGIC				145		85		61.5	43.4783	110.512
WM_166	m_1_10_2_11_K	SEL	2018	N1	K20126				KWS	SEL_2018	MAGIC				142		73		62.1	43.1034	103.922
WM_167	m_1_11_1_01	HAD	2017	N0	S10127				SYN	HAD_2017	MAGIC	2016-10-30			148		103			40.6686	79.6688
WM_167	m_1_11_1_01	HAD	2017	N1	S20127				SYN	HAD_2017	MAGIC	2016-10-30			149		103			38.0471	83.9941
WM_167	m_1_11_1_01	HAD	2018	N0	S10127				SYN	HAD_2018	MAGIC						85			28.3282	62.093
WM_167	m_1_11_1_01	HAD	2018	N1	S20127				SYN	HAD_2018	MAGIC						92			28.5623	63.7363
WM_167	m_1_11_1_01	HAL	2017	N0	M10127	8	40	609	MLU	HAL_2017	MAGIC	2016-10-17	2017-05-26	2017-06-28	146	179	61	298.667	57.1	32.5689	22.7018
WM_167	m_1_11_1_01	HAL	2017	N1	M20127	8	116	588	MLU	HAL_2017	MAGIC	2016-11-01	2017-05-28	2017-07-03	148	184	74	682.667	55.8	41.8004	61.3684
WM_167	m_1_11_1_01	HAL	2018	N0	M10127	3	108	94	MLU	HAL_2018	MAGIC	2017-09-29	2018-05-19	2018-06-21	139	172	50	330.667	64.6	34.243	28.6491
WM_167	m_1_11_1_01	HAL	2018	N1	M20127	10	53	580	MLU	HAL_2018	MAGIC	2017-09-28	2018-05-18	2018-06-23	138	174	79	394.667	59.8	36.8119	54.9123
WM_167	m_1_11_1_01	MOS	2018	N0	C10127				SEC	MOS_2018	MAGIC		2018-05-22		142		95	500		43.4879	82.7778
WM_167	m_1_11_1_01	MOS	2018	N1	C20127				SEC	MOS_2018	MAGIC		2018-05-23		143		93	460		45.1253	101.111
WM_167	m_1_11_1_01	SEL	2017	N0	K10127	41	1-41	81289	KWS	SEL_2017	MAGIC	2016-10-10			152		84		49.4	38.61	94.8527
WM_167	m_1_11_1_01	SEL	2017	N1	K20127	469	10-60	80229	KWS	SEL_2017	MAGIC	2016-10-10			154		98		52	37.7358	107.147
WM_167	m_1_11_1_01	SEL	2018	N0	K10127				KWS	SEL_2018	MAGIC				145		90		68.6	37.8788	102.961
WM_167	m_1_11_1_01	SEL	2018	N1	K20127				KWS	SEL_2018	MAGIC				148		99		67.3	36.1011	117.426
WM_168	m_1_11_1_02	HAD	2017	N0	S10128				SYN	HAD_2017	MAGIC	2016-10-30			148		100			46.9492	75.1401
WM_168	m_1_11_1_02	HAD	2017	N1	S20128				SYN	HAD_2017	MAGIC	2016-10-30			148		108			47.6638	90.0824
WM_168	m_1_11_1_02	HAD	2018	N0	S10128				SYN	HAD_2018	MAGIC						90			38.2661	69.4078
WM_168	m_1_11_1_02	HAD	2018	N1	S20128				SYN	HAD_2018	MAGIC						92			33.0104	64.3887
WM_168	m_1_11_1_02	HAL	2017	N0	M10128	3	44	148	MLU	HAL_2017	MAGIC	2016-10-17	2017-05-27	2017-06-29	147	180	71	405.333	53.5	46.3787	52.2105
WM_168	m_1_11_1_02	HAL	2017	N1	M20128	4	131	223	MLU	HAL_2017	MAGIC	2016-11-01	2017-05-28	2017-07-05	148	186	73	554.667	57.3	43.6358	53.2281
WM_168	m_1_11_1_02	HAL	2018	N0	M10128	11	83	647	MLU	HAL_2018	MAGIC	2017-09-29	2018-05-18	2018-06-19	138	170	46	330.667	50.2	32.4423	21.2807
WM_168	m_1_11_1_02	HAL	2018	N1	M20128	6	59	322	MLU	HAL_2018	MAGIC	2017-09-28	2018-05-16	2018-06-22	136	173	72	362.667	56.3	37.2533	42.0702
WM_168	m_1_11_1_02	MOS	2018	N0	C10128				SEC	MOS_2018	MAGIC		2018-05-22		142		102	353.333		46.1337	80.2778
WM_168	m_1_11_1_02	MOS	2018	N1	C20128				SEC	MOS_2018	MAGIC		2018-05-21		141		97	526.667		50.198	99.5833
WM_168	m_1_11_1_02	SEL	2017	N0	K10128	860	18-5	81268	KWS	SEL_2017	MAGIC	2016-10-10			153		94		34.5	44.0529	99.845
WM_168	m_1_11_1_02	SEL	2017	N1	K20128	623	13-95	80733	KWS	SEL_2017	MAGIC	2016-10-10			153		98		45.2	42.9185	109.674
WM_168	m_1_11_1_02	SEL	2018	N0	K10128				KWS	SEL_2018	MAGIC				148		90		54.9	45.045	97.2713
WM_168	m_1_11_1_02	SEL	2018	N1	K20128				KWS	SEL_2018	MAGIC				148		99		47.5	47.619	109.783
WM_169	m_1_11_1_03	HAD	2017	N0	S10129				SYN	HAD_2017	MAGIC	2016-10-30			147		83			45.9672	85.4348
WM_169	m_1_11_1_03	HAD	2017	N1	S20129				SYN	HAD_2017	MAGIC	2016-10-30			149		85			39.6624	86.5347
WM_169	m_1_11_1_03	HAD	2018	N0	S10129				SYN	HAD_2018	MAGIC						77			32.1111	78.1701
WM_169	m_1_11_1_03	HAD	2018	N1	S20129				SYN	HAD_2018	MAGIC						74			29.6212	60.9115
WM_169	m_1_11_1_03	HAL	2017	N0	M10129	9	46	716	MLU	HAL_2017	MAGIC	2016-10-17	2017-05-24	2017-06-26	144	177	64	352	53.2	36.2852	24.0351
WM_169	m_1_11_1_03	HAL	2017	N1	M20129	6	142	424	MLU	HAL_2017	MAGIC	2016-11-01	2017-05-27	2017-07-03	147	184	71	554.667	52.5	42.6004	62.6842
WM_169	m_1_11_1_03	HAL	2018	N0	M10129	13	113	749	MLU	HAL_2018	MAGIC	2017-09-29	2018-05-20	2018-06-19	140	170	41	309.333	37.4	36.4767	20.9474
WM_169	m_1_11_1_03	HAL	2018	N1	M20129	10	67	594	MLU	HAL_2018	MAGIC	2017-09-28	2018-05-16	2018-06-20	136	171	70	416	65.4	38.0712	48.7719
WM_169	m_1_11_1_03	MOS	2018	N0	C10129				SEC	MOS_2018	MAGIC		2018-05-21		141		72	346.667		44.6585	64.5833
WM_169	m_1_11_1_03	MOS	2018	N1	C20129				SEC	MOS_2018	MAGIC		2018-05-21		141		81	513.333		46.4059	95.8333
WM_169	m_1_11_1_03	SEL	2017	N0	K10129	828	18-37	81684	KWS	SEL_2017	MAGIC	2016-10-10			151		77		46.7	41.4938	91.876
WM_169	m_1_11_1_03	SEL	2017	N1	K20129	48	1-96	80448	KWS	SEL_2017	MAGIC	2016-10-10			149		78		41.7	42.0168	102.806
WM_169	m_1_11_1_03	SEL	2018	N0	K10129				KWS	SEL_2018	MAGIC				148		85		54.6	46.2963	104.155
WM_169	m_1_11_1_03	SEL	2018	N1	K20129				KWS	SEL_2018	MAGIC				148		85		46	38.1679	108.93
WM_170	m_1_11_1_04	HAD	2017	N0	S10130				SYN	HAD_2017	MAGIC	2016-10-30			148		85			44.8667	99.6259
WM_170	m_1_11_1_04	HAD	2017	N1	S20130				SYN	HAD_2017	MAGIC	2016-10-30			148		80			40.5947	103.79
WM_170	m_1_11_1_04	HAD	2018	N0	S10130				SYN	HAD_2018	MAGIC						74			29.4138	57.4386
WM_170	m_1_11_1_04	HAD	2018	N1	S20130				SYN	HAD_2018	MAGIC						70			32.0446	63.2535
WM_170	m_1_11_1_04	HAL	2017	N0	M10130	6	3	382	MLU	HAL_2017	MAGIC	2016-10-17	2017-05-24	2017-06-29	144	180	58	352	51.8	39.1154	24.0877
WM_170	m_1_11_1_04	HAL	2017	N1	M20130	3	182	107	MLU	HAL_2017	MAGIC	2016-11-01	2017-05-27	2017-07-04	147	185	72	576	59.3	35.8189	52.5263
WM_170	m_1_11_1_04	HAL	2018	N0	M10130	7	86	380	MLU	HAL_2018	MAGIC	2017-09-29	2018-05-16	2018-06-21	136	172	52	330.667	49.4	38.7436	37.7193
WM_170	m_1_11_1_04	HAL	2018	N1	M20130	8	50	445	MLU	HAL_2018	MAGIC	2017-09-28	2018-05-17	2018-06-25	137	176	66	373.333	50.2	39.5342	57.3684
WM_170	m_1_11_1_04	MOS	2018	N0	C10130				SEC	MOS_2018	MAGIC		2018-05-21		141		85	420		49.6345	93.0556
WM_170	m_1_11_1_04	MOS	2018	N1	C20130				SEC	MOS_2018	MAGIC		2018-05-21		141		79	313.333		50.7612	83.8889
WM_170	m_1_11_1_04	SEL	2017	N0	K10130	339	8-46	81443	KWS	SEL_2017	MAGIC	2016-10-10			151		78		51.8	39.8406	107.085
WM_170	m_1_11_1_04	SEL	2017	N1	K20130	546	12-79	80704	KWS	SEL_2017	MAGIC	2016-10-10			152		84		53.4	38.9105	123.829
WM_170	m_1_11_1_04	SEL	2018	N0	K10130				KWS	SEL_2018	MAGIC				145		83		59.2222	43.1034	105.411
WM_170	m_1_11_1_04	SEL	2018	N1	K20130				KWS	SEL_2018	MAGIC				142		84		68.5	42.3729	122.341
WM_171	m_1_11_1_05	HAD	2017	N0	S10131				SYN	HAD_2017	MAGIC	2016-10-30			151		95			45.7595	94.4053
WM_171	m_1_11_1_05	HAD	2017	N1	S20131				SYN	HAD_2017	MAGIC	2016-10-30			150		98			44.3095	92.9643
WM_171	m_1_11_1_05	HAD	2018	N0	S10131				SYN	HAD_2018	MAGIC						87			30.4605	77.4463
WM_171	m_1_11_1_05	HAD	2018	N1	S20131				SYN	HAD_2018	MAGIC						87			38.3007	86.105
WM_171	m_1_11_1_05	HAL	2017	N0	M10131	6	14	393	MLU	HAL_2017	MAGIC	2016-10-17	2017-05-26	2017-06-29	146	180	61	330.667	51.9	39.6607	28
WM_171	m_1_11_1_05	HAL	2017	N1	M20131	4	133	225	MLU	HAL_2017	MAGIC	2016-11-01	2017-05-29	2017-07-06	149	187	71	682.667	56.4	46.4379	61.8596
WM_171	m_1_11_1_05	HAL	2018	N0	M10131	12	119	710	MLU	HAL_2018	MAGIC	2017-09-29	2018-05-18	2018-06-21	138	172	55	341.333	45.2	37.8161	39.3684
WM_171	m_1_11_1_05	HAL	2018	N1	M20131	2	23	22	MLU	HAL_2018	MAGIC	2017-09-28	2018-05-21	2018-06-27	141	178	89	426.667	55.3	40.6628	67.1228
WM_171	m_1_11_1_05	MOS	2018	N0	C10131				SEC	MOS_2018	MAGIC		2018-05-24		144		90	433.333		45.8673	80.2778
WM_171	m_1_11_1_05	MOS	2018	N1	C20131				SEC	MOS_2018	MAGIC		2018-05-20		140		85	393.333		48.9114	82.2222
WM_171	m_1_11_1_05	SEL	2017	N0	K10131	716	15-44	81624	KWS	SEL_2017	MAGIC	2016-10-10			153		85		49.5	46.2963	103.597
WM_171	m_1_11_1_05	SEL	2017	N1	K20131	506	11-74	80666	KWS	SEL_2017	MAGIC	2016-10-10			153		90		46.3	43.29	114.124
WM_171	m_1_11_1_05	SEL	2018	N0	K10131				KWS	SEL_2018	MAGIC				148		93		59.7	48.7805	118.76
WM_171	m_1_11_1_05	SEL	2018	N1	K20131				KWS	SEL_2018	MAGIC				148		91		59.2	38.0228	110.388
WM_172	m_1_11_1_06	HAD	2017	N0	S10132				SYN	HAD_2017	MAGIC	2016-10-30			147		95			45.7101	86.0949
WM_172	m_1_11_1_06	HAD	2017	N1	S20132				SYN	HAD_2017	MAGIC	2016-10-30			147		95			43.2776	94.7148
WM_172	m_1_11_1_06	HAD	2018	N0	S10132				SYN	HAD_2018	MAGIC						82			31.3978	68.0512
WM_172	m_1_11_1_06	HAD	2018	N1	S20132				SYN	HAD_2018	MAGIC						84			32.5912	73.3072
WM_172	m_1_11_1_06	HAL	2017	N0	M10132	6	29	408	MLU	HAL_2017	MAGIC	2016-10-17	2017-05-23	2017-06-28	143	179	70	416	55.5	39.6676	28.807
WM_172	m_1_11_1_06	HAL	2017	N1	M20132	4	120	212	MLU	HAL_2017	MAGIC	2016-11-01	2017-05-27	2017-06-29	147	180	73	437.333	53.5	36.3498	37.8246
WM_172	m_1_11_1_06	HAL	2018	N0	M10132	13	124	738	MLU	HAL_2018	MAGIC	2017-09-29	2018-05-14	2018-06-19	134	170	51	330.667	57.4	35.6697	37.193
WM_172	m_1_11_1_06	HAL	2018	N1	M20132	9	5	525	MLU	HAL_2018	MAGIC	2017-09-28	2018-05-16	2018-06-25	136	176	79	458.667	48.9	38.9507	75.6842
WM_172	m_1_11_1_06	MOS	2018	N0	C10132				SEC	MOS_2018	MAGIC		2018-05-20		140		96	520		47.5556	101.111
WM_172	m_1_11_1_06	MOS	2018	N1	C20132				SEC	MOS_2018	MAGIC		2018-05-21		141		89	440		50.1546	106.389
WM_172	m_1_11_1_06	SEL	2017	N0	K10132	393	9-9	81049	KWS	SEL_2017	MAGIC	2016-10-10			153		82		45.2	44.2478	99.2868
WM_172	m_1_11_1_06	SEL	2017	N1	K20132	853	18-60	80413	KWS	SEL_2017	MAGIC	2016-10-10			151		86		49.8	43.8596	115.318
WM_172	m_1_11_1_06	SEL	2018	N0	K10132				KWS	SEL_2018	MAGIC				139		84		57.2	45.8716	114.512
WM_172	m_1_11_1_06	SEL	2018	N1	K20132				KWS	SEL_2018	MAGIC				139		88		48.4	43.6681	116.822
WM_173	m_1_11_1_11_K	HAD	2017	N0	S10133				SYN	HAD_2017	MAGIC	2016-10-30			150		85			46.4134	102.54
WM_173	m_1_11_1_11_K	HAD	2017	N1	S20133				SYN	HAD_2017	MAGIC	2016-10-30			150		83			41.0407	102.833
WM_173	m_1_11_1_11_K	HAD	2018	N0	S10133				SYN	HAD_2018	MAGIC						71			29.7133	59.6602
WM_173	m_1_11_1_11_K	HAD	2018	N1	S20133				SYN	HAD_2018	MAGIC						73			25.5472	53.9045
WM_173	m_1_11_1_11_K	HAL	2017	N0	M10133	6	94	473	MLU	HAL_2017	MAGIC	2016-11-01	2017-05-28	2017-07-04	148	185	66	298.667	63.2	42.3939	21.0526
WM_173	m_1_11_1_11_K	HAL	2017	N1	M20133	7	116	553	MLU	HAL_2017	MAGIC	2016-11-01	2017-05-28	2017-07-02	148	183	66	373.333	57.1	38.3261	57.9649
WM_173	m_1_11_1_11_K	HAL	2018	N0	M10133	10	71	530	MLU	HAL_2018	MAGIC	2017-09-29	2018-05-17	2018-06-20	137	171	57	405.333	52.2	35.6812	40.9123
WM_173	m_1_11_1_11_K	HAL	2018	N1	M20133	14	32	823	MLU	HAL_2018	MAGIC	2017-09-28	2018-05-17	2018-06-27	137	178	73	458.667	58.5	37.4115	58.7719
WM_173	m_1_11_1_11_K	MOS	2018	N0	C10133				SEC	MOS_2018	MAGIC		2018-05-23		143		80	293.333		47.7635	78.6111
WM_173	m_1_11_1_11_K	MOS	2018	N1	C20133				SEC	MOS_2018	MAGIC		2018-05-23		143		81	413.333		49.9733	100.278
WM_173	m_1_11_1_11_K	SEL	2017	N0	K10133	853	18-12	81261	KWS	SEL_2017	MAGIC	2016-10-10			153		81		45.9	39.8406	108.775
WM_173	m_1_11_1_11_K	SEL	2017	N1	K20133	709	15-85	80769	KWS	SEL_2017	MAGIC	2016-10-10			153		85		52.4	39.0625	112.667
WM_173	m_1_11_1_11_K	SEL	2018	N0	K10133				KWS	SEL_2018	MAGIC				148		80		48.7	48.7805	111.38
WM_173	m_1_11_1_11_K	SEL	2018	N1	K20133				KWS	SEL_2018	MAGIC				148		91		61.4	40.9836	121.333
WM_174	m_1_11_2_01	HAD	2017	N0	S10134				SYN	HAD_2017	MAGIC	2016-10-30			149		88			45.2508	87.5942
WM_174	m_1_11_2_01	HAD	2017	N1	S20134				SYN	HAD_2017	MAGIC	2016-10-30			149		90			37.7686	95.681
WM_174	m_1_11_2_01	HAD	2018	N0	S10134				SYN	HAD_2018	MAGIC						72			26.3014	53.4142
WM_174	m_1_11_2_01	HAD	2018	N1	S20134				SYN	HAD_2018	MAGIC						73			25.1908	51.0586
WM_174	m_1_11_2_01	HAL	2017	N0	M10134	8	2	571	MLU	HAL_2017	MAGIC	2016-10-17	2017-05-25	2017-06-27	145	178	56	266.667	45	38.9582	28.0702
WM_174	m_1_11_2_01	HAL	2017	N1	M20134	2	159	61	MLU	HAL_2017	MAGIC	2016-11-01	2017-05-28	2017-07-06	148	187	63	448	60.2	47.3811	63.5789
WM_174	m_1_11_2_01	HAL	2018	N0	M10134	5	114	220	MLU	HAL_2018	MAGIC	2017-09-29	2018-05-16	2018-06-21	136	172	57	405.333	53.5	40.101	52.7544
WM_174	m_1_11_2_01	HAL	2018	N1	M20134	6	45	308	MLU	HAL_2018	MAGIC	2017-09-28	2018-05-17	2018-06-27	137	178	75	501.333	50	40.7932	58.5614
WM_174	m_1_11_2_01	MOS	2018	N0	C10134				SEC	MOS_2018	MAGIC		2018-05-23		143		80	366.667		45.8897	78.3333
WM_174	m_1_11_2_01	MOS	2018	N1	C20134				SEC	MOS_2018	MAGIC		2018-05-23		143		88	500		49.6467	98.6111
WM_174	m_1_11_2_01	SEL	2017	N0	K10134	634	14-39	81590	KWS	SEL_2017	MAGIC	2016-10-10			154		83		47.3	45.045	108.279
WM_174	m_1_11_2_01	SEL	2017	N1	K20134	371	8-62	80179	KWS	SEL_2017	MAGIC	2016-10-10			153		85		51.8	43.29	119.798
WM_174	m_1_11_2_01	SEL	2018	N0	K10134				KWS	SEL_2018	MAGIC				148		84		61.9	51.2821	107.426
WM_174	m_1_11_2_01	SEL	2018	N1	K20134				KWS	SEL_2018	MAGIC				148		82		54.8	43.1034	121.488
WM_175	m_1_11_2_02	HAD	2017	N0	S10185				SYN	HAD_2017	MAGIC	2016-10-30			151		80			45.2632	81.6652
WM_175	m_1_11_2_02	HAD	2017	N1	S20185				SYN	HAD_2017	MAGIC	2016-10-30			152		80			42.1719	89.7679
WM_175	m_1_11_2_02	HAD	2018	N0	S10185				SYN	HAD_2018	MAGIC						75			38.4959	75.9602
WM_175	m_1_11_2_02	HAD	2018	N1	S20185				SYN	HAD_2018	MAGIC						80			34.0339	67.3684
WM_175	m_1_11_2_02	HAL	2017	N0	M10185	7	64	508	MLU	HAL_2017	MAGIC	2016-10-17	2017-05-28	2017-07-04	148	185	58	394.667	49.1	41.8729	34.5263
WM_175	m_1_11_2_02	HAL	2017	N1	M20185	3	151	138	MLU	HAL_2017	MAGIC	2016-11-01	2017-05-29	2017-07-06	149	187	57	501.333	55.3	41.5566	54.9474
WM_175	m_1_11_2_02	HAL	2018	N0	M10185	14	130	853	MLU	HAL_2018	MAGIC	2017-09-29	2018-05-17	2018-06-23	137	174	51	416	46	39.6154	45.4386
WM_175	m_1_11_2_02	HAL	2018	N1	M20185	9	61	469	MLU	HAL_2018	MAGIC	2017-09-28	2018-05-21	2018-06-28	141	179	68	341.333	47.3	38.9776	46.9123
WM_175	m_1_11_2_02	MOS	2018	N0	C10185				SEC	MOS_2018	MAGIC		2018-05-23		143		79	520		42.1719	80.5556
WM_175	m_1_11_2_02	MOS	2018	N1	C20185				SEC	MOS_2018	MAGIC		2018-05-23		143		81	573.333		45.1064	88.75
WM_175	m_1_11_2_02	SEL	2017	N0	K10185	618	13-42	81576	KWS	SEL_2017	MAGIC	2016-10-10			154		76		39.3	42.3729	99.8915
WM_175	m_1_11_2_02	SEL	2017	N1	K20185	293	7-53	80149	KWS	SEL_2017	MAGIC	2016-10-10			155		78		46.6	43.4783	102.558
WM_175	m_1_11_2_02	SEL	2018	N0	K10185				KWS	SEL_2018	MAGIC				151		83		61.8	45.4545	101.922
WM_175	m_1_11_2_02	SEL	2018	N1	K20185				KWS	SEL_2018	MAGIC				151		80		52	39.3701	111.411
WM_176	m_1_11_2_03	HAD	2017	N0	S10184				SYN	HAD_2017	MAGIC	2016-10-30			147		95			49.0634	71.1162
WM_176	m_1_11_2_03	HAD	2017	N1	S20184				SYN	HAD_2017	MAGIC	2016-10-30			146		98			46.8579	69.8835
WM_176	m_1_11_2_03	HAD	2018	N0	S10184				SYN	HAD_2018	MAGIC						90			31.7518	53.3904
WM_176	m_1_11_2_03	HAD	2018	N1	S20184				SYN	HAD_2018	MAGIC						102			34.3525	66.6215
WM_176	m_1_11_2_03	HAL	2017	N0	M10184	8	25	594	MLU	HAL_2017	MAGIC	2016-10-17	2017-05-25	2017-06-29	145	180	60	202.667	46.5556	36.6832	12.8421
WM_176	m_1_11_2_03	HAL	2017	N1	M20184	6	139	421	MLU	HAL_2017	MAGIC	2016-11-01	2017-05-27	2017-07-02	147	183	90	469.333	54.7	45.4312	63.7193
WM_176	m_1_11_2_03	HAL	2018	N0	M10184	12	110	701	MLU	HAL_2018	MAGIC	2017-09-29	2018-05-15	2018-06-19	135	170	59	384	45.9	40.927	46.6316
WM_176	m_1_11_2_03	HAL	2018	N1	M20184	5	21	245	MLU	HAL_2018	MAGIC	2017-09-28	2018-05-16	2018-06-22	136	173	85	373.333	53.9	40.1657	66.2105
WM_176	m_1_11_2_03	MOS	2018	N0	C10184				SEC	MOS_2018	MAGIC		2018-05-21		141		92	266.667		48.0362	87.6389
WM_176	m_1_11_2_03	MOS	2018	N1	C20184				SEC	MOS_2018	MAGIC		2018-05-21		141		104	386.667		50.1604	103.889
WM_176	m_1_11_2_03	SEL	2017	N0	K10184	153	4-40	81353	KWS	SEL_2017	MAGIC	2016-10-10			151		93		38.6	46.729	96.7597
WM_176	m_1_11_2_03	SEL	2017	N1	K20184	222	5-78	80526	KWS	SEL_2017	MAGIC	2016-10-10			151		98		46	44.6429	111.705
WM_176	m_1_11_2_03	SEL	2018	N0	K10184				KWS	SEL_2018	MAGIC				145		98		46.6	49.7512	111.581
WM_176	m_1_11_2_03	SEL	2018	N1	K20184				KWS	SEL_2018	MAGIC				148		94		48.8	45.2489	113.395
WM_177	m_1_11_2_04	HAD	2017	N0	S10136				SYN	HAD_2017	MAGIC	2016-10-30			148		95			49.9643	58.6756
WM_177	m_1_11_2_04	HAD	2017	N1	S20136				SYN	HAD_2017	MAGIC	2016-10-30			148		103			50.6723	72.4796
WM_177	m_1_11_2_04	HAD	2018	N0	S10136				SYN	HAD_2018	MAGIC						92			42.0476	82.2211
WM_177	m_1_11_2_04	HAD	2018	N1	S20136				SYN	HAD_2018	MAGIC						92			35.9626	64.5826
WM_177	m_1_11_2_04	HAL	2017	N0	M10136	2	44	43	MLU	HAL_2017	MAGIC	2016-10-17	2017-05-26	2017-06-29	146	180	65	320	60.1	46.5571	37.0877
WM_177	m_1_11_2_04	HAL	2017	N1	M20136	9	192	667	MLU	HAL_2017	MAGIC	2016-11-01	2017-05-28	2017-07-02	148	183	80	501.333	56.4	43.2381	52.386
WM_177	m_1_11_2_04	HAL	2018	N0	M10136	4	106	169	MLU	HAL_2018	MAGIC	2017-09-29	2018-05-17	2018-06-22	137	173	53	373.333	52.6	40.3886	38.807
WM_177	m_1_11_2_04	HAL	2018	N1	M20136	14	57	848	MLU	HAL_2018	MAGIC	2017-09-28	2018-05-17	2018-06-22	137	173	73	416	51.6	42.4105	57.2632
WM_177	m_1_11_2_04	MOS	2018	N0	C10136				SEC	MOS_2018	MAGIC		2018-05-21		141		102	313.333		50.791	82.9167
WM_177	m_1_11_2_04	MOS	2018	N1	C20136				SEC	MOS_2018	MAGIC		2018-05-21		141		96	306.667		48.8665	90
WM_177	m_1_11_2_04	SEL	2017	N0	K10136	861	18-4	81269	KWS	SEL_2017	MAGIC	2016-10-10			152		97		45.3	49.505	100.713
WM_177	m_1_11_2_04	SEL	2017	N1	K20136	224	5-80	80528	KWS	SEL_2017	MAGIC	2016-10-10			150		96		50.7	45.8716	118.403
WM_177	m_1_11_2_04	SEL	2018	N0	K10136				KWS	SEL_2018	MAGIC				148		90		51.1	53.7634	106.481
WM_177	m_1_11_2_04	SEL	2018	N1	K20136				KWS	SEL_2018	MAGIC				148		94		50.7	46.5116	117.457
WM_179	m_1_11_2_06	HAD	2017	N0	S10138				SYN	HAD_2017	MAGIC	2016-10-30			151		80			43.7895	83.2159
WM_179	m_1_11_2_06	HAD	2017	N1	S20138				SYN	HAD_2017	MAGIC	2016-10-30			150		90			43.3596	83.1478
WM_179	m_1_11_2_06	HAD	2018	N0	S10138				SYN	HAD_2018	MAGIC						77			37.5304	81.7883
WM_179	m_1_11_2_06	HAD	2018	N1	S20138				SYN	HAD_2018	MAGIC						78			32.6537	71.7195
WM_179	m_1_11_2_06	HAL	2017	N0	M10138	6	66	445	MLU	HAL_2017	MAGIC	2016-11-01	2017-05-31	2017-07-03	151	184	52	309.333	51.5	42.3004	19.6842
WM_179	m_1_11_2_06	HAL	2017	N1	M20138	4	139	231	MLU	HAL_2017	MAGIC	2016-11-01	2017-05-29	2017-07-10	149	191	62	629.333	44.5	43.2938	63.6491
WM_179	m_1_11_2_06	HAL	2018	N0	M10138	6	105	300	MLU	HAL_2018	MAGIC	2017-09-29	2018-05-21	2018-06-23	141	174	51	426.667	46.8	38.7557	36.0351
WM_179	m_1_11_2_06	HAL	2018	N1	M20138	11	4	658	MLU	HAL_2018	MAGIC	2017-09-28	2018-05-20	2018-06-25	140	176	71	416	42.5	37.5143	46.4561
WM_179	m_1_11_2_06	MOS	2018	N0	C10138				SEC	MOS_2018	MAGIC		2018-05-23		143		74	380		42.8082	64.4444
WM_179	m_1_11_2_06	MOS	2018	N1	C20138				SEC	MOS_2018	MAGIC		2018-05-23		143		84	426.667		45.4318	88.8889
WM_179	m_1_11_2_06	SEL	2017	N0	K10138	781	17-13	81239	KWS	SEL_2017	MAGIC	2016-10-10			155		82		47.5	40	105.581
WM_179	m_1_11_2_06	SEL	2017	N1	K20138	194	5-50	80098	KWS	SEL_2017	MAGIC	2016-10-10			154		86		50.4	39.8406	109.395
WM_179	m_1_11_2_06	SEL	2018	N0	K10138				KWS	SEL_2018	MAGIC				148		85		59.2	48.0769	105.147
WM_179	m_1_11_2_06	SEL	2018	N1	K20138				KWS	SEL_2018	MAGIC				154		89		52	37.7358	109.132
WM_181	m_1_11_2_08	HAD	2017	N0	S10139				SYN	HAD_2017	MAGIC	2016-10-30			150		85			47.7814	82.8876
WM_181	m_1_11_2_08	HAD	2017	N1	S20139				SYN	HAD_2017	MAGIC	2016-10-30			151		90			38.4792	78.4236
WM_181	m_1_11_2_08	HAD	2018	N0	S10139				SYN	HAD_2018	MAGIC						80			30.2941	67.6994
WM_181	m_1_11_2_08	HAD	2018	N1	S20139				SYN	HAD_2018	MAGIC						80			32.9431	73.5232
WM_181	m_1_11_2_08	HAL	2017	N0	M10139	9	21	741	MLU	HAL_2017	MAGIC	2016-10-17	2017-05-26	2017-07-02	146	183	57	362.667	44.6	40.7377	22.8596
WM_181	m_1_11_2_08	HAL	2017	N1	M20139	6	100	382	MLU	HAL_2017	MAGIC	2016-11-01	2017-05-30	2017-07-05	150	186	53	405.333	56.1	39.9539	32.9298
WM_181	m_1_11_2_08	HAL	2018	N0	M10139	6	86	281	MLU	HAL_2018	MAGIC	2017-09-29	2018-05-20	2018-06-26	140	177	55	320	53	41.1048	42.193
WM_181	m_1_11_2_08	HAL	2018	N1	M20139	8	19	414	MLU	HAL_2018	MAGIC	2017-09-28	2018-05-22	2018-06-28	142	179	75	501.333	47.2	37.2776	54.7368
WM_181	m_1_11_2_08	MOS	2018	N0	C10139				SEC	MOS_2018	MAGIC		2018-05-23		143		81	333.333		45.225	72.7778
WM_181	m_1_11_2_08	MOS	2018	N1	C20139				SEC	MOS_2018	MAGIC		2018-05-23		143		79	553.333		46.1871	81.6667
WM_181	m_1_11_2_08	SEL	2017	N0	K10139	81	2-16	80881	KWS	SEL_2017	MAGIC	2016-10-10			154		82		41.9	46.2963	102.388
WM_181	m_1_11_2_08	SEL	2017	N1	K20139	50	2-95	80450	KWS	SEL_2017	MAGIC	2016-10-10			155		90		41.3	38.0228	106.419
WM_181	m_1_11_2_08	SEL	2018	N0	K10139				KWS	SEL_2018	MAGIC				148		78		54.6	45.8716	101.814
WM_181	m_1_11_2_08	SEL	2018	N1	K20139				KWS	SEL_2018	MAGIC				151		87		45	39.2157	108.992
WM_182	m_1_11_2_09_K	HAD	2017	N0	S10140				SYN	HAD_2017	MAGIC	2016-10-30			150		85			51.5031	86.8179
WM_182	m_1_11_2_09_K	HAD	2017	N1	S20140				SYN	HAD_2017	MAGIC	2016-10-30			151		80			46.0459	101.226
WM_182	m_1_11_2_09_K	HAD	2018	N0	S10140				SYN	HAD_2018	MAGIC						72			31.92	62.5293
WM_182	m_1_11_2_09_K	HAD	2018	N1	S20140				SYN	HAD_2018	MAGIC						77			34.6212	67.3839
WM_182	m_1_11_2_09_K	HAL	2017	N0	M10140	10	68	827	MLU	HAL_2017	MAGIC	2016-11-01	2017-05-29	2017-07-05	149	186	64	384	43.3	50.0095	38.7018
WM_182	m_1_11_2_09_K	HAL	2017	N1	M20140	3	147	142	MLU	HAL_2017	MAGIC	2016-11-01	2017-05-29	2017-07-06	149	187	59	458.667	44.3	52.2632	51.2982
WM_182	m_1_11_2_09_K	HAL	2018	N0	M10140	9	112	486	MLU	HAL_2018	MAGIC	2017-09-29	2018-05-17	2018-06-20	137	171	58	373.333	43.1	43.3233	52.5263
WM_182	m_1_11_2_09_K	HAL	2018	N1	M20140	6	41	304	MLU	HAL_2018	MAGIC	2017-09-28	2018-05-20	2018-06-27	140	178	75	608	49	48.3149	64.1053
WM_182	m_1_11_2_09_K	MOS	2018	N0	C10140				SEC	MOS_2018	MAGIC		2018-05-23		143		85	500		51.7479	92.7778
WM_182	m_1_11_2_09_K	MOS	2018	N1	C20140				SEC	MOS_2018	MAGIC		2018-05-23		143		85	466.667		55.076	98.6111
WM_182	m_1_11_2_09_K	SEL	2017	N0	K10140	336	7-48	81440	KWS	SEL_2017	MAGIC	2016-10-10			153		83		38.3	49.505	103.814
WM_182	m_1_11_2_09_K	SEL	2017	N1	K20140	102	3-54	80054	KWS	SEL_2017	MAGIC	2016-10-10			153		80		44.5	48.0769	116.651
WM_182	m_1_11_2_09_K	SEL	2018	N0	K10140				KWS	SEL_2018	MAGIC				148		81		41.3	54.6448	111.07
WM_182	m_1_11_2_09_K	SEL	2018	N1	K20140				KWS	SEL_2018	MAGIC				151		90		43.4	48.5437	120.062
WM_183	m_1_11_2_10_K	HAD	2017	N0	S10141				SYN	HAD_2017	MAGIC	2016-10-30			151		85			41.8333	84.0765
WM_183	m_1_11_2_10_K	HAD	2017	N1	S20141				SYN	HAD_2017	MAGIC	2016-10-30			151		85			40.2121	84.612
WM_183	m_1_11_2_10_K	HAD	2018	N0	S10141				SYN	HAD_2018	MAGIC						82			29.7887	52.7672
WM_183	m_1_11_2_10_K	HAD	2018	N1	S20141				SYN	HAD_2018	MAGIC						80			28.6822	57.3089
WM_183	m_1_11_2_10_K	HAL	2017	N0	M10141	4	77	266	MLU	HAL_2017	MAGIC	2016-11-01	2017-06-01	2017-07-05	152	186	49	373.333	50.6	40.5499	22.3509
WM_183	m_1_11_2_10_K	HAL	2017	N1	M20141	4	113	205	MLU	HAL_2017	MAGIC	2016-11-01	2017-05-29	2017-07-05	149	186	63	501.333	51.9	38.1357	49.8947
WM_183	m_1_11_2_10_K	HAL	2018	N0	M10141	9	100	498	MLU	HAL_2018	MAGIC	2017-09-29	2018-05-18	2018-06-19	138	170	60	469.333	43.9	35.7975	41.5789
WM_183	m_1_11_2_10_K	HAL	2018	N1	M20141	4	4	135	MLU	HAL_2018	MAGIC	2017-09-28	2018-05-22	2018-06-27	142	178	77	650.667	52.5	35.5784	58.2456
WM_183	m_1_11_2_10_K	MOS	2018	N0	C10141				SEC	MOS_2018	MAGIC		2018-05-25		145		85	440		41.3462	76.3889
WM_183	m_1_11_2_10_K	MOS	2018	N1	C20141				SEC	MOS_2018	MAGIC		2018-05-23		143		86	373.333		43.5385	84.4444
WM_183	m_1_11_2_10_K	SEL	2017	N0	K10141	562	12-15	81120	KWS	SEL_2017	MAGIC	2016-10-10			155		88		46.6	38.9105	89.9535
WM_183	m_1_11_2_10_K	SEL	2017	N1	K20141	794	17-74	80804	KWS	SEL_2017	MAGIC	2016-10-10			156		83		49.5	38.3142	98.7752
WM_183	m_1_11_2_10_K	SEL	2018	N0	K10141				KWS	SEL_2018	MAGIC				151		77		53.4	43.4783	97.8605
WM_183	m_1_11_2_10_K	SEL	2018	N1	K20141				KWS	SEL_2018	MAGIC				151		91		51.9	35.0877	98.7442
WM_184	m_1_11_2_11_K	HAD	2017	N0	S10142				SYN	HAD_2017	MAGIC	2016-10-30			147		98			46.9795	69.5716
WM_184	m_1_11_2_11_K	HAD	2017	N1	S20142				SYN	HAD_2017	MAGIC	2016-10-30			147		95			42.3516	73.9217
WM_184	m_1_11_2_11_K	HAD	2018	N0	S10142				SYN	HAD_2018	MAGIC						88			29.7849	56.6112
WM_184	m_1_11_2_11_K	HAD	2018	N1	S20142				SYN	HAD_2018	MAGIC						87			30.6204	59.4776
WM_184	m_1_11_2_11_K	HAL	2017	N0	M10142	6	78	457	MLU	HAL_2017	MAGIC	2016-11-01	2017-05-28	2017-06-30	148	181	64	234.667	70.9	41.5975	19.4035
WM_184	m_1_11_2_11_K	HAL	2017	N1	M20142	6	175	457	MLU	HAL_2017	MAGIC	2016-11-01	2017-05-28	2017-07-01	148	182	68	501.333	66	39.334	51.6842
WM_184	m_1_11_2_11_K	HAL	2018	N0	M10142	6	118	313	MLU	HAL_2018	MAGIC	2017-09-29	2018-05-16	2018-06-19	136	170	52	234.667	55.4	40	28.9298
WM_184	m_1_11_2_11_K	HAL	2018	N1	M20142	13	25	769	MLU	HAL_2018	MAGIC	2017-09-28	2018-05-15	2018-06-20	135	171	76	416	50.3	41	52.386
WM_184	m_1_11_2_11_K	MOS	2018	N0	C10142				SEC	MOS_2018	MAGIC		2018-05-21		141		87	373.333		47.3438	64.0278
WM_184	m_1_11_2_11_K	MOS	2018	N1	C20142				SEC	MOS_2018	MAGIC		2018-05-21		141		100	400		46.1707	104.722
[truncated: 9,877 more rows]

## Sheet: Table S4 LSM
Supplementary Table S4: Trait LSMEANS of WM-800 lines and founders estimated across N treatments and per N treatment.
Pop	Trait 1)	Effect	Line	Treatment 2)	Environment 3)	LSMEANS 4)	StdErr	DF	tValue	Probt
MAGIC	HEA	Line	WM_010	Across	Across	144.5	0.335975	3995	430.092	0
MAGIC	HEA	Line	WM_011	Across	Across	145	0.335975	3995	431.58	0
MAGIC	HEA	Line	WM_013	Across	Across	146	0.335975	3995	434.557	0
MAGIC	HEA	Line	WM_014	Across	Across	145.167	0.335975	3995	432.076	0
MAGIC	HEA	Line	WM_015	Across	Across	143.333	0.335975	3995	426.619	0
MAGIC	HEA	Line	WM_016	Across	Across	148.083	0.335975	3995	440.757	0
MAGIC	HEA	Line	WM_019	Across	Across	148.583	0.335975	3995	442.246	0
MAGIC	HEA	Line	WM_022	Across	Across	147.417	0.335975	3995	438.773	0
MAGIC	HEA	Line	WM_023	Across	Across	144.583	0.335975	3995	430.34	0
MAGIC	HEA	Line	WM_024	Across	Across	148.417	0.335975	3995	441.75	0
MAGIC	HEA	Line	WM_025	Across	Across	144.583	0.335975	3995	430.34	0
MAGIC	HEA	Line	WM_026	Across	Across	148	0.335975	3995	440.509	0
MAGIC	HEA	Line	WM_027	Across	Across	147	0.335975	3995	437.533	0
MAGIC	HEA	Line	WM_028	Across	Across	145	0.335975	3995	431.58	0
MAGIC	HEA	Line	WM_029	Across	Across	147.5	0.335975	3995	439.021	0
MAGIC	HEA	Line	WM_031	Across	Across	146.75	0.335975	3995	436.789	0
MAGIC	HEA	Line	WM_033	Across	Across	144.5	0.335975	3995	430.092	0
MAGIC	HEA	Line	WM_036	Across	Across	145.083	0.335975	3995	431.828	0
MAGIC	HEA	Line	WM_037	Across	Across	147.083	0.335975	3995	437.781	0
MAGIC	HEA	Line	WM_039	Across	Across	146.667	0.335975	3995	436.541	0
MAGIC	HEA	Line	WM_040	Across	Across	147.75	0.335975	3995	439.765	0
MAGIC	HEA	Line	WM_041	Across	Across	147.25	0.335975	3995	438.277	0
MAGIC	HEA	Line	WM_042	Across	Across	148.25	0.335975	3995	441.253	0
MAGIC	HEA	Line	WM_043	Across	Across	148.083	0.335975	3995	440.757	0
MAGIC	HEA	Line	WM_044	Across	Across	146.25	0.335975	3995	435.301	0
MAGIC	HEA	Line	WM_045	Across	Across	145.25	0.335975	3995	432.324	0
MAGIC	HEA	Line	WM_046	Across	Across	147.333	0.335975	3995	438.525	0
MAGIC	HEA	Line	WM_047	Across	Across	145.333	0.335975	3995	432.572	0
MAGIC	HEA	Line	WM_048	Across	Across	147.667	0.335975	3995	439.517	0
MAGIC	HEA	Line	WM_049	Across	Across	144.333	0.335975	3995	429.596	0
MAGIC	HEA	Line	WM_050	Across	Across	144.75	0.335975	3995	430.836	0
MAGIC	HEA	Line	WM_051	Across	Across	146.833	0.335975	3995	437.037	0
MAGIC	HEA	Line	WM_052	Across	Across	142.417	0.335975	3995	423.891	0
MAGIC	HEA	Line	WM_053	Across	Across	143.75	0.335975	3995	427.86	0
MAGIC	HEA	Line	WM_054	Across	Across	143.417	0.335975	3995	426.867	0
MAGIC	HEA	Line	WM_055	Across	Across	145.25	0.335975	3995	432.324	0
MAGIC	HEA	Line	WM_056	Across	Across	143.333	0.335975	3995	426.619	0
MAGIC	HEA	Line	WM_057	Across	Across	144.083	0.335975	3995	428.852	0
MAGIC	HEA	Line	WM_058	Across	Across	142.333	0.335975	3995	423.643	0
MAGIC	HEA	Line	WM_059	Across	Across	143.417	0.335975	3995	426.867	0
MAGIC	HEA	Line	WM_060	Across	Across	143.833	0.335975	3995	428.108	0
MAGIC	HEA	Line	WM_061	Across	Across	143.917	0.335975	3995	428.356	0
MAGIC	HEA	Line	WM_062	Across	Across	145.917	0.335975	3995	434.308	0
MAGIC	HEA	Line	WM_063	Across	Across	145.833	0.335975	3995	434.06	0
MAGIC	HEA	Line	WM_064	Across	Across	144	0.335975	3995	428.604	0
MAGIC	HEA	Line	WM_065	Across	Across	145.333	0.335975	3995	432.572	0
MAGIC	HEA	Line	WM_067	Across	Across	145.667	0.335975	3995	433.564	0
MAGIC	HEA	Line	WM_068	Across	Across	145.333	0.335975	3995	432.572	0
MAGIC	HEA	Line	WM_069	Across	Across	146.167	0.335975	3995	435.053	0
MAGIC	HEA	Line	WM_070	Across	Across	145.167	0.335975	3995	432.076	0
MAGIC	HEA	Line	WM_071	Across	Across	146.333	0.335975	3995	435.549	0
MAGIC	HEA	Line	WM_073	Across	Across	147.083	0.335975	3995	437.781	0
MAGIC	HEA	Line	WM_077	Across	Across	145.667	0.335975	3995	433.564	0
MAGIC	HEA	Line	WM_078	Across	Across	148	0.335975	3995	440.509	0
MAGIC	HEA	Line	WM_079	Across	Across	146.667	0.335975	3995	436.541	0
MAGIC	HEA	Line	WM_080	Across	Across	144.5	0.335975	3995	430.092	0
MAGIC	HEA	Line	WM_082	Across	Across	147	0.335975	3995	437.533	0
MAGIC	HEA	Line	WM_086	Across	Across	148.5	0.335975	3995	441.998	0
MAGIC	HEA	Line	WM_087	Across	Across	144.833	0.335975	3995	431.084	0
MAGIC	HEA	Line	WM_088	Across	Across	148.583	0.335975	3995	442.246	0
MAGIC	HEA	Line	WM_089	Across	Across	146.5	0.335975	3995	436.045	0
MAGIC	HEA	Line	WM_090	Across	Across	150.5	0.335975	3995	447.95	0
MAGIC	HEA	Line	WM_093	Across	Across	147	0.335975	3995	437.533	0
MAGIC	HEA	Line	WM_094	Across	Across	148.25	0.335975	3995	441.253	0
MAGIC	HEA	Line	WM_095	Across	Across	147.667	0.335975	3995	439.517	0
MAGIC	HEA	Line	WM_096	Across	Across	146.333	0.335975	3995	435.549	0
MAGIC	HEA	Line	WM_097	Across	Across	143.833	0.335975	3995	428.108	0
MAGIC	HEA	Line	WM_098	Across	Across	147.5	0.335975	3995	439.021	0
MAGIC	HEA	Line	WM_099	Across	Across	149.75	0.335975	3995	445.718	0
MAGIC	HEA	Line	WM_100	Across	Across	148.833	0.335975	3995	442.99	0
MAGIC	HEA	Line	WM_101	Across	Across	146.167	0.335975	3995	435.053	0
MAGIC	HEA	Line	WM_102	Across	Across	147.75	0.335975	3995	439.765	0
MAGIC	HEA	Line	WM_104	Across	Across	146.667	0.335975	3995	436.541	0
MAGIC	HEA	Line	WM_105	Across	Across	147.167	0.335975	3995	438.029	0
MAGIC	HEA	Line	WM_106	Across	Across	145.167	0.335975	3995	432.076	0
MAGIC	HEA	Line	WM_107	Across	Across	145.583	0.335975	3995	433.316	0
MAGIC	HEA	Line	WM_108	Across	Across	145	0.335975	3995	431.58	0
MAGIC	HEA	Line	WM_109	Across	Across	144.583	0.335975	3995	430.34	0
MAGIC	HEA	Line	WM_110	Across	Across	147.833	0.335975	3995	440.013	0
MAGIC	HEA	Line	WM_111	Across	Across	144.917	0.335975	3995	431.332	0
MAGIC	HEA	Line	WM_112	Across	Across	146.333	0.335975	3995	435.549	0
MAGIC	HEA	Line	WM_113	Across	Across	145.083	0.335975	3995	431.828	0
MAGIC	HEA	Line	WM_114	Across	Across	147.167	0.335975	3995	438.029	0
MAGIC	HEA	Line	WM_115	Across	Across	145.75	0.335975	3995	433.812	0
MAGIC	HEA	Line	WM_116	Across	Across	147.583	0.335975	3995	439.269	0
MAGIC	HEA	Line	WM_117	Across	Across	145	0.335975	3995	431.58	0
MAGIC	HEA	Line	WM_118	Across	Across	147.083	0.335975	3995	437.781	0
MAGIC	HEA	Line	WM_119	Across	Across	146.583	0.335975	3995	436.293	0
MAGIC	HEA	Line	WM_120	Across	Across	143.75	0.335975	3995	427.86	0
MAGIC	HEA	Line	WM_121	Across	Across	148.417	0.335975	3995	441.75	0
MAGIC	HEA	Line	WM_122	Across	Across	145	0.335975	3995	431.58	0
MAGIC	HEA	Line	WM_123	Across	Across	144.917	0.335975	3995	431.332	0
MAGIC	HEA	Line	WM_124	Across	Across	146.833	0.335975	3995	437.037	0
MAGIC	HEA	Line	WM_125	Across	Across	145.5	0.335975	3995	433.068	0
MAGIC	HEA	Line	WM_126	Across	Across	148.25	0.335975	3995	441.253	0
MAGIC	HEA	Line	WM_127	Across	Across	148.75	0.335975	3995	442.742	0
MAGIC	HEA	Line	WM_129	Across	Across	142.833	0.335975	3995	425.131	0
MAGIC	HEA	Line	WM_130	Across	Across	148.583	0.335975	3995	442.246	0
MAGIC	HEA	Line	WM_131	Across	Across	148.5	0.335975	3995	441.998	0
MAGIC	HEA	Line	WM_132	Across	Across	148.5	0.335975	3995	441.998	0
MAGIC	HEA	Line	WM_133	Across	Across	146.5	0.335975	3995	436.045	0
MAGIC	HEA	Line	WM_134	Across	Across	146.583	0.335975	3995	436.293	0
MAGIC	HEA	Line	WM_135	Across	Across	145.917	0.335975	3995	434.308	0
MAGIC	HEA	Line	WM_136	Across	Across	149.917	0.335975	3995	446.214	0
MAGIC	HEA	Line	WM_137	Across	Across	147.417	0.335975	3995	438.773	0
MAGIC	HEA	Line	WM_138	Across	Across	149.583	0.335975	3995	445.222	0
MAGIC	HEA	Line	WM_139	Across	Across	148.833	0.335975	3995	442.99	0
MAGIC	HEA	Line	WM_140	Across	Across	148.917	0.335975	3995	443.238	0
MAGIC	HEA	Line	WM_141	Across	Across	148.333	0.335975	3995	441.501	0
MAGIC	HEA	Line	WM_143	Across	Across	144.75	0.335975	3995	430.836	0
MAGIC	HEA	Line	WM_144	Across	Across	150.417	0.335975	3995	447.702	0
MAGIC	HEA	Line	WM_145	Across	Across	149.583	0.335975	3995	445.222	0
MAGIC	HEA	Line	WM_147	Across	Across	144.75	0.335975	3995	430.836	0
MAGIC	HEA	Line	WM_149	Across	Across	146.167	0.335975	3995	435.053	0
MAGIC	HEA	Line	WM_150	Across	Across	146.167	0.335975	3995	435.053	0
MAGIC	HEA	Line	WM_151	Across	Across	143.583	0.335975	3995	427.364	0
MAGIC	HEA	Line	WM_152	Across	Across	148.667	0.335975	3995	442.494	0
MAGIC	HEA	Line	WM_153	Across	Across	146.5	0.335975	3995	436.045	0
MAGIC	HEA	Line	WM_154	Across	Across	145.833	0.335975	3995	434.06	0
MAGIC	HEA	Line	WM_156	Across	Across	146.917	0.335975	3995	437.285	0
MAGIC	HEA	Line	WM_157	Across	Across	146.917	0.335975	3995	437.285	0
MAGIC	HEA	Line	WM_159	Across	Across	144.917	0.335975	3995	431.332	0
MAGIC	HEA	Line	WM_160	Across	Across	146.917	0.335975	3995	437.285	0
MAGIC	HEA	Line	WM_161	Across	Across	145.5	0.335975	3995	433.068	0
MAGIC	HEA	Line	WM_162	Across	Across	143.667	0.335975	3995	427.612	0
MAGIC	HEA	Line	WM_164	Across	Across	146.75	0.335975	3995	436.789	0
MAGIC	HEA	Line	WM_166	Across	Across	143.75	0.335975	3995	427.86	0
MAGIC	HEA	Line	WM_167	Across	Across	146	0.335975	3995	434.557	0
MAGIC	HEA	Line	WM_168	Across	Across	145.833	0.335975	3995	434.06	0
MAGIC	HEA	Line	WM_169	Across	Across	145.083	0.335975	3995	431.828	0
MAGIC	HEA	Line	WM_170	Across	Across	144.333	0.335975	3995	429.596	0
MAGIC	HEA	Line	WM_171	Across	Across	146.75	0.335975	3995	436.789	0
MAGIC	HEA	Line	WM_172	Across	Across	143.083	0.335975	3995	425.875	0
MAGIC	HEA	Line	WM_173	Across	Across	146.5	0.335975	3995	436.045	0
MAGIC	HEA	Line	WM_174	Across	Across	146.083	0.335975	3995	434.805	0
MAGIC	HEA	Line	WM_175	Across	Across	147.917	0.335975	3995	440.261	0
MAGIC	HEA	Line	WM_176	Across	Across	144.417	0.335975	3995	429.844	0
MAGIC	HEA	Line	WM_177	Across	Across	145.333	0.335975	3995	432.572	0
MAGIC	HEA	Line	WM_179	Across	Across	148.25	0.335975	3995	441.253	0
MAGIC	HEA	Line	WM_181	Across	Across	147.75	0.335975	3995	439.765	0
MAGIC	HEA	Line	WM_182	Across	Across	147.25	0.335975	3995	438.277	0
MAGIC	HEA	Line	WM_183	Across	Across	148.667	0.335975	3995	442.494	0
MAGIC	HEA	Line	WM_184	Across	Across	144.667	0.335975	3995	430.588	0
MAGIC	HEA	Line	WM_185	Across	Across	146.417	0.335975	3995	435.797	0
MAGIC	HEA	Line	WM_186	Across	Across	145.417	0.335975	3995	432.82	0
MAGIC	HEA	Line	WM_189	Across	Across	144	0.335975	3995	428.604	0
MAGIC	HEA	Line	WM_190	Across	Across	142.75	0.335975	3995	424.883	0
MAGIC	HEA	Line	WM_192	Across	Across	146.25	0.335975	3995	435.301	0
MAGIC	HEA	Line	WM_193	Across	Across	144.583	0.335975	3995	430.34	0
MAGIC	HEA	Line	WM_194	Across	Across	147.583	0.335975	3995	439.269	0
MAGIC	HEA	Line	WM_195	Across	Across	147.417	0.335975	3995	438.773	0
MAGIC	HEA	Line	WM_197	Across	Across	147.833	0.335975	3995	440.013	0
MAGIC	HEA	Line	WM_199	Across	Across	146.75	0.335975	3995	436.789	0
MAGIC	HEA	Line	WM_200	Across	Across	150	0.335975	3995	446.462	0
MAGIC	HEA	Line	WM_201	Across	Across	146.917	0.335975	3995	437.285	0
MAGIC	HEA	Line	WM_202	Across	Across	149	0.335975	3995	443.486	0
MAGIC	HEA	Line	WM_204	Across	Across	147.167	0.335975	3995	438.029	0
MAGIC	HEA	Line	WM_205	Across	Across	148.417	0.335975	3995	441.75	0
MAGIC	HEA	Line	WM_206	Across	Across	148.833	0.335975	3995	442.99	0
MAGIC	HEA	Line	WM_207	Across	Across	149	0.335975	3995	443.486	0
MAGIC	HEA	Line	WM_208	Across	Across	148.583	0.335975	3995	442.246	0
MAGIC	HEA	Line	WM_209	Across	Across	150.917	0.335975	3995	449.191	0
MAGIC	HEA	Line	WM_210	Across	Across	146.417	0.335975	3995	435.797	0
MAGIC	HEA	Line	WM_211	Across	Across	146.833	0.335975	3995	437.037	0
MAGIC	HEA	Line	WM_212	Across	Across	148.5	0.335975	3995	441.998	0
MAGIC	HEA	Line	WM_213	Across	Across	146.75	0.335975	3995	436.789	0
MAGIC	HEA	Line	WM_214	Across	Across	145.5	0.335975	3995	433.068	0
MAGIC	HEA	Line	WM_215	Across	Across	147.083	0.335975	3995	437.781	0
MAGIC	HEA	Line	WM_216	Across	Across	148.583	0.335975	3995	442.246	0
MAGIC	HEA	Line	WM_217	Across	Across	147.833	0.335975	3995	440.013	0
MAGIC	HEA	Line	WM_218	Across	Across	148.667	0.335975	3995	442.494	0
MAGIC	HEA	Line	WM_219	Across	Across	143.5	0.335975	3995	427.115	0
MAGIC	HEA	Line	WM_220	Across	Across	144.5	0.335975	3995	430.092	0
MAGIC	HEA	Line	WM_221	Across	Across	148.083	0.335975	3995	440.757	0
MAGIC	HEA	Line	WM_222	Across	Across	144.917	0.335975	3995	431.332	0
MAGIC	HEA	Line	WM_224	Across	Across	142.833	0.335975	3995	425.131	0
MAGIC	HEA	Line	WM_225	Across	Across	147.583	0.335975	3995	439.269	0
MAGIC	HEA	Line	WM_226	Across	Across	144	0.335975	3995	428.604	0
MAGIC	HEA	Line	WM_227	Across	Across	147.25	0.335975	3995	438.277	0
MAGIC	HEA	Line	WM_228	Across	Across	146.917	0.335975	3995	437.285	0
MAGIC	HEA	Line	WM_229	Across	Across	147.417	0.335975	3995	438.773	0
MAGIC	HEA	Line	WM_230	Across	Across	147.5	0.335975	3995	439.021	0
MAGIC	HEA	Line	WM_232	Across	Across	148.25	0.335975	3995	441.253	0
MAGIC	HEA	Line	WM_233	Across	Across	146.917	0.335975	3995	437.285	0
MAGIC	HEA	Line	WM_234	Across	Across	148.333	0.335975	3995	441.501	0
MAGIC	HEA	Line	WM_235	Across	Across	146.75	0.335975	3995	436.789	0
MAGIC	HEA	Line	WM_236	Across	Across	147.083	0.335975	3995	437.781	0
MAGIC	HEA	Line	WM_237	Across	Across	147.5	0.335975	3995	439.021	0
MAGIC	HEA	Line	WM_238	Across	Across	145.667	0.335975	3995	433.564	0
MAGIC	HEA	Line	WM_239	Across	Across	149.167	0.335975	3995	443.982	0
MAGIC	HEA	Line	WM_240	Across	Across	145.917	0.335975	3995	434.308	0
MAGIC	HEA	Line	WM_242	Across	Across	146.25	0.335975	3995	435.301	0
MAGIC	HEA	Line	WM_243	Across	Across	143.667	0.335975	3995	427.612	0
MAGIC	HEA	Line	WM_244	Across	Across	147.25	0.335975	3995	438.277	0
MAGIC	HEA	Line	WM_245	Across	Across	149.167	0.335975	3995	443.982	0
MAGIC	HEA	Line	WM_246	Across	Across	145.417	0.335975	3995	432.82	0
MAGIC	HEA	Line	WM_248	Across	Across	147.083	0.335975	3995	437.781	0
MAGIC	HEA	Line	WM_249	Across	Across	143.917	0.335975	3995	428.356	0
MAGIC	HEA	Line	WM_250	Across	Across	145.833	0.335975	3995	434.06	0
MAGIC	HEA	Line	WM_251	Across	Across	146.167	0.335975	3995	435.053	0
MAGIC	HEA	Line	WM_252	Across	Across	145.583	0.335975	3995	433.316	0
MAGIC	HEA	Line	WM_253	Across	Across	144.917	0.335975	3995	431.332	0
MAGIC	HEA	Line	WM_257	Across	Across	145.917	0.335975	3995	434.308	0
MAGIC	HEA	Line	WM_258	Across	Across	143.25	0.335975	3995	426.371	0
MAGIC	HEA	Line	WM_259	Across	Across	143.833	0.335975	3995	428.108	0
MAGIC	HEA	Line	WM_260	Across	Across	143.667	0.335975	3995	427.612	0
MAGIC	HEA	Line	WM_261	Across	Across	143.583	0.335975	3995	427.364	0
MAGIC	HEA	Line	WM_262	Across	Across	146.75	0.335975	3995	436.789	0
MAGIC	HEA	Line	WM_263	Across	Across	145.833	0.335975	3995	434.06	0
MAGIC	HEA	Line	WM_264	Across	Across	146.75	0.335975	3995	436.789	0
MAGIC	HEA	Line	WM_265	Across	Across	144.583	0.335975	3995	430.34	0
MAGIC	HEA	Line	WM_266	Across	Across	147.75	0.335975	3995	439.765	0
MAGIC	HEA	Line	WM_267	Across	Across	147.5	0.335975	3995	439.021	0
MAGIC	HEA	Line	WM_268	Across	Across	148.083	0.335975	3995	440.757	0
MAGIC	HEA	Line	WM_269	Across	Across	147.583	0.335975	3995	439.269	0
MAGIC	HEA	Line	WM_270	Across	Across	146.75	0.335975	3995	436.789	0
MAGIC	HEA	Line	WM_271	Across	Across	146.583	0.335975	3995	436.293	0
MAGIC	HEA	Line	WM_272	Across	Across	143.833	0.335975	3995	428.108	0
MAGIC	HEA	Line	WM_273	Across	Across	144	0.335975	3995	428.604	0
MAGIC	HEA	Line	WM_274	Across	Across	145	0.335975	3995	431.58	0
MAGIC	HEA	Line	WM_275	Across	Across	145.583	0.335975	3995	433.316	0
MAGIC	HEA	Line	WM_276	Across	Across	143.833	0.335975	3995	428.108	0
MAGIC	HEA	Line	WM_277	Across	Across	146.833	0.335975	3995	437.037	0
MAGIC	HEA	Line	WM_278	Across	Across	147.417	0.335975	3995	438.773	0
MAGIC	HEA	Line	WM_279	Across	Across	144.833	0.335975	3995	431.084	0
MAGIC	HEA	Line	WM_280	Across	Across	148.417	0.335975	3995	441.75	0
MAGIC	HEA	Line	WM_281	Across	Across	148.5	0.335975	3995	441.998	0
MAGIC	HEA	Line	WM_282	Across	Across	147.833	0.335975	3995	440.013	0
MAGIC	HEA	Line	WM_283	Across	Across	143.75	0.335975	3995	427.86	0
MAGIC	HEA	Line	WM_284	Across	Across	143.833	0.335975	3995	428.108	0
MAGIC	HEA	Line	WM_285	Across	Across	145.667	0.335975	3995	433.564	0
MAGIC	HEA	Line	WM_287	Across	Across	144.667	0.335975	3995	430.588	0
MAGIC	HEA	Line	WM_289	Across	Across	143.583	0.335975	3995	427.364	0
MAGIC	HEA	Line	WM_290	Across	Across	147	0.335975	3995	437.533	0
MAGIC	HEA	Line	WM_291	Across	Across	142.833	0.335975	3995	425.131	0
MAGIC	HEA	Line	WM_292	Across	Across	144.667	0.335975	3995	430.588	0
MAGIC	HEA	Line	WM_293	Across	Across	144.083	0.335975	3995	428.852	0
MAGIC	HEA	Line	WM_294	Across	Across	144.5	0.335975	3995	430.092	0
MAGIC	HEA	Line	WM_295	Across	Across	142.917	0.335975	3995	425.379	0
MAGIC	HEA	Line	WM_296	Across	Across	144.5	0.335975	3995	430.092	0
MAGIC	HEA	Line	WM_297	Across	Across	142.667	0.335975	3995	424.635	0
MAGIC	HEA	Line	WM_299	Across	Across	144.667	0.335975	3995	430.588	0
MAGIC	HEA	Line	WM_300	Across	Across	143.583	0.335975	3995	427.364	0
MAGIC	HEA	Line	WM_301	Across	Across	149.417	0.335975	3995	444.726	0
MAGIC	HEA	Line	WM_302	Across	Across	147.583	0.335975	3995	439.269	0
MAGIC	HEA	Line	WM_303	Across	Across	147.083	0.335975	3995	437.781	0
MAGIC	HEA	Line	WM_304	Across	Across	146.75	0.335975	3995	436.789	0
MAGIC	HEA	Line	WM_306	Across	Across	149.25	0.335975	3995	444.23	0
MAGIC	HEA	Line	WM_308	Across	Across	147.583	0.335975	3995	439.269	0
MAGIC	HEA	Line	WM_309	Across	Across	144.5	0.335975	3995	430.092	0
MAGIC	HEA	Line	WM_310	Across	Across	146.75	0.335975	3995	436.789	0
MAGIC	HEA	Line	WM_311	Across	Across	146.833	0.335975	3995	437.037	0
MAGIC	HEA	Line	WM_312	Across	Across	145.833	0.335975	3995	434.06	0
MAGIC	HEA	Line	WM_315	Across	Across	144.833	0.335975	3995	431.084	0
MAGIC	HEA	Line	WM_316	Across	Across	147.917	0.335975	3995	440.261	0
MAGIC	HEA	Line	WM_318	Across	Across	146.75	0.335975	3995	436.789	0
MAGIC	HEA	Line	WM_320	Across	Across	148.667	0.335975	3995	442.494	0
MAGIC	HEA	Line	WM_321	Across	Across	146.833	0.335975	3995	437.037	0
MAGIC	HEA	Line	WM_322	Across	Across	144.25	0.335975	3995	429.348	0
MAGIC	HEA	Line	WM_323	Across	Across	146.583	0.335975	3995	436.293	0
MAGIC	HEA	Line	WM_324	Across	Across	148.5	0.335975	3995	441.998	0
MAGIC	HEA	Line	WM_325	Across	Across	148.5	0.335975	3995	441.998	0
MAGIC	HEA	Line	WM_326	Across	Across	146.333	0.335975	3995	435.549	0
MAGIC	HEA	Line	WM_327	Across	Across	143.417	0.335975	3995	426.867	0
MAGIC	HEA	Line	WM_328	Across	Across	142.917	0.335975	3995	425.379	0
MAGIC	HEA	Line	WM_330	Across	Across	146.75	0.335975	3995	436.789	0
MAGIC	HEA	Line	WM_332	Across	Across	144	0.335975	3995	428.604	0
MAGIC	HEA	Line	WM_334	Across	Across	143	0.335975	3995	425.627	0
MAGIC	HEA	Line	WM_335	Across	Across	147.25	0.335975	3995	438.277	0
MAGIC	HEA	Line	WM_336	Across	Across	142.833	0.335975	3995	425.131	0
MAGIC	HEA	Line	WM_337	Across	Across	146.583	0.335975	3995	436.293	0
MAGIC	HEA	Line	WM_338	Across	Across	144	0.335975	3995	428.604	0
MAGIC	HEA	Line	WM_339	Across	Across	147.083	0.335975	3995	437.781	0
MAGIC	HEA	Line	WM_340	Across	Across	147.167	0.335975	3995	438.029	0
MAGIC	HEA	Line	WM_341	Across	Across	144.333	0.335975	3995	429.596	0
MAGIC	HEA	Line	WM_342	Across	Across	144.75	0.335975	3995	430.836	0
MAGIC	HEA	Line	WM_343	Across	Across	147.25	0.335975	3995	438.277	0
MAGIC	HEA	Line	WM_344	Across	Across	146.583	0.335975	3995	436.293	0
MAGIC	HEA	Line	WM_345	Across	Across	144.75	0.335975	3995	430.836	0
MAGIC	HEA	Line	WM_346	Across	Across	149	0.335975	3995	443.486	0
MAGIC	HEA	Line	WM_348	Across	Across	146.667	0.335975	3995	436.541	0
MAGIC	HEA	Line	WM_349	Across	Across	144.167	0.335975	3995	429.1	0
MAGIC	HEA	Line	WM_350	Across	Across	145.083	0.335975	3995	431.828	0
MAGIC	HEA	Line	WM_351	Across	Across	144.5	0.335975	3995	430.092	0
MAGIC	HEA	Line	WM_352	Across	Across	144	0.335975	3995	428.604	0
MAGIC	HEA	Line	WM_353	Across	Across	143.25	0.335975	3995	426.371	0
MAGIC	HEA	Line	WM_355	Across	Across	145.167	0.335975	3995	432.076	0
MAGIC	HEA	Line	WM_356	Across	Across	147.667	0.335975	3995	439.517	0
MAGIC	HEA	Line	WM_357	Across	Across	145.583	0.335975	3995	433.316	0
MAGIC	HEA	Line	WM_358	Across	Across	145.167	0.335975	3995	432.076	0
MAGIC	HEA	Line	WM_359	Across	Across	146.083	0.335975	3995	434.805	0
MAGIC	HEA	Line	WM_360	Across	Across	146.25	0.335975	3995	435.301	0
MAGIC	HEA	Line	WM_361	Across	Across	146.167	0.335975	3995	435.053	0
MAGIC	HEA	Line	WM_362	Across	Across	145.5	0.335975	3995	433.068	0
MAGIC	HEA	Line	WM_363	Across	Across	147.333	0.335975	3995	438.525	0
MAGIC	HEA	Line	WM_364	Across	Across	143.667	0.335975	3995	427.612	0
MAGIC	HEA	Line	WM_367	Across	Across	143.333	0.335975	3995	426.619	0
MAGIC	HEA	Line	WM_368	Across	Across	146.083	0.335975	3995	434.805	0
MAGIC	HEA	Line	WM_369	Across	Across	147.333	0.335975	3995	438.525	0
MAGIC	HEA	Line	WM_370	Across	Across	147.5	0.335975	3995	439.021	0
MAGIC	HEA	Line	WM_371	Across	Across	146.667	0.335975	3995	436.541	0
MAGIC	HEA	Line	WM_372	Across	Across	150.583	0.335975	3995	448.198	0
MAGIC	HEA	Line	WM_373	Across	Across	148.333	0.335975	3995	441.501	0
MAGIC	HEA	Line	WM_374	Across	Across	146.083	0.335975	3995	434.805	0
MAGIC	HEA	Line	WM_375	Across	Across	147.667	0.335975	3995	439.517	0
MAGIC	HEA	Line	WM_376	Across	Across	144.25	0.335975	3995	429.348	0
MAGIC	HEA	Line	WM_377	Across	Across	148.333	0.335975	3995	441.501	0
MAGIC	HEA	Line	WM_378	Across	Across	146.667	0.335975	3995	436.541	0
MAGIC	HEA	Line	WM_380	Across	Across	146.167	0.335975	3995	435.053	0
MAGIC	HEA	Line	WM_381	Across	Across	148.75	0.335975	3995	442.742	0
MAGIC	HEA	Line	WM_382	Across	Across	148.833	0.335975	3995	442.99	0
MAGIC	HEA	Line	WM_383	Across	Across	145.917	0.335975	3995	434.308	0
MAGIC	HEA	Line	WM_385	Across	Across	145.417	0.335975	3995	432.82	0
MAGIC	HEA	Line	WM_386	Across	Across	148.083	0.335975	3995	440.757	0
MAGIC	HEA	Line	WM_387	Across	Across	147.083	0.335975	3995	437.781	0
MAGIC	HEA	Line	WM_388	Across	Across	145.917	0.335975	3995	434.308	0
MAGIC	HEA	Line	WM_389	Across	Across	146.167	0.335975	3995	435.053	0
MAGIC	HEA	Line	WM_390	Across	Across	147.75	0.335975	3995	439.765	0
MAGIC	HEA	Line	WM_391	Across	Across	147.667	0.335975	3995	439.517	0
MAGIC	HEA	Line	WM_392	Across	Across	148.583	0.335975	3995	442.246	0
MAGIC	HEA	Line	WM_393	Across	Across	147.833	0.335975	3995	440.013	0
MAGIC	HEA	Line	WM_394	Across	Across	145.583	0.335975	3995	433.316	0
MAGIC	HEA	Line	WM_396	Across	Across	144.5	0.335975	3995	430.092	0
MAGIC	HEA	Line	WM_397	Across	Across	144.917	0.335975	3995	431.332	0
MAGIC	HEA	Line	WM_398	Across	Across	146.583	0.335975	3995	436.293	0
MAGIC	HEA	Line	WM_399	Across	Across	147.75	0.335975	3995	439.765	0
MAGIC	HEA	Line	WM_400	Across	Across	148.5	0.335975	3995	441.998	0
MAGIC	HEA	Line	WM_401	Across	Across	145.167	0.335975	3995	432.076	0
MAGIC	HEA	Line	WM_402	Across	Across	149.083	0.335975	3995	443.734	0
MAGIC	HEA	Line	WM_403	Across	Across	149.167	0.335975	3995	443.982	0
MAGIC	HEA	Line	WM_404	Across	Across	145.5	0.335975	3995	433.068	0
MAGIC	HEA	Line	WM_405	Across	Across	145.667	0.335975	3995	433.564	0
MAGIC	HEA	Line	WM_406	Across	Across	147.667	0.335975	3995	439.517	0
MAGIC	HEA	Line	WM_407	Across	Across	150.167	0.335975	3995	446.958	0
MAGIC	HEA	Line	WM_408	Across	Across	146.667	0.335975	3995	436.541	0
MAGIC	HEA	Line	WM_409	Across	Across	146.583	0.335975	3995	436.293	0
MAGIC	HEA	Line	WM_410	Across	Across	147.417	0.335975	3995	438.773	0
MAGIC	HEA	Line	WM_411	Across	Across	149.75	0.335975	3995	445.718	0
MAGIC	HEA	Line	WM_412	Across	Across	143.833	0.335975	3995	428.108	0
MAGIC	HEA	Line	WM_413	Across	Across	144.917	0.335975	3995	431.332	0
MAGIC	HEA	Line	WM_414	Across	Across	147.917	0.335975	3995	440.261	0
MAGIC	HEA	Line	WM_415	Across	Across	145.667	0.335975	3995	433.564	0
MAGIC	HEA	Line	WM_416	Across	Across	147.25	0.335975	3995	438.277	0
MAGIC	HEA	Line	WM_417	Across	Across	145.667	0.335975	3995	433.564	0
MAGIC	HEA	Line	WM_418	Across	Across	147.25	0.335975	3995	438.277	0
MAGIC	HEA	Line	WM_419	Across	Across	147.583	0.335975	3995	439.269	0
MAGIC	HEA	Line	WM_420	Across	Across	145.583	0.335975	3995	433.316	0
MAGIC	HEA	Line	WM_421	Across	Across	146.167	0.335975	3995	435.053	0
MAGIC	HEA	Line	WM_422	Across	Across	146.667	0.335975	3995	436.541	0
MAGIC	HEA	Line	WM_423	Across	Across	144.5	0.335975	3995	430.092	0
MAGIC	HEA	Line	WM_424	Across	Across	147.417	0.335975	3995	438.773	0
MAGIC	HEA	Line	WM_425	Across	Across	147.583	0.335975	3995	439.269	0
MAGIC	HEA	Line	WM_426	Across	Across	147.75	0.335975	3995	439.765	0
MAGIC	HEA	Line	WM_427	Across	Across	146.083	0.335975	3995	434.805	0
MAGIC	HEA	Line	WM_428	Across	Across	145.25	0.335975	3995	432.324	0
MAGIC	HEA	Line	WM_429	Across	Across	144.75	0.335975	3995	430.836	0
MAGIC	HEA	Line	WM_431	Across	Across	147.083	0.335975	3995	437.781	0
MAGIC	HEA	Line	WM_432	Across	Across	145.417	0.335975	3995	432.82	0
MAGIC	HEA	Line	WM_433	Across	Across	145.083	0.335975	3995	431.828	0
MAGIC	HEA	Line	WM_434	Across	Across	146.417	0.335975	3995	435.797	0
MAGIC	HEA	Line	WM_435	Across	Across	144.833	0.335975	3995	431.084	0
MAGIC	HEA	Line	WM_436	Across	Across	148.083	0.335975	3995	440.757	0
MAGIC	HEA	Line	WM_437	Across	Across	145.917	0.335975	3995	434.308	0
MAGIC	HEA	Line	WM_438	Across	Across	147.417	0.335975	3995	438.773	0
MAGIC	HEA	Line	WM_439	Across	Across	145.167	0.335975	3995	432.076	0
MAGIC	HEA	Line	WM_440	Across	Across	146.333	0.335975	3995	435.549	0
MAGIC	HEA	Line	WM_441	Across	Across	146.5	0.335975	3995	436.045	0
MAGIC	HEA	Line	WM_442	Across	Across	146.667	0.335975	3995	436.541	0
MAGIC	HEA	Line	WM_443	Across	Across	146.083	0.335975	3995	434.805	0
MAGIC	HEA	Line	WM_444	Across	Across	147.417	0.335975	3995	438.773	0
MAGIC	HEA	Line	WM_445	Across	Across	147.833	0.335975	3995	440.013	0
MAGIC	HEA	Line	WM_446	Across	Across	146.25	0.335975	3995	435.301	0
MAGIC	HEA	Line	WM_447	Across	Across	146.833	0.335975	3995	437.037	0
MAGIC	HEA	Line	WM_448	Across	Across	145.833	0.335975	3995	434.06	0
MAGIC	HEA	Line	WM_449	Across	Across	145.417	0.335975	3995	432.82	0
MAGIC	HEA	Line	WM_450	Across	Across	146.083	0.335975	3995	434.805	0
MAGIC	HEA	Line	WM_452	Across	Across	145.75	0.335975	3995	433.812	0
MAGIC	HEA	Line	WM_453	Across	Across	146.167	0.335975	3995	435.053	0
MAGIC	HEA	Line	WM_454	Across	Across	146.25	0.335975	3995	435.301	0
MAGIC	HEA	Line	WM_456	Across	Across	147.917	0.335975	3995	440.261	0
MAGIC	HEA	Line	WM_457	Across	Across	148.25	0.335975	3995	441.253	0
MAGIC	HEA	Line	WM_458	Across	Across	147.417	0.335975	3995	438.773	0
MAGIC	HEA	Line	WM_459	Across	Across	147.333	0.335975	3995	438.525	0
MAGIC	HEA	Line	WM_460	Across	Across	146.417	0.335975	3995	435.797	0
MAGIC	HEA	Line	WM_461	Across	Across	146.5	0.335975	3995	436.045	0
MAGIC	HEA	Line	WM_462	Across	Across	147.917	0.335975	3995	440.261	0
MAGIC	HEA	Line	WM_463	Across	Across	146.5	0.335975	3995	436.045	0
MAGIC	HEA	Line	WM_464	Across	Across	147.083	0.335975	3995	437.781	0
MAGIC	HEA	Line	WM_465	Across	Across	147.667	0.335975	3995	439.517	0
MAGIC	HEA	Line	WM_466	Across	Across	148.167	0.335975	3995	441.005	0
MAGIC	HEA	Line	WM_467	Across	Across	145.667	0.335975	3995	433.564	0
MAGIC	HEA	Line	WM_468	Across	Across	145.75	0.335975	3995	433.812	0
MAGIC	HEA	Line	WM_469	Across	Across	146.417	0.335975	3995	435.797	0
MAGIC	HEA	Line	WM_470	Across	Across	146.833	0.335975	3995	437.037	0
MAGIC	HEA	Line	WM_471	Across	Across	145	0.335975	3995	431.58	0
MAGIC	HEA	Line	WM_472	Across	Across	146.833	0.335975	3995	437.037	0
MAGIC	HEA	Line	WM_473	Across	Across	147.667	0.335975	3995	439.517	0
MAGIC	HEA	Line	WM_474	Across	Across	146.5	0.335975	3995	436.045	0
MAGIC	HEA	Line	WM_475	Across	Across	146.917	0.335975	3995	437.285	0
MAGIC	HEA	Line	WM_476	Across	Across	146.167	0.335975	3995	435.053	0
MAGIC	HEA	Line	WM_478	Across	Across	145.917	0.335975	3995	434.308	0
MAGIC	HEA	Line	WM_479	Across	Across	146.75	0.335975	3995	436.789	0
MAGIC	HEA	Line	WM_480	Across	Across	145.083	0.335975	3995	431.828	0
MAGIC	HEA	Line	WM_481	Across	Across	144	0.335975	3995	428.604	0
MAGIC	HEA	Line	WM_482	Across	Across	146.333	0.335975	3995	435.549	0
MAGIC	HEA	Line	WM_484	Across	Across	142.75	0.335975	3995	424.883	0
MAGIC	HEA	Line	WM_487	Across	Across	145.583	0.335975	3995	433.316	0
MAGIC	HEA	Line	WM_489	Across	Across	146.333	0.335975	3995	435.549	0
MAGIC	HEA	Line	WM_490	Across	Across	145.083	0.335975	3995	431.828	0
MAGIC	HEA	Line	WM_491	Across	Across	143.917	0.335975	3995	428.356	0
MAGIC	HEA	Line	WM_492	Across	Across	146.167	0.335975	3995	435.053	0
MAGIC	HEA	Line	WM_493	Across	Across	143.583	0.335975	3995	427.364	0
MAGIC	HEA	Line	WM_494	Across	Across	147.333	0.335975	3995	438.525	0
MAGIC	HEA	Line	WM_495	Across	Across	144.25	0.335975	3995	429.348	0
MAGIC	HEA	Line	WM_496	Across	Across	144.833	0.335975	3995	431.084	0
MAGIC	HEA	Line	WM_497	Across	Across	146.333	0.335975	3995	435.549	0
MAGIC	HEA	Line	WM_499	Across	Across	144.25	0.335975	3995	429.348	0
MAGIC	HEA	Line	WM_500	Across	Across	143.5	0.335975	3995	427.115	0
MAGIC	HEA	Line	WM_501	Across	Across	144.75	0.335975	3995	430.836	0
MAGIC	HEA	Line	WM_502	Across	Across	144.667	0.335975	3995	430.588	0
MAGIC	HEA	Line	WM_503	Across	Across	145.75	0.335975	3995	433.812	0
MAGIC	HEA	Line	WM_504	Across	Across	148.167	0.335975	3995	441.005	0
MAGIC	HEA	Line	WM_505	Across	Across	146.25	0.335975	3995	435.301	0
MAGIC	HEA	Line	WM_506	Across	Across	148.333	0.335975	3995	441.501	0
MAGIC	HEA	Line	WM_507	Across	Across	148.5	0.335975	3995	441.998	0
MAGIC	HEA	Line	WM_508	Across	Across	145.167	0.335975	3995	432.076	0
MAGIC	HEA	Line	WM_509	Across	Across	147.667	0.335975	3995	439.517	0
MAGIC	HEA	Line	WM_511	Across	Across	148.5	0.335975	3995	441.998	0
MAGIC	HEA	Line	WM_512	Across	Across	149	0.335975	3995	443.486	0
MAGIC	HEA	Line	WM_513	Across	Across	150.583	0.335975	3995	448.198	0
MAGIC	HEA	Line	WM_514	Across	Across	144.667	0.335975	3995	430.588	0
MAGIC	HEA	Line	WM_515	Across	Across	144.833	0.335975	3995	431.084	0
MAGIC	HEA	Line	WM_516	Across	Across	145.667	0.335975	3995	433.564	0
MAGIC	HEA	Line	WM_517	Across	Across	145.583	0.335975	3995	433.316	0
MAGIC	HEA	Line	WM_518	Across	Across	143.25	0.335975	3995	426.371	0
MAGIC	HEA	Line	WM_519	Across	Across	149	0.335975	3995	443.486	0
MAGIC	HEA	Line	WM_520	Across	Across	150.25	0.335975	3995	447.206	0
MAGIC	HEA	Line	WM_521	Across	Across	147	0.335975	3995	437.533	0
MAGIC	HEA	Line	WM_522	Across	Across	147	0.335975	3995	437.533	0
MAGIC	HEA	Line	WM_523	Across	Across	146.75	0.335975	3995	436.789	0
MAGIC	HEA	Line	WM_524	Across	Across	145	0.335975	3995	431.58	0
MAGIC	HEA	Line	WM_525	Across	Across	144.917	0.335975	3995	431.332	0
MAGIC	HEA	Line	WM_526	Across	Across	145.5	0.335975	3995	433.068	0
MAGIC	HEA	Line	WM_527	Across	Across	145	0.335975	3995	431.58	0
MAGIC	HEA	Line	WM_528	Across	Across	144.667	0.335975	3995	430.588	0
MAGIC	HEA	Line	WM_529	Across	Across	146.083	0.335975	3995	434.805	0
MAGIC	HEA	Line	WM_531	Across	Across	144.917	0.335975	3995	431.332	0
MAGIC	HEA	Line	WM_532	Across	Across	145.583	0.335975	3995	433.316	0
MAGIC	HEA	Line	WM_535	Across	Across	147.833	0.335975	3995	440.013	0
MAGIC	HEA	Line	WM_537	Across	Across	147.833	0.335975	3995	440.013	0
MAGIC	HEA	Line	WM_538	Across	Across	146.167	0.335975	3995	435.053	0
MAGIC	HEA	Line	WM_539	Across	Across	147.167	0.335975	3995	438.029	0
MAGIC	HEA	Line	WM_540	Across	Across	146.75	0.335975	3995	436.789	0
MAGIC	HEA	Line	WM_541	Across	Across	148.167	0.335975	3995	441.005	0
MAGIC	HEA	Line	WM_542	Across	Across	145.417	0.335975	3995	432.82	0
MAGIC	HEA	Line	WM_543	Across	Across	144.25	0.335975	3995	429.348	0
MAGIC	HEA	Line	WM_545	Across	Across	150.083	0.335975	3995	446.71	0
MAGIC	HEA	Line	WM_546	Across	Across	142.833	0.335975	3995	425.131	0
MAGIC	HEA	Line	WM_548	Across	Across	144.417	0.335975	3995	429.844	0
MAGIC	HEA	Line	WM_549	Across	Across	144.167	0.335975	3995	429.1	0
MAGIC	HEA	Line	WM_550	Across	Across	145.167	0.335975	3995	432.076	0
MAGIC	HEA	Line	WM_553	Across	Across	143.083	0.335975	3995	425.875	0
MAGIC	HEA	Line	WM_555	Across	Across	146.083	0.335975	3995	434.805	0
MAGIC	HEA	Line	WM_556	Across	Across	144.25	0.335975	3995	429.348	0
MAGIC	HEA	Line	WM_557	Across	Across	146.167	0.335975	3995	435.053	0
MAGIC	HEA	Line	WM_558	Across	Across	144.75	0.335975	3995	430.836	0
MAGIC	HEA	Line	WM_559	Across	Across	146.167	0.335975	3995	435.053	0
MAGIC	HEA	Line	WM_560	Across	Across	146.75	0.335975	3995	436.789	0
MAGIC	HEA	Line	WM_561	Across	Across	143.417	0.335975	3995	426.867	0
MAGIC	HEA	Line	WM_562	Across	Across	147.417	0.335975	3995	438.773	0
MAGIC	HEA	Line	WM_563	Across	Across	149.583	0.335975	3995	445.222	0
MAGIC	HEA	Line	WM_564	Across	Across	148.5	0.335975	3995	441.998	0
MAGIC	HEA	Line	WM_565	Across	Across	148.75	0.335975	3995	442.742	0
MAGIC	HEA	Line	WM_566	Across	Across	148.417	0.335975	3995	441.75	0
MAGIC	HEA	Line	WM_567	Across	Across	148.25	0.335975	3995	441.253	0
MAGIC	HEA	Line	WM_568	Across	Across	145.833	0.335975	3995	434.06	0
MAGIC	HEA	Line	WM_569	Across	Across	149.583	0.335975	3995	445.222	0
MAGIC	HEA	Line	WM_570	Across	Across	148.333	0.335975	3995	441.501	0
MAGIC	HEA	Line	WM_572	Across	Across	145	0.335975	3995	431.58	0
MAGIC	HEA	Line	WM_573	Across	Across	146.833	0.335975	3995	437.037	0
MAGIC	HEA	Line	WM_574	Across	Across	143.667	0.335975	3995	427.612	0
MAGIC	HEA	Line	WM_575	Across	Across	144.75	0.335975	3995	430.836	0
MAGIC	HEA	Line	WM_576	Across	Across	142.667	0.335975	3995	424.635	0
MAGIC	HEA	Line	WM_578	Across	Across	145.167	0.335975	3995	432.076	0
MAGIC	HEA	Line	WM_579	Across	Across	145.5	0.335975	3995	433.068	0
MAGIC	HEA	Line	WM_580	Across	Across	144.917	0.335975	3995	431.332	0
MAGIC	HEA	Line	WM_581	Across	Across	146.833	0.335975	3995	437.037	0
MAGIC	HEA	Line	WM_582	Across	Across	146.75	0.335975	3995	436.789	0
MAGIC	HEA	Line	WM_584	Across	Across	146.75	0.335975	3995	436.789	0
MAGIC	HEA	Line	WM_585	Across	Across	148	0.335975	3995	440.509	0
MAGIC	HEA	Line	WM_586	Across	Across	147.5	0.335975	3995	439.021	0
MAGIC	HEA	Line	WM_587	Across	Across	143.167	0.335975	3995	426.123	0
MAGIC	HEA	Line	WM_588	Across	Across	144.083	0.335975	3995	428.852	0
MAGIC	HEA	Line	WM_589	Across	Across	143.833	0.335975	3995	428.108	0
MAGIC	HEA	Line	WM_590	Across	Across	147.417	0.335975	3995	438.773	0
MAGIC	HEA	Line	WM_591	Across	Across	146.167	0.335975	3995	435.053	0
MAGIC	HEA	Line	WM_592	Across	Across	144.583	0.335975	3995	430.34	0
MAGIC	HEA	Line	WM_593	Across	Across	148.417	0.335975	3995	441.75	0
MAGIC	HEA	Line	WM_594	Across	Across	146.583	0.335975	3995	436.293	0
MAGIC	HEA	Line	WM_595	Across	Across	146.583	0.335975	3995	436.293	0
MAGIC	HEA	Line	WM_596	Across	Across	144.5	0.335975	3995	430.092	0
MAGIC	HEA	Line	WM_597	Across	Across	142.833	0.335975	3995	425.131	0
MAGIC	HEA	Line	WM_598	Across	Across	145.083	0.335975	3995	431.828	0
MAGIC	HEA	Line	WM_599	Across	Across	144.667	0.335975	3995	430.588	0
MAGIC	HEA	Line	WM_600	Across	Across	147.083	0.335975	3995	437.781	0
MAGIC	HEA	Line	WM_601	Across	Across	144.917	0.335975	3995	431.332	0
MAGIC	HEA	Line	WM_602	Across	Across	142.75	0.335975	3995	424.883	0
MAGIC	HEA	Line	WM_603	Across	Across	145.25	0.335975	3995	432.324	0
MAGIC	HEA	Line	WM_604	Across	Across	144	0.335975	3995	428.604	0
MAGIC	HEA	Line	WM_605	Across	Across	145	0.335975	3995	431.58	0
MAGIC	HEA	Line	WM_606	Across	Across	144.75	0.335975	3995	430.836	0
MAGIC	HEA	Line	WM_607	Across	Across	144.417	0.335975	3995	429.844	0
MAGIC	HEA	Line	WM_608	Across	Across	145.5	0.335975	3995	433.068	0
MAGIC	HEA	Line	WM_609	Across	Across	145	0.335975	3995	431.58	0
MAGIC	HEA	Line	WM_610	Across	Across	146.583	0.335975	3995	436.293	0
MAGIC	HEA	Line	WM_611	Across	Across	146.833	0.335975	3995	437.037	0
MAGIC	HEA	Line	WM_612	Across	Across	146.25	0.335975	3995	435.301	0
MAGIC	HEA	Line	WM_613	Across	Across	146.833	0.335975	3995	437.037	0
MAGIC	HEA	Line	WM_614	Across	Across	145.333	0.335975	3995	432.572	0
MAGIC	HEA	Line	WM_616	Across	Across	148.167	0.335975	3995	441.005	0
MAGIC	HEA	Line	WM_617	Across	Across	148.083	0.335975	3995	440.757	0
MAGIC	HEA	Line	WM_618	Across	Across	144	0.335975	3995	428.604	0
MAGIC	HEA	Line	WM_619	Across	Across	145.583	0.335975	3995	433.316	0
MAGIC	HEA	Line	WM_620	Across	Across	147.833	0.335975	3995	440.013	0
MAGIC	HEA	Line	WM_621	Across	Across	148.25	0.335975	3995	441.253	0
MAGIC	HEA	Line	WM_622	Across	Across	145.833	0.335975	3995	434.06	0
MAGIC	HEA	Line	WM_623	Across	Across	142.417	0.335975	3995	423.891	0
MAGIC	HEA	Line	WM_624	Across	Across	143.917	0.335975	3995	428.356	0
MAGIC	HEA	Line	WM_625	Across	Across	144.25	0.335975	3995	429.348	0
MAGIC	HEA	Line	WM_626	Across	Across	144.083	0.335975	3995	428.852	0
MAGIC	HEA	Line	WM_627	Across	Across	145.5	0.335975	3995	433.068	0
MAGIC	HEA	Line	WM_628	Across	Across	144.5	0.335975	3995	430.092	0
MAGIC	HEA	Line	WM_629	Across	Across	143.5	0.335975	3995	427.115	0
MAGIC	HEA	Line	WM_630	Across	Across	147.167	0.335975	3995	438.029	0
MAGIC	HEA	Line	WM_631	Across	Across	148.167	0.335975	3995	441.005	0
MAGIC	HEA	Line	WM_632	Across	Across	146.583	0.335975	3995	436.293	0
MAGIC	HEA	Line	WM_633	Across	Across	144	0.335975	3995	428.604	0
MAGIC	HEA	Line	WM_634	Across	Across	143.083	0.335975	3995	425.875	0
MAGIC	HEA	Line	WM_635	Across	Across	147.583	0.335975	3995	439.269	0
MAGIC	HEA	Line	WM_636	Across	Across	146.75	0.335975	3995	436.789	0
MAGIC	HEA	Line	WM_637	Across	Across	146.917	0.335975	3995	437.285	0
MAGIC	HEA	Line	WM_638	Across	Across	146.5	0.335975	3995	436.045	0
MAGIC	HEA	Line	WM_639	Across	Across	146.25	0.335975	3995	435.301	0
MAGIC	HEA	Line	WM_640	Across	Across	146.5	0.335975	3995	436.045	0
MAGIC	HEA	Line	WM_641	Across	Across	148.167	0.335975	3995	441.005	0
MAGIC	HEA	Line	WM_642	Across	Across	149	0.335975	3995	443.486	0
MAGIC	HEA	Line	WM_643	Across	Across	148.5	0.335975	3995	441.998	0
MAGIC	HEA	Line	WM_645	Across	Across	147.333	0.335975	3995	438.525	0
MAGIC	HEA	Line	WM_646	Across	Across	148.833	0.335975	3995	442.99	0
MAGIC	HEA	Line	WM_647	Across	Across	147	0.335975	3995	437.533	0
MAGIC	HEA	Line	WM_649	Across	Across	146.667	0.335975	3995	436.541	0
MAGIC	HEA	Line	WM_650	Across	Across	144.25	0.335975	3995	429.348	0
MAGIC	HEA	Line	WM_651	Across	Across	145.583	0.335975	3995	433.316	0
MAGIC	HEA	Line	WM_652	Across	Across	146.083	0.335975	3995	434.805	0
MAGIC	HEA	Line	WM_653	Across	Across	147.167	0.335975	3995	438.029	0
MAGIC	HEA	Line	WM_655	Across	Across	144.75	0.335975	3995	430.836	0
MAGIC	HEA	Line	WM_656	Across	Across	146.083	0.335975	3995	434.805	0
MAGIC	HEA	Line	WM_658	Across	Across	146.75	0.335975	3995	436.789	0
MAGIC	HEA	Line	WM_660	Across	Across	147.583	0.335975	3995	439.269	0
MAGIC	HEA	Line	WM_661	Across	Across	146.75	0.335975	3995	436.789	0
MAGIC	HEA	Line	WM_662	Across	Across	143.25	0.335975	3995	426.371	0
MAGIC	HEA	Line	WM_663	Across	Across	149.75	0.335975	3995	445.718	0
MAGIC	HEA	Line	WM_664	Across	Across	148.5	0.335975	3995	441.998	0
MAGIC	HEA	Line	WM_665	Across	Across	148	0.335975	3995	440.509	0
MAGIC	HEA	Line	WM_666	Across	Across	148.25	0.335975	3995	441.253	0
MAGIC	HEA	Line	WM_667	Across	Across	147.833	0.335975	3995	440.013	0
MAGIC	HEA	Line	WM_668	Across	Across	144.083	0.335975	3995	428.852	0
MAGIC	HEA	Line	WM_670	Across	Across	145.167	0.335975	3995	432.076	0
MAGIC	HEA	Line	WM_671	Across	Across	146.833	0.335975	3995	437.037	0
MAGIC	HEA	Line	WM_672	Across	Across	144.75	0.335975	3995	430.836	0
MAGIC	HEA	Line	WM_673	Across	Across	146.5	0.335975	3995	436.045	0
MAGIC	HEA	Line	WM_674	Across	Across	146.917	0.335975	3995	437.285	0
MAGIC	HEA	Line	WM_675	Across	Across	149.583	0.335975	3995	445.222	0
MAGIC	HEA	Line	WM_676	Across	Across	148.833	0.335975	3995	442.99	0
MAGIC	HEA	Line	WM_677	Across	Across	145.75	0.335975	3995	433.812	0
MAGIC	HEA	Line	WM_678	Across	Across	144.333	0.335975	3995	429.596	0
MAGIC	HEA	Line	WM_679	Across	Across	143.5	0.335975	3995	427.115	0
MAGIC	HEA	Line	WM_680	Across	Across	145.5	0.335975	3995	433.068	0
MAGIC	HEA	Line	WM_681	Across	Across	144.833	0.335975	3995	431.084	0
MAGIC	HEA	Line	WM_683	Across	Across	147.667	0.335975	3995	439.517	0
MAGIC	HEA	Line	WM_684	Across	Across	144.583	0.335975	3995	430.34	0
MAGIC	HEA	Line	WM_685	Across	Across	145.167	0.335975	3995	432.076	0
MAGIC	HEA	Line	WM_686	Across	Across	145.167	0.335975	3995	432.076	0
MAGIC	HEA	Line	WM_688	Across	Across	143.417	0.335975	3995	426.867	0
MAGIC	HEA	Line	WM_689	Across	Across	147.25	0.335975	3995	438.277	0
MAGIC	HEA	Line	WM_690	Across	Across	145.5	0.335975	3995	433.068	0
MAGIC	HEA	Line	WM_691	Across	Across	142.667	0.335975	3995	424.635	0
MAGIC	HEA	Line	WM_692	Across	Across	144.75	0.335975	3995	430.836	0
MAGIC	HEA	Line	WM_693	Across	Across	147.667	0.335975	3995	439.517	0
MAGIC	HEA	Line	WM_694	Across	Across	146.667	0.335975	3995	436.541	0
MAGIC	HEA	Line	WM_695	Across	Across	147.083	0.335975	3995	437.781	0
MAGIC	HEA	Line	WM_696	Across	Across	142.75	0.335975	3995	424.883	0
MAGIC	HEA	Line	WM_697	Across	Across	146.667	0.335975	3995	436.541	0
MAGIC	HEA	Line	WM_698	Across	Across	146.833	0.335975	3995	437.037	0
MAGIC	HEA	Line	WM_699	Across	Across	146.833	0.335975	3995	437.037	0
MAGIC	HEA	Line	WM_700	Across	Across	149.167	0.335975	3995	443.982	0
MAGIC	HEA	Line	WM_701	Across	Across	145.667	0.335975	3995	433.564	0
MAGIC	HEA	Line	WM_702	Across	Across	144.333	0.335975	3995	429.596	0
MAGIC	HEA	Line	WM_703	Across	Across	145.667	0.335975	3995	433.564	0
MAGIC	HEA	Line	WM_704	Across	Across	144.5	0.335975	3995	430.092	0
MAGIC	HEA	Line	WM_705	Across	Across	144	0.335975	3995	428.604	0
MAGIC	HEA	Line	WM_706	Across	Across	145.667	0.335975	3995	433.564	0
MAGIC	HEA	Line	WM_707	Across	Across	144.667	0.335975	3995	430.588	0
MAGIC	HEA	Line	WM_708	Across	Across	143.167	0.335975	3995	426.123	0
MAGIC	HEA	Line	WM_709	Across	Across	144.417	0.335975	3995	429.844	0
MAGIC	HEA	Line	WM_710	Across	Across	146.417	0.335975	3995	435.797	0
MAGIC	HEA	Line	WM_711	Across	Across	144.75	0.335975	3995	430.836	0
MAGIC	HEA	Line	WM_712	Across	Across	145.25	0.335975	3995	432.324	0
MAGIC	HEA	Line	WM_713	Across	Across	143.75	0.335975	3995	427.86	0
MAGIC	HEA	Line	WM_714	Across	Across	147.75	0.335975	3995	439.765	0
MAGIC	HEA	Line	WM_715	Across	Across	145.417	0.335975	3995	432.82	0
MAGIC	HEA	Line	WM_716	Across	Across	147	0.335975	3995	437.533	0
MAGIC	HEA	Line	WM_717	Across	Across	145.5	0.335975	3995	433.068	0
MAGIC	HEA	Line	WM_718	Across	Across	145	0.335975	3995	431.58	0
MAGIC	HEA	Line	WM_719	Across	Across	147.833	0.335975	3995	440.013	0
MAGIC	HEA	Line	WM_720	Across	Across	151.5	0.335975	3995	450.927	0
MAGIC	HEA	Line	WM_721	Across	Across	145.917	0.335975	3995	434.308	0
MAGIC	HEA	Line	WM_722	Across	Across	149	0.335975	3995	443.486	0
MAGIC	HEA	Line	WM_723	Across	Across	146.667	0.335975	3995	436.541	0
MAGIC	HEA	Line	WM_724	Across	Across	146.833	0.335975	3995	437.037	0
MAGIC	HEA	Line	WM_725	Across	Across	150.333	0.335975	3995	447.454	0
MAGIC	HEA	Line	WM_727	Across	Across	147.25	0.335975	3995	438.277	0
MAGIC	HEA	Line	WM_728	Across	Across	144.917	0.335975	3995	431.332	0
MAGIC	HEA	Line	WM_729	Across	Across	146.583	0.335975	3995	436.293	0
MAGIC	HEA	Line	WM_730	Across	Across	144.083	0.335975	3995	428.852	0
MAGIC	HEA	Line	WM_731	Across	Across	145.75	0.335975	3995	433.812	0
MAGIC	HEA	Line	WM_732	Across	Across	148.75	0.335975	3995	442.742	0
MAGIC	HEA	Line	WM_733	Across	Across	148.917	0.335975	3995	443.238	0
MAGIC	HEA	Line	WM_735	Across	Across	148	0.335975	3995	440.509	0
MAGIC	HEA	Line	WM_738	Across	Across	147.417	0.335975	3995	438.773	0
MAGIC	HEA	Line	WM_739	Across	Across	146.083	0.335975	3995	434.805	0
MAGIC	HEA	Line	WM_740	Across	Across	145.417	0.335975	3995	432.82	0
MAGIC	HEA	Line	WM_741	Across	Across	146.333	0.335975	3995	435.549	0
MAGIC	HEA	Line	WM_742	Across	Across	144.333	0.335975	3995	429.596	0
MAGIC	HEA	Line	WM_743	Across	Across	145.5	0.335975	3995	433.068	0
MAGIC	HEA	Line	WM_744	Across	Across	147.167	0.335975	3995	438.029	0
MAGIC	HEA	Line	WM_745	Across	Across	147.083	0.335975	3995	437.781	0
MAGIC	HEA	Line	WM_746	Across	Across	148.333	0.335975	3995	441.501	0
MAGIC	HEA	Line	WM_748	Across	Across	146.75	0.335975	3995	436.789	0
MAGIC	HEA	Line	WM_749	Across	Across	149.5	0.335975	3995	444.974	0
MAGIC	HEA	Line	WM_750	Across	Across	147.5	0.335975	3995	439.021	0
MAGIC	HEA	Line	WM_751	Across	Across	148.5	0.335975	3995	441.998	0
MAGIC	HEA	Line	WM_752	Across	Across	147.583	0.335975	3995	439.269	0
MAGIC	HEA	Line	WM_753	Across	Across	148.417	0.335975	3995	441.75	0
MAGIC	HEA	Line	WM_754	Across	Across	147.833	0.335975	3995	440.013	0
MAGIC	HEA	Line	WM_755	Across	Across	150.167	0.335975	3995	446.958	0
MAGIC	HEA	Line	WM_756	Across	Across	149.083	0.335975	3995	443.734	0
MAGIC	HEA	Line	WM_757	Across	Across	148.833	0.335975	3995	442.99	0
MAGIC	HEA	Line	WM_758	Across	Across	148.833	0.335975	3995	442.99	0
MAGIC	HEA	Line	WM_759	Across	Across	145.583	0.335975	3995	433.316	0
MAGIC	HEA	Line	WM_760	Across	Across	147.417	0.335975	3995	438.773	0
MAGIC	HEA	Line	WM_761	Across	Across	148.75	0.335975	3995	442.742	0
MAGIC	HEA	Line	WM_762	Across	Across	147.333	0.335975	3995	438.525	0
MAGIC	HEA	Line	WM_763	Across	Across	147.333	0.335975	3995	438.525	0
MAGIC	HEA	Line	WM_764	Across	Across	146.333	0.335975	3995	435.549	0
MAGIC	HEA	Line	WM_765	Across	Across	148.667	0.335975	3995	442.494	0
MAGIC	HEA	Line	WM_766	Across	Across	147	0.335975	3995	437.533	0
MAGIC	HEA	Line	WM_767	Across	Across	146.083	0.335975	3995	434.805	0
MAGIC	HEA	Line	WM_768	Across	Across	144.083	0.335975	3995	428.852	0
MAGIC	HEA	Line	WM_769	Across	Across	144.917	0.335975	3995	431.332	0
MAGIC	HEA	Line	WM_770	Across	Across	144.833	0.335975	3995	431.084	0
MAGIC	HEA	Line	WM_771	Across	Across	145.25	0.335975	3995	432.324	0
MAGIC	HEA	Line	WM_772	Across	Across	144.417	0.335975	3995	429.844	0
MAGIC	HEA	Line	WM_773	Across	Across	143.667	0.335975	3995	427.612	0
MAGIC	HEA	Line	WM_774	Across	Across	145	0.335975	3995	431.58	0
MAGIC	HEA	Line	WM_775	Across	Across	145.917	0.335975	3995	434.308	0
MAGIC	HEA	Line	WM_776	Across	Across	143.75	0.335975	3995	427.86	0
MAGIC	HEA	Line	WM_778	Across	Across	144.917	0.335975	3995	431.332	0
MAGIC	HEA	Line	WM_780	Across	Across	147	0.335975	3995	437.533	0
MAGIC	HEA	Line	WM_781	Across	Across	148.583	0.335975	3995	442.246	0
MAGIC	HEA	Line	WM_783	Across	Across	147	0.335975	3995	437.533	0
MAGIC	HEA	Line	WM_788	Across	Across	144.833	0.335975	3995	431.084	0
MAGIC	HEA	Line	WM_789	Across	Across	144.333	0.335975	3995	429.596	0
MAGIC	HEA	Line	WM_790	Across	Across	145.417	0.335975	3995	432.82	0
MAGIC	HEA	Line	WM_791	Across	Across	147.167	0.335975	3995	438.029	0
MAGIC	HEA	Line	WM_793	Across	Across	145	0.335975	3995	431.58	0
MAGIC	HEA	Line	WM_794	Across	Across	146.667	0.335975	3995	436.541	0
MAGIC	HEA	Line	WM_795	Across	Across	149.083	0.335975	3995	443.734	0
MAGIC	HEA	Line	WM_797	Across	Across	145.917	0.335975	3995	434.308	0
MAGIC	HEA	Line	WM_798	Across	Across	150.917	0.335975	3995	449.191	0
MAGIC	HEA	Line	WM_799	Across	Across	146.417	0.335975	3995	435.797	0
MAGIC	HEA	Line	WM_800	Across	Across	146.75	0.335975	3995	436.789	0
MAGIC	HEA	Line	WM_801	Across	Across	145.417	0.335975	3995	432.82	0
MAGIC	HEA	Line	WM_802	Across	Across	146.583	0.335975	3995	436.293	0
MAGIC	HEA	Line	WM_803	Across	Across	147.333	0.335975	3995	438.525	0
MAGIC	HEA	Line	WM_804	Across	Across	145.75	0.335975	3995	433.812	0
MAGIC	HEA	Line	WM_805	Across	Across	145	0.335975	3995	431.58	0
MAGIC	HEA	Line	WM_806	Across	Across	143.333	0.335975	3995	426.619	0
MAGIC	HEA	Line	WM_807	Across	Across	144.75	0.335975	3995	430.836	0
MAGIC	HEA	Line	WM_808	Across	Across	144.667	0.335975	3995	430.588	0
MAGIC	HEA	Line	WM_809	Across	Across	147.917	0.335975	3995	440.261	0
MAGIC	HEA	Line	WM_810	Across	Across	144.917	0.335975	3995	431.332	0
MAGIC	HEA	Line	WM_811	Across	Across	149.75	0.335975	3995	445.718	0
MAGIC	HEA	Line	WM_812	Across	Across	145.167	0.335975	3995	432.076	0
MAGIC	HEA	Line	WM_813	Across	Across	141.75	0.335975	3995	421.907	0
MAGIC	HEA	Line	WM_814	Across	Across	145.75	0.335975	3995	433.812	0
MAGIC	HEA	Line	WM_815	Across	Across	146.083	0.335975	3995	434.805	0
MAGIC	HEA	Line	WM_816	Across	Across	145	0.335975	3995	431.58	0
MAGIC	HEA	Line	WM_817	Across	Across	145.25	0.335975	3995	432.324	0
MAGIC	HEA	Line	WM_818	Across	Across	146.5	0.335975	3995	436.045	0
MAGIC	HEA	Line	WM_819	Across	Across	144.25	0.335975	3995	429.348	0
MAGIC	HEA	Line	WM_821	Across	Across	145.833	0.335975	3995	434.06	0
MAGIC	HEA	Line	WM_822	Across	Across	144.833	0.335975	3995	431.084	0
MAGIC	HEA	Line	WM_823	Across	Across	146.583	0.335975	3995	436.293	0
MAGIC	HEA	Line	WM_824	Across	Across	145	0.335975	3995	431.58	0
MAGIC	HEA	Line	WM_825	Across	Across	147.083	0.335975	3995	437.781	0
MAGIC	HEA	Line	WM_826	Across	Across	143.917	0.335975	3995	428.356	0
MAGIC	HEA	Line	WM_827	Across	Across	142.167	0.335975	3995	423.147	0
MAGIC	HEA	Line	WM_828	Across	Across	146.833	0.335975	3995	437.037	0
MAGIC	HEA	Line	WM_830	Across	Across	143	0.335975	3995	425.627	0
MAGIC	HEA	Line	WM_831	Across	Across	143.417	0.335975	3995	426.867	0
MAGIC	HEA	Line	WM_832	Across	Across	145.583	0.335975	3995	433.316	0
MAGIC	HEA	Line	WM_833	Across	Across	143.333	0.335975	3995	426.619	0
MAGIC	HEA	Line	WM_834	Across	Across	145.583	0.335975	3995	433.316	0
MAGIC	HEA	Line	WM_836	Across	Across	146.5	0.335975	3995	436.045	0
MAGIC	HEA	Line	WM_837	Across	Across	147.417	0.335975	3995	438.773	0
MAGIC	HEA	Line	WM_838	Across	Across	145.833	0.335975	3995	434.06	0
MAGIC	HEA	Line	WM_839	Across	Across	145.833	0.335975	3995	434.06	0
MAGIC	HEA	Line	WM_840	Across	Across	147.917	0.335975	3995	440.261	0
MAGIC	HEA	Line	WM_841	Across	Across	147.917	0.335975	3995	440.261	0
MAGIC	HEA	Line	WM_842	Across	Across	147.333	0.335975	3995	438.525	0
MAGIC	HEA	Line	WM_844	Across	Across	146.75	0.335975	3995	436.789	0
MAGIC	HEA	Line	WM_845	Across	Across	149.083	0.335975	3995	443.734	0
MAGIC	HEA	Line	WM_846	Across	Across	147.583	0.335975	3995	439.269	0
MAGIC	HEA	Line	WM_847	Across	Across	146	0.335975	3995	434.557	0
MAGIC	HEA	Line	WM_848	Across	Across	147.75	0.335975	3995	439.765	0
MAGIC	HEA	Line	WM_849	Across	Across	147.667	0.335975	3995	439.517	0
MAGIC	HEA	Line	WM_850	Across	Across	147.75	0.335975	3995	439.765	0
MAGIC	HEA	Line	WM_851	Across	Across	147.917	0.335975	3995	440.261	0
MAGIC	HEA	Line	WM_852	Across	Across	144.917	0.335975	3995	431.332	0
MAGIC	HEA	Line	WM_853	Across	Across	145.417	0.335975	3995	432.82	0
MAGIC	HEA	Line	WM_854	Across	Across	145.25	0.335975	3995	432.324	0
MAGIC	HEA	Line	WM_855	Across	Across	146.833	0.335975	3995	437.037	0
MAGIC	HEA	Line	WM_858	Across	Across	145.583	0.335975	3995	433.316	0
MAGIC	HEA	Line	WM_859	Across	Across	146.667	0.335975	3995	436.541	0
MAGIC	HEA	Line	WM_860	Across	Across	147.333	0.335975	3995	438.525	0
MAGIC	HEA	Line	WM_862	Across	Across	144.75	0.335975	3995	430.836	0
MAGIC	HEA	Line	WM_863	Across	Across	145.25	0.335975	3995	432.324	0
MAGIC	HEA	Line	WM_864	Across	Across	145.167	0.335975	3995	432.076	0
MAGIC	HEA	Line	WM_865	Across	Across	143.583	0.335975	3995	427.364	0
MAGIC	HEA	Line	WM_866	Across	Across	145.25	0.335975	3995	432.324	0
MAGIC	HEA	Line	WM_867	Across	Across	146.333	0.335975	3995	435.549	0
MAGIC	HEA	Line	WM_868	Across	Across	145.833	0.335975	3995	434.06	0
MAGIC	HEA	Line	WM_870	Across	Across	149.667	0.335975	3995	445.47	0
MAGIC	HEA	Line	WM_871	Across	Across	146.667	0.335975	3995	436.541	0
MAGIC	HEA	Line	WM_876	Across	Across	148.333	0.335975	3995	441.501	0
MAGIC	HEA	Line	WM_877	Across	Across	146.833	0.335975	3995	437.037	0
MAGIC	HEA	Line	WM_879	Across	Across	148.167	0.335975	3995	441.005	0
MAGIC	HEA	Line	WM_880	Across	Across	146.583	0.335975	3995	436.293	0
MAGIC	HEA	Line	WM_881	Across	Across	147.75	0.335975	3995	439.765	0
MAGIC	HEA	Line	WM_882	Across	Across	147.583	0.335975	3995	439.269	0
MAGIC	HEA	Line	WM_883	Across	Across	144.417	0.335975	3995	429.844	0
MAGIC	HEA	Line	WM_884	Across	Across	146.417	0.335975	3995	435.797	0
MAGIC	HEA	Line	WM_887	Across	Across	145.333	0.335975	3995	432.572	0
MAGIC	HEA	Line	WM_888	Across	Across	147.167	0.335975	3995	438.029	0
MAGIC	HEA	Line	WM_890	Across	Across	145.833	0.335975	3995	434.06	0
MAGIC	HEA	Line	WM_891	Across	Across	144.667	0.335975	3995	430.588	0
MAGIC	HEA	Line	WM_892	Across	Across	147.083	0.335975	3995	437.781	0
MAGIC	HEA	Line	WM_893	Across	Across	144.25	0.335975	3995	429.348	0
MAGIC	HEA	Line	WM_894	Across	Across	145.417	0.335975	3995	432.82	0
MAGIC	HEA	Line	WM_895	Across	Across	146.333	0.335975	3995	435.549	0
MAGIC	HEA	Line	WM_897	Across	Across	149.25	0.335975	3995	444.23	0
MAGIC	HEA	Line	WM_898	Across	Across	147.167	0.335975	3995	438.029	0
MAGIC	HEA	Line	WM_900	Across	Across	146.083	0.335975	3995	434.805	0
MAGIC	HEA	Line	WM_901	Across	Across	144.5	0.335975	3995	430.092	0
MAGIC	HEA	Line	WM_902	Across	Across	145.5	0.335975	3995	433.068	0
MAGIC	HEA	Line	WM_903	Across	Across	147.083	0.335975	3995	437.781	0
MAGIC	HEA	Line	WM_905	Across	Across	145.083	0.335975	3995	431.828	0
MAGIC	HEA	Line	WM_907	Across	Across	145	0.335975	3995	431.58	0
MAGIC	HEA	Line	WM_908	Across	Across	145.917	0.335975	3995	434.308	0
MAGIC	HEA	Line	WM_909	Across	Across	146.167	0.335975	3995	435.053	0
MAGIC	HEA	Line	WM_910	Across	Across	146.083	0.335975	3995	434.805	0
MAGIC	HEA	Line	WM_911	Across	Across	146.167	0.335975	3995	435.053	0
MAGIC	HEA	Line	WM_912	Across	Across	144.917	0.335975	3995	431.332	0
MAGIC	HEA	Line	WM_913	Across	Across	148.417	0.335975	3995	441.75	0
MAGIC	HEA	Line	WM_914	Across	Across	146.833	0.335975	3995	437.037	0
MAGIC	HEA	Line	WM_915	Across	Across	145.083	0.335975	3995	431.828	0
MAGIC	HEA	Line	WM_916	Across	Across	144.667	0.335975	3995	430.588	0
MAGIC	HEA	Line	WM_917	Across	Across	144.25	0.335975	3995	429.348	0
MAGIC	HEA	Line	WM_918	Across	Across	145.833	0.335975	3995	434.06	0
MAGIC	HEA	Line	WM_919	Across	Across	143.5	0.335975	3995	427.115	0
MAGIC	HEA	Line	WM_920	Across	Across	145.083	0.335975	3995	431.828	0
MAGIC	HEA	Line	WM_921	Across	Across	144.25	0.335975	3995	429.348	0
MAGIC	HEA	Line	WM_922	Across	Across	142.833	0.335975	3995	425.131	0
MAGIC	HEA	Line	WM_923	Across	Across	148.417	0.335975	3995	441.75	0
MAGIC	HEA	Line	WM_924	Across	Across	145.833	0.335975	3995	434.06	0
MAGIC	HEA	Line	WM_925	Across	Across	147.083	0.335975	3995	437.781	0
MAGIC	HEA	Line	WM_926	Across	Across	147.667	0.335975	3995	439.517	0
MAGIC	HEA	Line	WM_929	Across	Across	146.917	0.335975	3995	437.285	0
MAGIC	HEA	Line	WM_930	Across	Across	145.833	0.335975	3995	434.06	0
MAGIC	HEA	Line	WM_931	Across	Across	146.167	0.335975	3995	435.053	0
MAGIC	HEA	Line	WM_932	Across	Across	145.917	0.335975	3995	434.308	0
MAGIC	HEA	Line	WM_933	Across	Across	145.5	0.335975	3995	433.068	0
MAGIC	HEA	Line	WM_934	Across	Across	143.25	0.335975	3995	426.371	0
MAGIC	HEA	Line	WM_935	Across	Across	145.917	0.335975	3995	434.308	0
MAGIC	HEA	Line	WM_936	Across	Across	147.167	0.335975	3995	438.029	0
MAGIC	HEA	Line	WM_939	Across	Across	145.083	0.335975	3995	431.828	0
MAGIC	HEA	Line	WM_940	Across	Across	146	0.335975	3995	434.557	0
MAGIC	HEA	Line	WM_941	Across	Across	143.667	0.335975	3995	427.612	0
MAGIC	HEA	Line	WM_942	Across	Across	147.667	0.335975	3995	439.517	0
MAGIC	HEA	Treatment		N0	Across	145.906	0.0167987	3995	8685.53	0
MAGIC	HEA	Treatment		N1	Across	146.539	0.0167987	3995	8723.2	0
MAGIC	HEA	Environment			HAD_2017	149.351	0.0290963	3995	5132.98	0
MAGIC	HEA	Environment			HAL_2017	147.775	0.0290963	3995	5078.83	0
MAGIC	HEA	Environment			HAL_2018	137.936	0.0290963	3995	4740.69	0
MAGIC	HEA	Environment			MOS_2018	142.153	0.0290963	3995	4885.59	0
MAGIC	HEA	Environment			SEL_2017	153.219	0.0290963	3995	5265.92	0
MAGIC	HEA	Environment			SEL_2018	146.901	0.0290963	3995	5048.8	0
MAGIC	HEA	Line*Treatment	WM_010	N0	Across	144.333	0.47514	3995	303.77	0
MAGIC	HEA	Line*Treatment	WM_010	N1	Across	144.667	0.47514	3995	304.472	0
MAGIC	HEA	Line*Treatment	WM_011	N0	Across	144.333	0.47514	3995	303.77	0
MAGIC	HEA	Line*Treatment	WM_011	N1	Across	145.667	0.47514	3995	306.576	0
MAGIC	HEA	Line*Treatment	WM_013	N0	Across	145.833	0.47514	3995	306.927	0
MAGIC	HEA	Line*Treatment	WM_013	N1	Across	146.167	0.47514	3995	307.629	0
MAGIC	HEA	Line*Treatment	WM_014	N0	Across	145.5	0.47514	3995	306.226	0
MAGIC	HEA	Line*Treatment	WM_014	N1	Across	144.833	0.47514	3995	304.822	0
MAGIC	HEA	Line*Treatment	WM_015	N0	Across	143.333	0.47514	3995	301.665	0
MAGIC	HEA	Line*Treatment	WM_015	N1	Across	143.333	0.47514	3995	301.665	0
MAGIC	HEA	Line*Treatment	WM_016	N0	Across	147.667	0.47514	3995	310.786	0
MAGIC	HEA	Line*Treatment	WM_016	N1	Across	148.5	0.47514	3995	312.539	0
MAGIC	HEA	Line*Treatment	WM_019	N0	Across	148.333	0.47514	3995	312.189	0
MAGIC	HEA	Line*Treatment	WM_019	N1	Across	148.833	0.47514	3995	313.241	0
MAGIC	HEA	Line*Treatment	WM_022	N0	Across	146.667	0.47514	3995	308.681	0
MAGIC	HEA	Line*Treatment	WM_022	N1	Across	148.167	0.47514	3995	311.838	0
MAGIC	HEA	Line*Treatment	WM_023	N0	Across	143.667	0.47514	3995	302.367	0
MAGIC	HEA	Line*Treatment	WM_023	N1	Across	145.5	0.47514	3995	306.226	0
MAGIC	HEA	Line*Treatment	WM_024	N0	Across	147.833	0.47514	3995	311.136	0
MAGIC	HEA	Line*Treatment	WM_024	N1	Across	149	0.47514	3995	313.592	0
MAGIC	HEA	Line*Treatment	WM_025	N0	Across	144.5	0.47514	3995	304.121	0
MAGIC	HEA	Line*Treatment	WM_025	N1	Across	144.667	0.47514	3995	304.472	0
MAGIC	HEA	Line*Treatment	WM_026	N0	Across	148.5	0.47514	3995	312.539	0
MAGIC	HEA	Line*Treatment	WM_026	N1	Across	147.5	0.47514	3995	310.435	0
MAGIC	HEA	Line*Treatment	WM_027	N0	Across	146.333	0.47514	3995	307.979	0
MAGIC	HEA	Line*Treatment	WM_027	N1	Across	147.667	0.47514	3995	310.786	0
MAGIC	HEA	Line*Treatment	WM_028	N0	Across	143.833	0.47514	3995	302.718	0
MAGIC	HEA	Line*Treatment	WM_028	N1	Across	146.167	0.47514	3995	307.629	0
MAGIC	HEA	Line*Treatment	WM_029	N0	Across	147.333	0.47514	3995	310.084	0
MAGIC	HEA	Line*Treatment	WM_029	N1	Across	147.667	0.47514	3995	310.786	0
MAGIC	HEA	Line*Treatment	WM_031	N0	Across	146.167	0.47514	3995	307.629	0
MAGIC	HEA	Line*Treatment	WM_031	N1	Across	147.333	0.47514	3995	310.084	0
MAGIC	HEA	Line*Treatment	WM_033	N0	Across	144	0.47514	3995	303.069	0
MAGIC	HEA	Line*Treatment	WM_033	N1	Across	145	0.47514	3995	305.173	0
MAGIC	HEA	Line*Treatment	WM_036	N0	Across	144.833	0.47514	3995	304.822	0
MAGIC	HEA	Line*Treatment	WM_036	N1	Across	145.333	0.47514	3995	305.875	0
MAGIC	HEA	Line*Treatment	WM_037	N0	Across	146.5	0.47514	3995	308.33	0
MAGIC	HEA	Line*Treatment	WM_037	N1	Across	147.667	0.47514	3995	310.786	0
MAGIC	HEA	Line*Treatment	WM_039	N0	Across	147	0.47514	3995	309.383	0
MAGIC	HEA	Line*Treatment	WM_039	N1	Across	146.333	0.47514	3995	307.979	0
MAGIC	HEA	Line*Treatment	WM_040	N0	Across	148	0.47514	3995	311.487	0
MAGIC	HEA	Line*Treatment	WM_040	N1	Across	147.5	0.47514	3995	310.435	0
MAGIC	HEA	Line*Treatment	WM_041	N0	Across	147.333	0.47514	3995	310.084	0
MAGIC	HEA	Line*Treatment	WM_041	N1	Across	147.167	0.47514	3995	309.733	0
MAGIC	HEA	Line*Treatment	WM_042	N0	Across	147.833	0.47514	3995	311.136	0
MAGIC	HEA	Line*Treatment	WM_042	N1	Across	148.667	0.47514	3995	312.89	0
MAGIC	HEA	Line*Treatment	WM_043	N0	Across	148.5	0.47514	3995	312.539	0
MAGIC	HEA	Line*Treatment	WM_043	N1	Across	147.667	0.47514	3995	310.786	0
MAGIC	HEA	Line*Treatment	WM_044	N0	Across	145.833	0.47514	3995	306.927	0
MAGIC	HEA	Line*Treatment	WM_044	N1	Across	146.667	0.47514	3995	308.681	0
MAGIC	HEA	Line*Treatment	WM_045	N0	Across	144.5	0.47514	3995	304.121	0
MAGIC	HEA	Line*Treatment	WM_045	N1	Across	146	0.47514	3995	307.278	0
MAGIC	HEA	Line*Treatment	WM_046	N0	Across	146.833	0.47514	3995	309.032	0
MAGIC	HEA	Line*Treatment	WM_046	N1	Across	147.833	0.47514	3995	311.136	0
MAGIC	HEA	Line*Treatment	WM_047	N0	Across	145	0.47514	3995	305.173	0
MAGIC	HEA	Line*Treatment	WM_047	N1	Across	145.667	0.47514	3995	306.576	0
MAGIC	HEA	Line*Treatment	WM_048	N0	Across	146.833	0.47514	3995	309.032	0
MAGIC	HEA	Line*Treatment	WM_048	N1	Across	148.5	0.47514	3995	312.539	0
MAGIC	HEA	Line*Treatment	WM_049	N0	Across	143.333	0.47514	3995	301.665	0
MAGIC	HEA	Line*Treatment	WM_049	N1	Across	145.333	0.47514	3995	305.875	0
MAGIC	HEA	Line*Treatment	WM_050	N0	Across	144.333	0.47514	3995	303.77	0
MAGIC	HEA	Line*Treatment	WM_050	N1	Across	145.167	0.47514	3995	305.524	0
MAGIC	HEA	Line*Treatment	WM_051	N0	Across	146.667	0.47514	3995	308.681	0
MAGIC	HEA	Line*Treatment	WM_051	N1	Across	147	0.47514	3995	309.383	0
MAGIC	HEA	Line*Treatment	WM_052	N0	Across	142	0.47514	3995	298.859	0
MAGIC	HEA	Line*Treatment	WM_052	N1	Across	142.833	0.47514	3995	300.613	0
MAGIC	HEA	Line*Treatment	WM_053	N0	Across	143.5	0.47514	3995	302.016	0
MAGIC	HEA	Line*Treatment	WM_053	N1	Across	144	0.47514	3995	303.069	0
MAGIC	HEA	Line*Treatment	WM_054	N0	Across	143.167	0.47514	3995	301.315	0
MAGIC	HEA	Line*Treatment	WM_054	N1	Across	143.667	0.47514	3995	302.367	0
MAGIC	HEA	Line*Treatment	WM_055	N0	Across	145.5	0.47514	3995	306.226	0
MAGIC	HEA	Line*Treatment	WM_055	N1	Across	145	0.47514	3995	305.173	0
MAGIC	HEA	Line*Treatment	WM_056	N0	Across	143.833	0.47514	3995	302.718	0
MAGIC	HEA	Line*Treatment	WM_056	N1	Across	142.833	0.47514	3995	300.613	0
MAGIC	HEA	Line*Treatment	WM_057	N0	Across	143.833	0.47514	3995	302.718	0
MAGIC	HEA	Line*Treatment	WM_057	N1	Across	144.333	0.47514	3995	303.77	0
MAGIC	HEA	Line*Treatment	WM_058	N0	Across	142	0.47514	3995	298.859	0
MAGIC	HEA	Line*Treatment	WM_058	N1	Across	142.667	0.47514	3995	300.262	0
MAGIC	HEA	Line*Treatment	WM_059	N0	Across	143	0.47514	3995	300.964	0
MAGIC	HEA	Line*Treatment	WM_059	N1	Across	143.833	0.47514	3995	302.718	0
MAGIC	HEA	Line*Treatment	WM_060	N0	Across	143.667	0.47514	3995	302.367	0
MAGIC	HEA	Line*Treatment	WM_060	N1	Across	144	0.47514	3995	303.069	0
MAGIC	HEA	Line*Treatment	WM_061	N0	Across	144.5	0.47514	3995	304.121	0
MAGIC	HEA	Line*Treatment	WM_061	N1	Across	143.333	0.47514	3995	301.665	0
MAGIC	HEA	Line*Treatment	WM_062	N0	Across	145.5	0.47514	3995	306.226	0
MAGIC	HEA	Line*Treatment	WM_062	N1	Across	146.333	0.47514	3995	307.979	0
MAGIC	HEA	Line*Treatment	WM_063	N0	Across	145.667	0.47514	3995	306.576	0
MAGIC	HEA	Line*Treatment	WM_063	N1	Across	146	0.47514	3995	307.278	0
MAGIC	HEA	Line*Treatment	WM_064	N0	Across	143.167	0.47514	3995	301.315	0
MAGIC	HEA	Line*Treatment	WM_064	N1	Across	144.833	0.47514	3995	304.822	0
MAGIC	HEA	Line*Treatment	WM_065	N0	Across	144.333	0.47514	3995	303.77	0
MAGIC	HEA	Line*Treatment	WM_065	N1	Across	146.333	0.47514	3995	307.979	0
MAGIC	HEA	Line*Treatment	WM_067	N0	Across	145.5	0.47514	3995	306.226	0
MAGIC	HEA	Line*Treatment	WM_067	N1	Across	145.833	0.47514	3995	306.927	0
MAGIC	HEA	Line*Treatment	WM_068	N0	Across	144.667	0.47514	3995	304.472	0
MAGIC	HEA	Line*Treatment	WM_068	N1	Across	146	0.47514	3995	307.278	0
MAGIC	HEA	Line*Treatment	WM_069	N0	Across	145.5	0.47514	3995	306.226	0
MAGIC	HEA	Line*Treatment	WM_069	N1	Across	146.833	0.47514	3995	309.032	0
MAGIC	HEA	Line*Treatment	WM_070	N0	Across	144.167	0.47514	3995	303.419	0
MAGIC	HEA	Line*Treatment	WM_070	N1	Across	146.167	0.47514	3995	307.629	0
MAGIC	HEA	Line*Treatment	WM_071	N0	Across	145.833	0.47514	3995	306.927	0
MAGIC	HEA	Line*Treatment	WM_071	N1	Across	146.833	0.47514	3995	309.032	0
MAGIC	HEA	Line*Treatment	WM_073	N0	Across	146.667	0.47514	3995	308.681	0
MAGIC	HEA	Line*Treatment	WM_073	N1	Across	147.5	0.47514	3995	310.435	0
MAGIC	HEA	Line*Treatment	WM_077	N0	Across	144.833	0.47514	3995	304.822	0
MAGIC	HEA	Line*Treatment	WM_077	N1	Across	146.5	0.47514	3995	308.33	0
MAGIC	HEA	Line*Treatment	WM_078	N0	Across	147.833	0.47514	3995	311.136	0
MAGIC	HEA	Line*Treatment	WM_078	N1	Across	148.167	0.47514	3995	311.838	0
MAGIC	HEA	Line*Treatment	WM_079	N0	Across	145.833	0.47514	3995	306.927	0
MAGIC	HEA	Line*Treatment	WM_079	N1	Across	147.5	0.47514	3995	310.435	0
MAGIC	HEA	Line*Treatment	WM_080	N0	Across	144.667	0.47514	3995	304.472	0
MAGIC	HEA	Line*Treatment	WM_080	N1	Across	144.333	0.47514	3995	303.77	0
MAGIC	HEA	Line*Treatment	WM_082	N0	Across	146.667	0.47514	3995	308.681	0
MAGIC	HEA	Line*Treatment	WM_082	N1	Across	147.333	0.47514	3995	310.084	0
MAGIC	HEA	Line*Treatment	WM_086	N0	Across	148.167	0.47514	3995	311.838	0
MAGIC	HEA	Line*Treatment	WM_086	N1	Across	148.833	0.47514	3995	313.241	0
MAGIC	HEA	Line*Treatment	WM_087	N0	Across	143.667	0.47514	3995	302.367	0
MAGIC	HEA	Line*Treatment	WM_087	N1	Across	146	0.47514	3995	307.278	0
MAGIC	HEA	Line*Treatment	WM_088	N0	Across	147.833	0.47514	3995	311.136	0
MAGIC	HEA	Line*Treatment	WM_088	N1	Across	149.333	0.47514	3995	314.293	0
MAGIC	HEA	Line*Treatment	WM_089	N0	Across	145.667	0.47514	3995	306.576	0
MAGIC	HEA	Line*Treatment	WM_089	N1	Across	147.333	0.47514	3995	310.084	0
MAGIC	HEA	Line*Treatment	WM_090	N0	Across	149.5	0.47514	3995	314.644	0
MAGIC	HEA	Line*Treatment	WM_090	N1	Across	151.5	0.47514	3995	318.853	0
MAGIC	HEA	Line*Treatment	WM_093	N0	Across	146.167	0.47514	3995	307.629	0
MAGIC	HEA	Line*Treatment	WM_093	N1	Across	147.833	0.47514	3995	311.136	0
MAGIC	HEA	Line*Treatment	WM_094	N0	Across	147.5	0.47514	3995	310.435	0
MAGIC	HEA	Line*Treatment	WM_094	N1	Across	149	0.47514	3995	313.592	0
MAGIC	HEA	Line*Treatment	WM_095	N0	Across	147.167	0.47514	3995	309.733	0
MAGIC	HEA	Line*Treatment	WM_095	N1	Across	148.167	0.47514	3995	311.838	0
MAGIC	HEA	Line*Treatment	WM_096	N0	Across	146	0.47514	3995	307.278	0
MAGIC	HEA	Line*Treatment	WM_096	N1	Across	146.667	0.47514	3995	308.681	0
MAGIC	HEA	Line*Treatment	WM_097	N0	Across	143.333	0.47514	3995	301.665	0
MAGIC	HEA	Line*Treatment	WM_097	N1	Across	144.333	0.47514	3995	303.77	0
MAGIC	HEA	Line*Treatment	WM_098	N0	Across	147.333	0.47514	3995	310.084	0
MAGIC	HEA	Line*Treatment	WM_098	N1	Across	147.667	0.47514	3995	310.786	0
MAGIC	HEA	Line*Treatment	WM_099	N0	Across	149.667	0.47514	3995	314.995	0
MAGIC	HEA	Line*Treatment	WM_099	N1	Across	149.833	0.47514	3995	315.346	0
MAGIC	HEA	Line*Treatment	WM_100	N0	Across	148.5	0.47514	3995	312.539	0
MAGIC	HEA	Line*Treatment	WM_100	N1	Across	149.167	0.47514	3995	313.943	0
MAGIC	HEA	Line*Treatment	WM_101	N0	Across	145.833	0.47514	3995	306.927	0
MAGIC	HEA	Line*Treatment	WM_101	N1	Across	146.5	0.47514	3995	308.33	0
MAGIC	HEA	Line*Treatment	WM_102	N0	Across	147.333	0.47514	3995	310.084	0
MAGIC	HEA	Line*Treatment	WM_102	N1	Across	148.167	0.47514	3995	311.838	0
MAGIC	HEA	Line*Treatment	WM_104	N0	Across	146.667	0.47514	3995	308.681	0
MAGIC	HEA	Line*Treatment	WM_104	N1	Across	146.667	0.47514	3995	308.681	0
MAGIC	HEA	Line*Treatment	WM_105	N0	Across	146.667	0.47514	3995	308.681	0
MAGIC	HEA	Line*Treatment	WM_105	N1	Across	147.667	0.47514	3995	310.786	0
MAGIC	HEA	Line*Treatment	WM_106	N0	Across	145.5	0.47514	3995	306.226	0
MAGIC	HEA	Line*Treatment	WM_106	N1	Across	144.833	0.47514	3995	304.822	0
MAGIC	HEA	Line*Treatment	WM_107	N0	Across	145.167	0.47514	3995	305.524	0
MAGIC	HEA	Line*Treatment	WM_107	N1	Across	146	0.47514	3995	307.278	0
MAGIC	HEA	Line*Treatment	WM_108	N0	Across	144.167	0.47514	3995	303.419	0
MAGIC	HEA	Line*Treatment	WM_108	N1	Across	145.833	0.47514	3995	306.927	0
MAGIC	HEA	Line*Treatment	WM_109	N0	Across	144.833	0.47514	3995	304.822	0
MAGIC	HEA	Line*Treatment	WM_109	N1	Across	144.333	0.47514	3995	303.77	0
MAGIC	HEA	Line*Treatment	WM_110	N0	Across	146.667	0.47514	3995	308.681	0
MAGIC	HEA	Line*Treatment	WM_110	N1	Across	149	0.47514	3995	313.592	0
MAGIC	HEA	Line*Treatment	WM_111	N0	Across	143.833	0.47514	3995	302.718	0
MAGIC	HEA	Line*Treatment	WM_111	N1	Across	146	0.47514	3995	307.278	0
MAGIC	HEA	Line*Treatment	WM_112	N0	Across	146	0.47514	3995	307.278	0
MAGIC	HEA	Line*Treatment	WM_112	N1	Across	146.667	0.47514	3995	308.681	0
MAGIC	HEA	Line*Treatment	WM_113	N0	Across	145.167	0.47514	3995	305.524	0
MAGIC	HEA	Line*Treatment	WM_113	N1	Across	145	0.47514	3995	305.173	0
MAGIC	HEA	Line*Treatment	WM_114	N0	Across	146.167	0.47514	3995	307.629	0
MAGIC	HEA	Line*Treatment	WM_114	N1	Across	148.167	0.47514	3995	311.838	0
MAGIC	HEA	Line*Treatment	WM_115	N0	Across	144.667	0.47514	3995	304.472	0
MAGIC	HEA	Line*Treatment	WM_115	N1	Across	146.833	0.47514	3995	309.032	0
MAGIC	HEA	Line*Treatment	WM_116	N0	Across	147.667	0.47514	3995	310.786	0
MAGIC	HEA	Line*Treatment	WM_116	N1	Across	147.5	0.47514	3995	310.435	0
MAGIC	HEA	Line*Treatment	WM_117	N0	Across	144.667	0.47514	3995	304.472	0
MAGIC	HEA	Line*Treatment	WM_117	N1	Across	145.333	0.47514	3995	305.875	0
MAGIC	HEA	Line*Treatment	WM_118	N0	Across	146.667	0.47514	3995	308.681	0
MAGIC	HEA	Line*Treatment	WM_118	N1	Across	147.5	0.47514	3995	310.435	0
MAGIC	HEA	Line*Treatment	WM_119	N0	Across	146	0.47514	3995	307.278	0
MAGIC	HEA	Line*Treatment	WM_119	N1	Across	147.167	0.47514	3995	309.733	0
MAGIC	HEA	Line*Treatment	WM_120	N0	Across	143.167	0.47514	3995	301.315	0
MAGIC	HEA	Line*Treatment	WM_120	N1	Across	144.333	0.47514	3995	303.77	0
MAGIC	HEA	Line*Treatment	WM_121	N0	Across	148.167	0.47514	3995	311.838	0
MAGIC	HEA	Line*Treatment	WM_121	N1	Across	148.667	0.47514	3995	312.89	0
MAGIC	HEA	Line*Treatment	WM_122	N0	Across	144.5	0.47514	3995	304.121	0
MAGIC	HEA	Line*Treatment	WM_122	N1	Across	145.5	0.47514	3995	306.226	0
MAGIC	HEA	Line*Treatment	WM_123	N0	Across	144.333	0.47514	3995	303.77	0
MAGIC	HEA	Line*Treatment	WM_123	N1	Across	145.5	0.47514	3995	306.226	0
MAGIC	HEA	Line*Treatment	WM_124	N0	Across	146.5	0.47514	3995	308.33	0
MAGIC	HEA	Line*Treatment	WM_124	N1	Across	147.167	0.47514	3995	309.733	0
MAGIC	HEA	Line*Treatment	WM_125	N0	Across	145	0.47514	3995	305.173	0
MAGIC	HEA	Line*Treatment	WM_125	N1	Across	146	0.47514	3995	307.278	0
MAGIC	HEA	Line*Treatment	WM_126	N0	Across	147.333	0.47514	3995	310.084	0
MAGIC	HEA	Line*Treatment	WM_126	N1	Across	149.167	0.47514	3995	313.943	0
MAGIC	HEA	Line*Treatment	WM_127	N0	Across	148.167	0.47514	3995	311.838	0
MAGIC	HEA	Line*Treatment	WM_127	N1	Across	149.333	0.47514	3995	314.293	0
MAGIC	HEA	Line*Treatment	WM_129	N0	Across	142.333	0.47514	3995	299.561	0
MAGIC	HEA	Line*Treatment	WM_129	N1	Across	143.333	0.47514	3995	301.665	0
MAGIC	HEA	Line*Treatment	WM_130	N0	Across	148	0.47514	3995	311.487	0
MAGIC	HEA	Line*Treatment	WM_130	N1	Across	149.167	0.47514	3995	313.943	0
MAGIC	HEA	Line*Treatment	WM_131	N0	Across	148	0.47514	3995	311.487	0
MAGIC	HEA	Line*Treatment	WM_131	N1	Across	149	0.47514	3995	313.592	0
MAGIC	HEA	Line*Treatment	WM_132	N0	Across	148.333	0.47514	3995	312.189	0
MAGIC	HEA	Line*Treatment	WM_132	N1	Across	148.667	0.47514	3995	312.89	0
MAGIC	HEA	Line*Treatment	WM_133	N0	Across	145.833	0.47514	3995	306.927	0
MAGIC	HEA	Line*Treatment	WM_133	N1	Across	147.167	0.47514	3995	309.733	0
MAGIC	HEA	Line*Treatment	WM_134	N0	Across	146.167	0.47514	3995	307.629	0
MAGIC	HEA	Line*Treatment	WM_134	N1	Across	147	0.47514	3995	309.383	0
MAGIC	HEA	Line*Treatment	WM_135	N0	Across	145.5	0.47514	3995	306.226	0
MAGIC	HEA	Line*Treatment	WM_135	N1	Across	146.333	0.47514	3995	307.979	0
MAGIC	HEA	Line*Treatment	WM_136	N0	Across	149.833	0.47514	3995	315.346	0
MAGIC	HEA	Line*Treatment	WM_136	N1	Across	150	0.47514	3995	315.696	0
MAGIC	HEA	Line*Treatment	WM_137	N0	Across	147.5	0.47514	3995	310.435	0
MAGIC	HEA	Line*Treatment	WM_137	N1	Across	147.333	0.47514	3995	310.084	0
MAGIC	HEA	Line*Treatment	WM_138	N0	Across	149.167	0.47514	3995	313.943	0
MAGIC	HEA	Line*Treatment	WM_138	N1	Across	150	0.47514	3995	315.696	0
MAGIC	HEA	Line*Treatment	WM_139	N0	Across	149.167	0.47514	3995	313.943	0
MAGIC	HEA	Line*Treatment	WM_139	N1	Across	148.5	0.47514	3995	312.539	0
MAGIC	HEA	Line*Treatment	WM_140	N0	Across	148	0.47514	3995	311.487	0
MAGIC	HEA	Line*Treatment	WM_140	N1	Across	149.833	0.47514	3995	315.346	0
MAGIC	HEA	Line*Treatment	WM_141	N0	Across	148.167	0.47514	3995	311.838	0
MAGIC	HEA	Line*Treatment	WM_141	N1	Across	148.5	0.47514	3995	312.539	0
MAGIC	HEA	Line*Treatment	WM_143	N0	Across	144.667	0.47514	3995	304.472	0
MAGIC	HEA	Line*Treatment	WM_143	N1	Across	144.833	0.47514	3995	304.822	0
MAGIC	HEA	Line*Treatment	WM_144	N0	Across	150.5	0.47514	3995	316.749	0
MAGIC	HEA	Line*Treatment	WM_144	N1	Across	150.333	0.47514	3995	316.398	0
MAGIC	HEA	Line*Treatment	WM_145	N0	Across	149.5	0.47514	3995	314.644	0
MAGIC	HEA	Line*Treatment	WM_145	N1	Across	149.667	0.47514	3995	314.995	0
MAGIC	HEA	Line*Treatment	WM_147	N0	Across	144.167	0.47514	3995	303.419	0
MAGIC	HEA	Line*Treatment	WM_147	N1	Across	145.333	0.47514	3995	305.875	0
MAGIC	HEA	Line*Treatment	WM_149	N0	Across	145.667	0.47514	3995	306.576	0
MAGIC	HEA	Line*Treatment	WM_149	N1	Across	146.667	0.47514	3995	308.681	0
MAGIC	HEA	Line*Treatment	WM_150	N0	Across	145.667	0.47514	3995	306.576	0
MAGIC	HEA	Line*Treatment	WM_150	N1	Across	146.667	0.47514	3995	308.681	0
MAGIC	HEA	Line*Treatment	WM_151	N0	Across	143.333	0.47514	3995	301.665	0
MAGIC	HEA	Line*Treatment	WM_151	N1	Across	143.833	0.47514	3995	302.718	0
MAGIC	HEA	Line*Treatment	WM_152	N0	Across	148.333	0.47514	3995	312.189	0
MAGIC	HEA	Line*Treatment	WM_152	N1	Across	149	0.47514	3995	313.592	0
MAGIC	HEA	Line*Treatment	WM_153	N0	Across	145.833	0.47514	3995	306.927	0
MAGIC	HEA	Line*Treatment	WM_153	N1	Across	147.167	0.47514	3995	309.733	0
MAGIC	HEA	Line*Treatment	WM_154	N0	Across	145.333	0.47514	3995	305.875	0
MAGIC	HEA	Line*Treatment	WM_154	N1	Across	146.333	0.47514	3995	307.979	0
MAGIC	HEA	Line*Treatment	WM_156	N0	Across	146.833	0.47514	3995	309.032	0
MAGIC	HEA	Line*Treatment	WM_156	N1	Across	147	0.47514	3995	309.383	0
MAGIC	HEA	Line*Treatment	WM_157	N0	Across	146.833	0.47514	3995	309.032	0
MAGIC	HEA	Line*Treatment	WM_157	N1	Across	147	0.47514	3995	309.383	0
MAGIC	HEA	Line*Treatment	WM_159	N0	Across	144.667	0.47514	3995	304.472	0
MAGIC	HEA	Line*Treatment	WM_159	N1	Across	145.167	0.47514	3995	305.524	0
MAGIC	HEA	Line*Treatment	WM_160	N0	Across	146.333	0.47514	3995	307.979	0
MAGIC	HEA	Line*Treatment	WM_160	N1	Across	147.5	0.47514	3995	310.435	0
MAGIC	HEA	Line*Treatment	WM_161	N0	Across	145.333	0.47514	3995	305.875	0
MAGIC	HEA	Line*Treatment	WM_161	N1	Across	145.667	0.47514	3995	306.576	0
MAGIC	HEA	Line*Treatment	WM_162	N0	Across	143	0.47514	3995	300.964	0
MAGIC	HEA	Line*Treatment	WM_162	N1	Across	144.333	0.47514	3995	303.77	0
MAGIC	HEA	Line*Treatment	WM_164	N0	Across	146.5	0.47514	3995	308.33	0
MAGIC	HEA	Line*Treatment	WM_164	N1	Across	147	0.47514	3995	309.383	0
MAGIC	HEA	Line*Treatment	WM_166	N0	Across	143.333	0.47514	3995	301.665	0
MAGIC	HEA	Line*Treatment	WM_166	N1	Across	144.167	0.47514	3995	303.419	0
MAGIC	HEA	Line*Treatment	WM_167	N0	Across	145.333	0.47514	3995	305.875	0
MAGIC	HEA	Line*Treatment	WM_167	N1	Across	146.667	0.47514	3995	308.681	0
MAGIC	HEA	Line*Treatment	WM_168	N0	Across	146	0.47514	3995	307.278	0
MAGIC	HEA	Line*Treatment	WM_168	N1	Across	145.667	0.47514	3995	306.576	0
MAGIC	HEA	Line*Treatment	WM_169	N0	Across	145.167	0.47514	3995	305.524	0
MAGIC	HEA	Line*Treatment	WM_169	N1	Across	145	0.47514	3995	305.173	0
MAGIC	HEA	Line*Treatment	WM_170	N0	Across	144.167	0.47514	3995	303.419	0
MAGIC	HEA	Line*Treatment	WM_170	N1	Across	144.5	0.47514	3995	304.121	0
MAGIC	HEA	Line*Treatment	WM_171	N0	Across	146.667	0.47514	3995	308.681	0
MAGIC	HEA	Line*Treatment	WM_171	N1	Across	146.833	0.47514	3995	309.032	0
MAGIC	HEA	Line*Treatment	WM_172	N0	Across	142.667	0.47514	3995	300.262	0
MAGIC	HEA	Line*Treatment	WM_172	N1	Across	143.5	0.47514	3995	302.016	0
MAGIC	HEA	Line*Treatment	WM_173	N0	Across	146.5	0.47514	3995	308.33	0
MAGIC	HEA	Line*Treatment	WM_173	N1	Across	146.5	0.47514	3995	308.33	0
MAGIC	HEA	Line*Treatment	WM_174	N0	Across	145.833	0.47514	3995	306.927	0
MAGIC	HEA	Line*Treatment	WM_174	N1	Across	146.333	0.47514	3995	307.979	0
MAGIC	HEA	Line*Treatment	WM_175	N0	Across	147.333	0.47514	3995	310.084	0
MAGIC	HEA	Line*Treatment	WM_175	N1	Across	148.5	0.47514	3995	312.539	0
MAGIC	HEA	Line*Treatment	WM_176	N0	Across	144	0.47514	3995	303.069	0
MAGIC	HEA	Line*Treatment	WM_176	N1	Across	144.833	0.47514	3995	304.822	0
MAGIC	HEA	Line*Treatment	WM_177	N0	Across	145.333	0.47514	3995	305.875	0
MAGIC	HEA	Line*Treatment	WM_177	N1	Across	145.333	0.47514	3995	305.875	0
MAGIC	HEA	Line*Treatment	WM_179	N0	Across	148.167	0.47514	3995	311.838	0
MAGIC	HEA	Line*Treatment	WM_179	N1	Across	148.333	0.47514	3995	312.189	0
MAGIC	HEA	Line*Treatment	WM_181	N0	Across	146.833	0.47514	3995	309.032	0
MAGIC	HEA	Line*Treatment	WM_181	N1	Across	148.667	0.47514	3995	312.89	0
MAGIC	HEA	Line*Treatment	WM_182	N0	Across	146.667	0.47514	3995	308.681	0
MAGIC	HEA	Line*Treatment	WM_182	N1	Across	147.833	0.47514	3995	311.136	0
MAGIC	HEA	Line*Treatment	WM_183	N0	Across	148.667	0.47514	3995	312.89	0
MAGIC	HEA	Line*Treatment	WM_183	N1	Across	148.667	0.47514	3995	312.89	0
MAGIC	HEA	Line*Treatment	WM_184	N0	Across	144.667	0.47514	3995	304.472	0
MAGIC	HEA	Line*Treatment	WM_184	N1	Across	144.667	0.47514	3995	304.472	0
MAGIC	HEA	Line*Treatment	WM_185	N0	Across	146.333	0.47514	3995	307.979	0
MAGIC	HEA	Line*Treatment	WM_185	N1	Across	146.5	0.47514	3995	308.33	0
MAGIC	HEA	Line*Treatment	WM_186	N0	Across	144.667	0.47514	3995	304.472	0
MAGIC	HEA	Line*Treatment	WM_186	N1	Across	146.167	0.47514	3995	307.629	0
MAGIC	HEA	Line*Treatment	WM_189	N0	Across	144.5	0.47514	3995	304.121	0
MAGIC	HEA	Line*Treatment	WM_189	N1	Across	143.5	0.47514	3995	302.016	0
MAGIC	HEA	Line*Treatment	WM_190	N0	Across	142.667	0.47514	3995	300.262	0
MAGIC	HEA	Line*Treatment	WM_190	N1	Across	142.833	0.47514	3995	300.613	0
MAGIC	HEA	Line*Treatment	WM_192	N0	Across	145.667	0.47514	3995	306.576	0
MAGIC	HEA	Line*Treatment	WM_192	N1	Across	146.833	0.47514	3995	309.032	0
MAGIC	HEA	Line*Treatment	WM_193	N0	Across	145	0.47514	3995	305.173	0
MAGIC	HEA	Line*Treatment	WM_193	N1	Across	144.167	0.47514	3995	303.419	0
MAGIC	HEA	Line*Treatment	WM_194	N0	Across	147.333	0.47514	3995	310.084	0
MAGIC	HEA	Line*Treatment	WM_194	N1	Across	147.833	0.47514	3995	311.136	0
MAGIC	HEA	Line*Treatment	WM_195	N0	Across	147.333	0.47514	3995	310.084	0
MAGIC	HEA	Line*Treatment	WM_195	N1	Across	147.5	0.47514	3995	310.435	0
MAGIC	HEA	Line*Treatment	WM_197	N0	Across	147.333	0.47514	3995	310.084	0
MAGIC	HEA	Line*Treatment	WM_197	N1	Across	148.333	0.47514	3995	312.189	0
MAGIC	HEA	Line*Treatment	WM_199	N0	Across	146.167	0.47514	3995	307.629	0
MAGIC	HEA	Line*Treatment	WM_199	N1	Across	147.333	0.47514	3995	310.084	0
MAGIC	HEA	Line*Treatment	WM_200	N0	Across	150	0.47514	3995	315.696	0
MAGIC	HEA	Line*Treatment	WM_200	N1	Across	150	0.47514	3995	315.696	0
MAGIC	HEA	Line*Treatment	WM_201	N0	Across	146.333	0.47514	3995	307.979	0
MAGIC	HEA	Line*Treatment	WM_201	N1	Across	147.5	0.47514	3995	310.435	0
MAGIC	HEA	Line*Treatment	WM_202	N0	Across	149	0.47514	3995	313.592	0
MAGIC	HEA	Line*Treatment	WM_202	N1	Across	149	0.47514	3995	313.592	0
MAGIC	HEA	Line*Treatment	WM_204	N0	Across	147	0.47514	3995	309.383	0
MAGIC	HEA	Line*Treatment	WM_204	N1	Across	147.333	0.47514	3995	310.084	0
MAGIC	HEA	Line*Treatment	WM_205	N0	Across	148	0.47514	3995	311.487	0
MAGIC	HEA	Line*Treatment	WM_205	N1	Across	148.833	0.47514	3995	313.241	0
MAGIC	HEA	Line*Treatment	WM_206	N0	Across	148.5	0.47514	3995	312.539	0
MAGIC	HEA	Line*Treatment	WM_206	N1	Across	149.167	0.47514	3995	313.943	0
MAGIC	HEA	Line*Treatment	WM_207	N0	Across	148.167	0.47514	3995	311.838	0
MAGIC	HEA	Line*Treatment	WM_207	N1	Across	149.833	0.47514	3995	315.346	0
MAGIC	HEA	Line*Treatment	WM_208	N0	Across	148.5	0.47514	3995	312.539	0
MAGIC	HEA	Line*Treatment	WM_208	N1	Across	148.667	0.47514	3995	312.89	0
MAGIC	HEA	Line*Treatment	WM_209	N0	Across	150.667	0.47514	3995	317.1	0
MAGIC	HEA	Line*Treatment	WM_209	N1	Across	151.167	0.47514	3995	318.152	0
MAGIC	HEA	Line*Treatment	WM_210	N0	Across	145.833	0.47514	3995	306.927	0
MAGIC	HEA	Line*Treatment	WM_210	N1	Across	147	0.47514	3995	309.383	0
MAGIC	HEA	Line*Treatment	WM_211	N0	Across	146.833	0.47514	3995	309.032	0
MAGIC	HEA	Line*Treatment	WM_211	N1	Across	146.833	0.47514	3995	309.032	0
MAGIC	HEA	Line*Treatment	WM_212	N0	Across	147.5	0.47514	3995	310.435	0
MAGIC	HEA	Line*Treatment	WM_212	N1	Across	149.5	0.47514	3995	314.644	0
MAGIC	HEA	Line*Treatment	WM_213	N0	Across	146.167	0.47514	3995	307.629	0
MAGIC	HEA	Line*Treatment	WM_213	N1	Across	147.333	0.47514	3995	310.084	0
MAGIC	HEA	Line*Treatment	WM_214	N0	Across	145	0.47514	3995	305.173	0
MAGIC	HEA	Line*Treatment	WM_214	N1	Across	146	0.47514	3995	307.278	0
MAGIC	HEA	Line*Treatment	WM_215	N0	Across	146.667	0.47514	3995	308.681	0
MAGIC	HEA	Line*Treatment	WM_215	N1	Across	147.5	0.47514	3995	310.435	0
MAGIC	HEA	Line*Treatment	WM_216	N0	Across	147.833	0.47514	3995	311.136	0
MAGIC	HEA	Line*Treatment	WM_216	N1	Across	149.333	0.47514	3995	314.293	0
MAGIC	HEA	Line*Treatment	WM_217	N0	Across	147.667	0.47514	3995	310.786	0
MAGIC	HEA	Line*Treatment	WM_217	N1	Across	148	0.47514	3995	311.487	0
MAGIC	HEA	Line*Treatment	WM_218	N0	Across	147.5	0.47514	3995	310.435	0
MAGIC	HEA	Line*Treatment	WM_218	N1	Across	149.833	0.47514	3995	315.346	0
MAGIC	HEA	Line*Treatment	WM_219	N0	Across	143	0.47514	3995	300.964	0
MAGIC	HEA	Line*Treatment	WM_219	N1	Across	144	0.47514	3995	303.069	0
MAGIC	HEA	Line*Treatment	WM_220	N0	Across	144	0.47514	3995	303.069	0
MAGIC	HEA	Line*Treatment	WM_220	N1	Across	145	0.47514	3995	305.173	0
MAGIC	HEA	Line*Treatment	WM_221	N0	Across	147.5	0.47514	3995	310.435	0
MAGIC	HEA	Line*Treatment	WM_221	N1	Across	148.667	0.47514	3995	312.89	0
MAGIC	HEA	Line*Treatment	WM_222	N0	Across	144.667	0.47514	3995	304.472	0
MAGIC	HEA	Line*Treatment	WM_222	N1	Across	145.167	0.47514	3995	305.524	0
MAGIC	HEA	Line*Treatment	WM_224	N0	Across	142.667	0.47514	3995	300.262	0
MAGIC	HEA	Line*Treatment	WM_224	N1	Across	143	0.47514	3995	300.964	0
MAGIC	HEA	Line*Treatment	WM_225	N0	Across	146.667	0.47514	3995	308.681	0
MAGIC	HEA	Line*Treatment	WM_225	N1	Across	148.5	0.47514	3995	312.539	0
MAGIC	HEA	Line*Treatment	WM_226	N0	Across	143	0.47514	3995	300.964	0
MAGIC	HEA	Line*Treatment	WM_226	N1	Across	145	0.47514	3995	305.173	0
MAGIC	HEA	Line*Treatment	WM_227	N0	Across	146.667	0.47514	3995	308.681	0
MAGIC	HEA	Line*Treatment	WM_227	N1	Across	147.833	0.47514	3995	311.136	0
MAGIC	HEA	Line*Treatment	WM_228	N0	Across	146.333	0.47514	3995	307.979	0
MAGIC	HEA	Line*Treatment	WM_228	N1	Across	147.5	0.47514	3995	310.435	0
MAGIC	HEA	Line*Treatment	WM_229	N0	Across	147	0.47514	3995	309.383	0
MAGIC	HEA	Line*Treatment	WM_229	N1	Across	147.833	0.47514	3995	311.136	0
MAGIC	HEA	Line*Treatment	WM_230	N0	Across	148.333	0.47514	3995	312.189	0
MAGIC	HEA	Line*Treatment	WM_230	N1	Across	146.667	0.47514	3995	308.681	0
MAGIC	HEA	Line*Treatment	WM_232	N0	Across	147.333	0.47514	3995	310.084	0
MAGIC	HEA	Line*Treatment	WM_232	N1	Across	149.167	0.47514	3995	313.943	0
MAGIC	HEA	Line*Treatment	WM_233	N0	Across	146.167	0.47514	3995	307.629	0
MAGIC	HEA	Line*Treatment	WM_233	N1	Across	147.667	0.47514	3995	310.786	0
MAGIC	HEA	Line*Treatment	WM_234	N0	Across	147.667	0.47514	3995	310.786	0
MAGIC	HEA	Line*Treatment	WM_234	N1	Across	149	0.47514	3995	313.592	0
MAGIC	HEA	Line*Treatment	WM_235	N0	Across	146.833	0.47514	3995	309.032	0
MAGIC	HEA	Line*Treatment	WM_235	N1	Across	146.667	0.47514	3995	308.681	0
MAGIC	HEA	Line*Treatment	WM_236	N0	Across	146.833	0.47514	3995	309.032	0
MAGIC	HEA	Line*Treatment	WM_236	N1	Across	147.333	0.47514	3995	310.084	0
MAGIC	HEA	Line*Treatment	WM_237	N0	Across	146.833	0.47514	3995	309.032	0
MAGIC	HEA	Line*Treatment	WM_237	N1	Across	148.167	0.47514	3995	311.838	0
MAGIC	HEA	Line*Treatment	WM_238	N0	Across	145.667	0.47514	3995	306.576	0
MAGIC	HEA	Line*Treatment	WM_238	N1	Across	145.667	0.47514	3995	306.576	0
MAGIC	HEA	Line*Treatment	WM_239	N0	Across	148.667	0.47514	3995	312.89	0
MAGIC	HEA	Line*Treatment	WM_239	N1	Across	149.667	0.47514	3995	314.995	0
MAGIC	HEA	Line*Treatment	WM_240	N0	Across	145.167	0.47514	3995	305.524	0
MAGIC	HEA	Line*Treatment	WM_240	N1	Across	146.667	0.47514	3995	308.681	0
MAGIC	HEA	Line*Treatment	WM_242	N0	Across	146.167	0.47514	3995	307.629	0
MAGIC	HEA	Line*Treatment	WM_242	N1	Across	146.333	0.47514	3995	307.979	0
MAGIC	HEA	Line*Treatment	WM_243	N0	Across	143.333	0.47514	3995	301.665	0
MAGIC	HEA	Line*Treatment	WM_243	N1	Across	144	0.47514	3995	303.069	0
MAGIC	HEA	Line*Treatment	WM_244	N0	Across	147.167	0.47514	3995	309.733	0
MAGIC	HEA	Line*Treatment	WM_244	N1	Across	147.333	0.47514	3995	310.084	0
MAGIC	HEA	Line*Treatment	WM_245	N0	Across	149.167	0.47514	3995	313.943	0
MAGIC	HEA	Line*Treatment	WM_245	N1	Across	149.167	0.47514	3995	313.943	0
MAGIC	HEA	Line*Treatment	WM_246	N0	Across	145.5	0.47514	3995	306.226	0
MAGIC	HEA	Line*Treatment	WM_246	N1	Across	145.333	0.47514	3995	305.875	0
MAGIC	HEA	Line*Treatment	WM_248	N0	Across	146.333	0.47514	3995	307.979	0
MAGIC	HEA	Line*Treatment	WM_248	N1	Across	147.833	0.47514	3995	311.136	0
MAGIC	HEA	Line*Treatment	WM_249	N0	Across	143.833	0.47514	3995	302.718	0
MAGIC	HEA	Line*Treatment	WM_249	N1	Across	144	0.47514	3995	303.069	0
MAGIC	HEA	Line*Treatment	WM_250	N0	Across	145.167	0.47514	3995	305.524	0
MAGIC	HEA	Line*Treatment	WM_250	N1	Across	146.5	0.47514	3995	308.33	0
MAGIC	HEA	Line*Treatment	WM_251	N0	Across	145.333	0.47514	3995	305.875	0
MAGIC	HEA	Line*Treatment	WM_251	N1	Across	147	0.47514	3995	309.383	0
MAGIC	HEA	Line*Treatment	WM_252	N0	Across	145.333	0.47514	3995	305.875	0
MAGIC	HEA	Line*Treatment	WM_252	N1	Across	145.833	0.47514	3995	306.927	0
MAGIC	HEA	Line*Treatment	WM_253	N0	Across	144.333	0.47514	3995	303.77	0
MAGIC	HEA	Line*Treatment	WM_253	N1	Across	145.5	0.47514	3995	306.226	0
MAGIC	HEA	Line*Treatment	WM_257	N0	Across	145.5	0.47514	3995	306.226	0
MAGIC	HEA	Line*Treatment	WM_257	N1	Across	146.333	0.47514	3995	307.979	0
MAGIC	HEA	Line*Treatment	WM_258	N0	Across	143.167	0.47514	3995	301.315	0
MAGIC	HEA	Line*Treatment	WM_258	N1	Across	143.333	0.47514	3995	301.665	0
MAGIC	HEA	Line*Treatment	WM_259	N0	Across	143.5	0.47514	3995	302.016	0
MAGIC	HEA	Line*Treatment	WM_259	N1	Across	144.167	0.47514	3995	303.419	0
MAGIC	HEA	Line*Treatment	WM_260	N0	Across	143.167	0.47514	3995	301.315	0
MAGIC	HEA	Line*Treatment	WM_260	N1	Across	144.167	0.47514	3995	303.419	0
MAGIC	HEA	Line*Treatment	WM_261	N0	Across	144.333	0.47514	3995	303.77	0
MAGIC	HEA	Line*Treatment	WM_261	N1	Across	142.833	0.47514	3995	300.613	0
MAGIC	HEA	Line*Treatment	WM_262	N0	Across	146.333	0.47514	3995	307.979	0
MAGIC	HEA	Line*Treatment	WM_262	N1	Across	147.167	0.47514	3995	309.733	0
MAGIC	HEA	Line*Treatment	WM_263	N0	Across	145.833	0.47514	3995	306.927	0
MAGIC	HEA	Line*Treatment	WM_263	N1	Across	145.833	0.47514	3995	306.927	0
MAGIC	HEA	Line*Treatment	WM_264	N0	Across	146.667	0.47514	3995	308.681	0
MAGIC	HEA	Line*Treatment	WM_264	N1	Across	146.833	0.47514	3995	309.032	0
MAGIC	HEA	Line*Treatment	WM_265	N0	Across	144.5	0.47514	3995	304.121	0
MAGIC	HEA	Line*Treatment	WM_265	N1	Across	144.667	0.47514	3995	304.472	0
MAGIC	HEA	Line*Treatment	WM_266	N0	Across	147.167	0.47514	3995	309.733	0
MAGIC	HEA	Line*Treatment	WM_266	N1	Across	148.333	0.47514	3995	312.189	0
MAGIC	HEA	Line*Treatment	WM_267	N0	Across	147.167	0.47514	3995	309.733	0
MAGIC	HEA	Line*Treatment	WM_267	N1	Across	147.833	0.47514	3995	311.136	0
MAGIC	HEA	Line*Treatment	WM_268	N0	Across	148	0.47514	3995	311.487	0
MAGIC	HEA	Line*Treatment	WM_268	N1	Across	148.167	0.47514	3995	311.838	0
MAGIC	HEA	Line*Treatment	WM_269	N0	Across	147.5	0.47514	3995	310.435	0
MAGIC	HEA	Line*Treatment	WM_269	N1	Across	147.667	0.47514	3995	310.786	0
MAGIC	HEA	Line*Treatment	WM_270	N0	Across	146.5	0.47514	3995	308.33	0
MAGIC	HEA	Line*Treatment	WM_270	N1	Across	147	0.47514	3995	309.383	0
MAGIC	HEA	Line*Treatment	WM_271	N0	Across	146	0.47514	3995	307.278	0
MAGIC	HEA	Line*Treatment	WM_271	N1	Across	147.167	0.47514	3995	309.733	0
MAGIC	HEA	Line*Treatment	WM_272	N0	Across	143.667	0.47514	3995	302.367	0
MAGIC	HEA	Line*Treatment	WM_272	N1	Across	144	0.47514	3995	303.069	0
MAGIC	HEA	Line*Treatment	WM_273	N0	Across	144	0.47514	3995	303.069	0
MAGIC	HEA	Line*Treatment	WM_273	N1	Across	144	0.47514	3995	303.069	0
MAGIC	HEA	Line*Treatment	WM_274	N0	Across	144.5	0.47514	3995	304.121	0
MAGIC	HEA	Line*Treatment	WM_274	N1	Across	145.5	0.47514	3995	306.226	0
MAGIC	HEA	Line*Treatment	WM_275	N0	Across	146	0.47514	3995	307.278	0
MAGIC	HEA	Line*Treatment	WM_275	N1	Across	145.167	0.47514	3995	305.524	0
MAGIC	HEA	Line*Treatment	WM_276	N0	Across	144	0.47514	3995	303.069	0
MAGIC	HEA	Line*Treatment	WM_276	N1	Across	143.667	0.47514	3995	302.367	0
MAGIC	HEA	Line*Treatment	WM_277	N0	Across	146.333	0.47514	3995	307.979	0
MAGIC	HEA	Line*Treatment	WM_277	N1	Across	147.333	0.47514	3995	310.084	0
MAGIC	HEA	Line*Treatment	WM_278	N0	Across	147.333	0.47514	3995	310.084	0
MAGIC	HEA	Line*Treatment	WM_278	N1	Across	147.5	0.47514	3995	310.435	0
MAGIC	HEA	Line*Treatment	WM_279	N0	Across	144.167	0.47514	3995	303.419	0
MAGIC	HEA	Line*Treatment	WM_279	N1	Across	145.5	0.47514	3995	306.226	0
MAGIC	HEA	Line*Treatment	WM_280	N0	Across	148.5	0.47514	3995	312.539	0
MAGIC	HEA	Line*Treatment	WM_280	N1	Across	148.333	0.47514	3995	312.189	0
MAGIC	HEA	Line*Treatment	WM_281	N0	Across	147.833	0.47514	3995	311.136	0
MAGIC	HEA	Line*Treatment	WM_281	N1	Across	149.167	0.47514	3995	313.943	0
MAGIC	HEA	Line*Treatment	WM_282	N0	Across	147.833	0.47514	3995	311.136	0
MAGIC	HEA	Line*Treatment	WM_282	N1	Across	147.833	0.47514	3995	311.136	0
MAGIC	HEA	Line*Treatment	WM_283	N0	Across	143.667	0.47514	3995	302.367	0
MAGIC	HEA	Line*Treatment	WM_283	N1	Across	143.833	0.47514	3995	302.718	0
MAGIC	HEA	Line*Treatment	WM_284	N0	Across	143.667	0.47514	3995	302.367	0
MAGIC	HEA	Line*Treatment	WM_284	N1	Across	144	0.47514	3995	303.069	0
MAGIC	HEA	Line*Treatment	WM_285	N0	Across	145.667	0.47514	3995	306.576	0
MAGIC	HEA	Line*Treatment	WM_285	N1	Across	145.667	0.47514	3995	306.576	0
MAGIC	HEA	Line*Treatment	WM_287	N0	Across	144.667	0.47514	3995	304.472	0
MAGIC	HEA	Line*Treatment	WM_287	N1	Across	144.667	0.47514	3995	304.472	0
MAGIC	HEA	Line*Treatment	WM_289	N0	Across	143.833	0.47514	3995	302.718	0
MAGIC	HEA	Line*Treatment	WM_289	N1	Across	143.333	0.47514	3995	301.665	0
MAGIC	HEA	Line*Treatment	WM_290	N0	Across	147.167	0.47514	3995	309.733	0
MAGIC	HEA	Line*Treatment	WM_290	N1	Across	146.833	0.47514	3995	309.032	0
MAGIC	HEA	Line*Treatment	WM_291	N0	Across	143.5	0.47514	3995	302.016	0
MAGIC	HEA	Line*Treatment	WM_291	N1	Across	142.167	0.47514	3995	299.21	0
MAGIC	HEA	Line*Treatment	WM_292	N0	Across	144.667	0.47514	3995	304.472	0
MAGIC	HEA	Line*Treatment	WM_292	N1	Across	144.667	0.47514	3995	304.472	0
MAGIC	HEA	Line*Treatment	WM_293	N0	Across	144.333	0.47514	3995	303.77	0
MAGIC	HEA	Line*Treatment	WM_293	N1	Across	143.833	0.47514	3995	302.718	0
MAGIC	HEA	Line*Treatment	WM_294	N0	Across	143.667	0.47514	3995	302.367	0
MAGIC	HEA	Line*Treatment	WM_294	N1	Across	145.333	0.47514	3995	305.875	0
MAGIC	HEA	Line*Treatment	WM_295	N0	Across	143.167	0.47514	3995	301.315	0
MAGIC	HEA	Line*Treatment	WM_295	N1	Across	142.667	0.47514	3995	300.262	0
MAGIC	HEA	Line*Treatment	WM_296	N0	Across	144.5	0.47514	3995	304.121	0
MAGIC	HEA	Line*Treatment	WM_296	N1	Across	144.5	0.47514	3995	304.121	0
MAGIC	HEA	Line*Treatment	WM_297	N0	Across	143.167	0.47514	3995	301.315	0
MAGIC	HEA	Line*Treatment	WM_297	N1	Across	142.167	0.47514	3995	299.21	0
MAGIC	HEA	Line*Treatment	WM_299	N0	Across	145.167	0.47514	3995	305.524	0
MAGIC	HEA	Line*Treatment	WM_299	N1	Across	144.167	0.47514	3995	303.419	0
MAGIC	HEA	Line*Treatment	WM_300	N0	Across	143.667	0.47514	3995	302.367	0
MAGIC	HEA	Line*Treatment	WM_300	N1	Across	143.5	0.47514	3995	302.016	0
MAGIC	HEA	Line*Treatment	WM_301	N0	Across	148.667	0.47514	3995	312.89	0
MAGIC	HEA	Line*Treatment	WM_301	N1	Across	150.167	0.47514	3995	316.047	0
MAGIC	HEA	Line*Treatment	WM_302	N0	Across	146.833	0.47514	3995	309.032	0
MAGIC	HEA	Line*Treatment	WM_302	N1	Across	148.333	0.47514	3995	312.189	0
MAGIC	HEA	Line*Treatment	WM_303	N0	Across	147.167	0.47514	3995	309.733	0
MAGIC	HEA	Line*Treatment	WM_303	N1	Across	147	0.47514	3995	309.383	0
MAGIC	HEA	Line*Treatment	WM_304	N0	Across	146.167	0.47514	3995	307.629	0
MAGIC	HEA	Line*Treatment	WM_304	N1	Across	147.333	0.47514	3995	310.084	0
MAGIC	HEA	Line*Treatment	WM_306	N0	Across	148.667	0.47514	3995	312.89	0
MAGIC	HEA	Line*Treatment	WM_306	N1	Across	149.833	0.47514	3995	315.346	0
MAGIC	HEA	Line*Treatment	WM_308	N0	Across	146.833	0.47514	3995	309.032	0
MAGIC	HEA	Line*Treatment	WM_308	N1	Across	148.333	0.47514	3995	312.189	0
MAGIC	HEA	Line*Treatment	WM_309	N0	Across	144.667	0.47514	3995	304.472	0
MAGIC	HEA	Line*Treatment	WM_309	N1	Across	144.333	0.47514	3995	303.77	0
MAGIC	HEA	Line*Treatment	WM_310	N0	Across	146.167	0.47514	3995	307.629	0
MAGIC	HEA	Line*Treatment	WM_310	N1	Across	147.333	0.47514	3995	310.084	0
MAGIC	HEA	Line*Treatment	WM_311	N0	Across	146.667	0.47514	3995	308.681	0
MAGIC	HEA	Line*Treatment	WM_311	N1	Across	147	0.47514	3995	309.383	0
MAGIC	HEA	Line*Treatment	WM_312	N0	Across	146	0.47514	3995	307.278	0
MAGIC	HEA	Line*Treatment	WM_312	N1	Across	145.667	0.47514	3995	306.576	0
MAGIC	HEA	Line*Treatment	WM_315	N0	Across	144	0.47514	3995	303.069	0
MAGIC	HEA	Line*Treatment	WM_315	N1	Across	145.667	0.47514	3995	306.576	0
MAGIC	HEA	Line*Treatment	WM_316	N0	Across	148	0.47514	3995	311.487	0
MAGIC	HEA	Line*Treatment	WM_316	N1	Across	147.833	0.47514	3995	311.136	0
MAGIC	HEA	Line*Treatment	WM_318	N0	Across	146.5	0.47514	3995	308.33	0
MAGIC	HEA	Line*Treatment	WM_318	N1	Across	147	0.47514	3995	309.383	0
MAGIC	HEA	Line*Treatment	WM_320	N0	Across	148.667	0.47514	3995	312.89	0
MAGIC	HEA	Line*Treatment	WM_320	N1	Across	148.667	0.47514	3995	312.89	0
MAGIC	HEA	Line*Treatment	WM_321	N0	Across	146.333	0.47514	3995	307.979	0
MAGIC	HEA	Line*Treatment	WM_321	N1	Across	147.333	0.47514	3995	310.084	0
MAGIC	HEA	Line*Treatment	WM_322	N0	Across	143.5	0.47514	3995	302.016	0
MAGIC	HEA	Line*Treatment	WM_322	N1	Across	145	0.47514	3995	305.173	0
MAGIC	HEA	Line*Treatment	WM_323	N0	Across	146.5	0.47514	3995	308.33	0
MAGIC	HEA	Line*Treatment	WM_323	N1	Across	146.667	0.47514	3995	308.681	0
MAGIC	HEA	Line*Treatment	WM_324	N0	Across	148.167	0.47514	3995	311.838	0
MAGIC	HEA	Line*Treatment	WM_324	N1	Across	148.833	0.47514	3995	313.241	0
MAGIC	HEA	Line*Treatment	WM_325	N0	Across	147.667	0.47514	3995	310.786	0
MAGIC	HEA	Line*Treatment	WM_325	N1	Across	149.333	0.47514	3995	314.293	0
MAGIC	HEA	Line*Treatment	WM_326	N0	Across	145.333	0.47514	3995	305.875	0
MAGIC	HEA	Line*Treatment	WM_326	N1	Across	147.333	0.47514	3995	310.084	0
MAGIC	HEA	Line*Treatment	WM_327	N0	Across	143.167	0.47514	3995	301.315	0
MAGIC	HEA	Line*Treatment	WM_327	N1	Across	143.667	0.47514	3995	302.367	0
MAGIC	HEA	Line*Treatment	WM_328	N0	Across	142.5	0.47514	3995	299.912	0
MAGIC	HEA	Line*Treatment	WM_328	N1	Across	143.333	0.47514	3995	301.665	0
MAGIC	HEA	Line*Treatment	WM_330	N0	Across	146	0.47514	3995	307.278	0
MAGIC	HEA	Line*Treatment	WM_330	N1	Across	147.5	0.47514	3995	310.435	0
MAGIC	HEA	Line*Treatment	WM_332	N0	Across	143.667	0.47514	3995	302.367	0
MAGIC	HEA	Line*Treatment	WM_332	N1	Across	144.333	0.47514	3995	303.77	0
MAGIC	HEA	Line*Treatment	WM_334	N0	Across	143.333	0.47514	3995	301.665	0
MAGIC	HEA	Line*Treatment	WM_334	N1	Across	142.667	0.47514	3995	300.262	0
MAGIC	HEA	Line*Treatment	WM_335	N0	Across	146.667	0.47514	3995	308.681	0
MAGIC	HEA	Line*Treatment	WM_335	N1	Across	147.833	0.47514	3995	311.136	0
MAGIC	HEA	Line*Treatment	WM_336	N0	Across	143	0.47514	3995	300.964	0
MAGIC	HEA	Line*Treatment	WM_336	N1	Across	142.667	0.47514	3995	300.262	0
MAGIC	HEA	Line*Treatment	WM_337	N0	Across	146.333	0.47514	3995	307.979	0
MAGIC	HEA	Line*Treatment	WM_337	N1	Across	146.833	0.47514	3995	309.032	0
MAGIC	HEA	Line*Treatment	WM_338	N0	Across	144	0.47514	3995	303.069	0
MAGIC	HEA	Line*Treatment	WM_338	N1	Across	144	0.47514	3995	303.069	0
MAGIC	HEA	Line*Treatment	WM_339	N0	Across	146.5	0.47514	3995	308.33	0
MAGIC	HEA	Line*Treatment	WM_339	N1	Across	147.667	0.47514	3995	310.786	0
MAGIC	HEA	Line*Treatment	WM_340	N0	Across	146.5	0.47514	3995	308.33	0
MAGIC	HEA	Line*Treatment	WM_340	N1	Across	147.833	0.47514	3995	311.136	0
MAGIC	HEA	Line*Treatment	WM_341	N0	Across	144.333	0.47514	3995	303.77	0
MAGIC	HEA	Line*Treatment	WM_341	N1	Across	144.333	0.47514	3995	303.77	0
MAGIC	HEA	Line*Treatment	WM_342	N0	Across	144.5	0.47514	3995	304.121	0
MAGIC	HEA	Line*Treatment	WM_342	N1	Across	145	0.47514	3995	305.173	0
MAGIC	HEA	Line*Treatment	WM_343	N0	Across	146.5	0.47514	3995	308.33	0
MAGIC	HEA	Line*Treatment	WM_343	N1	Across	148	0.47514	3995	311.487	0
MAGIC	HEA	Line*Treatment	WM_344	N0	Across	146.667	0.47514	3995	308.681	0
MAGIC	HEA	Line*Treatment	WM_344	N1	Across	146.5	0.47514	3995	308.33	0
MAGIC	HEA	Line*Treatment	WM_345	N0	Across	144.667	0.47514	3995	304.472	0
MAGIC	HEA	Line*Treatment	WM_345	N1	Across	144.833	0.47514	3995	304.822	0
MAGIC	HEA	Line*Treatment	WM_346	N0	Across	148.167	0.47514	3995	311.838	0
MAGIC	HEA	Line*Treatment	WM_346	N1	Across	149.833	0.47514	3995	315.346	0
MAGIC	HEA	Line*Treatment	WM_348	N0	Across	147	0.47514	3995	309.383	0
MAGIC	HEA	Line*Treatment	WM_348	N1	Across	146.333	0.47514	3995	307.979	0
MAGIC	HEA	Line*Treatment	WM_349	N0	Across	143.5	0.47514	3995	302.016	0
MAGIC	HEA	Line*Treatment	WM_349	N1	Across	144.833	0.47514	3995	304.822	0
MAGIC	HEA	Line*Treatment	WM_350	N0	Across	145.5	0.47514	3995	306.226	0
MAGIC	HEA	Line*Treatment	WM_350	N1	Across	144.667	0.47514	3995	304.472	0
MAGIC	HEA	Line*Treatment	WM_351	N0	Across	145.333	0.47514	3995	305.875	0
MAGIC	HEA	Line*Treatment	WM_351	N1	Across	143.667	0.47514	3995	302.367	0
MAGIC	HEA	Line*Treatment	WM_352	N0	Across	144.333	0.47514	3995	303.77	0
MAGIC	HEA	Line*Treatment	WM_352	N1	Across	143.667	0.47514	3995	302.367	0
MAGIC	HEA	Line*Treatment	WM_353	N0	Across	143	0.47514	3995	300.964	0
MAGIC	HEA	Line*Treatment	WM_353	N1	Across	143.5	0.47514	3995	302.016	0
MAGIC	HEA	Line*Treatment	WM_355	N0	Across	144.667	0.47514	3995	304.472	0
MAGIC	HEA	Line*Treatment	WM_355	N1	Across	145.667	0.47514	3995	306.576	0
MAGIC	HEA	Line*Treatment	WM_356	N0	Across	147.167	0.47514	3995	309.733	0
MAGIC	HEA	Line*Treatment	WM_356	N1	Across	148.167	0.47514	3995	311.838	0
MAGIC	HEA	Line*Treatment	WM_357	N0	Across	145.167	0.47514	3995	305.524	0
MAGIC	HEA	Line*Treatment	WM_357	N1	Across	146	0.47514	3995	307.278	0
MAGIC	HEA	Line*Treatment	WM_358	N0	Across	145.167	0.47514	3995	305.524	0
MAGIC	HEA	Line*Treatment	WM_358	N1	Across	145.167	0.47514	3995	305.524	0
MAGIC	HEA	Line*Treatment	WM_359	N0	Across	145.667	0.47514	3995	306.576	0
MAGIC	HEA	Line*Treatment	WM_359	N1	Across	146.5	0.47514	3995	308.33	0
MAGIC	HEA	Line*Treatment	WM_360	N0	Across	145.5	0.47514	3995	306.226	0
MAGIC	HEA	Line*Treatment	WM_360	N1	Across	147	0.47514	3995	309.383	0
MAGIC	HEA	Line*Treatment	WM_361	N0	Across	145.667	0.47514	3995	306.576	0
MAGIC	HEA	Line*Treatment	WM_361	N1	Across	146.667	0.47514	3995	308.681	0
MAGIC	HEA	Line*Treatment	WM_362	N0	Across	145.167	0.47514	3995	305.524	0
MAGIC	HEA	Line*Treatment	WM_362	N1	Across	145.833	0.47514	3995	306.927	0
MAGIC	HEA	Line*Treatment	WM_363	N0	Across	146.833	0.47514	3995	309.032	0
MAGIC	HEA	Line*Treatment	WM_363	N1	Across	147.833	0.47514	3995	311.136	0
MAGIC	HEA	Line*Treatment	WM_364	N0	Across	143.667	0.47514	3995	302.367	0
MAGIC	HEA	Line*Treatment	WM_364	N1	Across	143.667	0.47514	3995	302.367	0
MAGIC	HEA	Line*Treatment	WM_367	N0	Across	143.333	0.47514	3995	301.665	0
MAGIC	HEA	Line*Treatment	WM_367	N1	Across	143.333	0.47514	3995	301.665	0
MAGIC	HEA	Line*Treatment	WM_368	N0	Across	145.667	0.47514	3995	306.576	0
MAGIC	HEA	Line*Treatment	WM_368	N1	Across	146.5	0.47514	3995	308.33	0
MAGIC	HEA	Line*Treatment	WM_369	N0	Across	147.333	0.47514	3995	310.084	0
MAGIC	HEA	Line*Treatment	WM_369	N1	Across	147.333	0.47514	3995	310.084	0
MAGIC	HEA	Line*Treatment	WM_370	N0	Across	147.167	0.47514	3995	309.733	0
MAGIC	HEA	Line*Treatment	WM_370	N1	Across	147.833	0.47514	3995	311.136	0
MAGIC	HEA	Line*Treatment	WM_371	N0	Across	145.833	0.47514	3995	306.927	0
MAGIC	HEA	Line*Treatment	WM_371	N1	Across	147.5	0.47514	3995	310.435	0
MAGIC	HEA	Line*Treatment	WM_372	N0	Across	150.167	0.47514	3995	316.047	0
MAGIC	HEA	Line*Treatment	WM_372	N1	Across	151	0.47514	3995	317.801	0
MAGIC	HEA	Line*Treatment	WM_373	N0	Across	147.833	0.47514	3995	311.136	0
MAGIC	HEA	Line*Treatment	WM_373	N1	Across	148.833	0.47514	3995	313.241	0
MAGIC	HEA	Line*Treatment	WM_374	N0	Across	145.333	0.47514	3995	305.875	0
MAGIC	HEA	Line*Treatment	WM_374	N1	Across	146.833	0.47514	3995	309.032	0
MAGIC	HEA	Line*Treatment	WM_375	N0	Across	147.333	0.47514	3995	310.084	0
MAGIC	HEA	Line*Treatment	WM_375	N1	Across	148	0.47514	3995	311.487	0
MAGIC	HEA	Line*Treatment	WM_376	N0	Across	144.333	0.47514	3995	303.77	0
MAGIC	HEA	Line*Treatment	WM_376	N1	Across	144.167	0.47514	3995	303.419	0
MAGIC	HEA	Line*Treatment	WM_377	N0	Across	147.667	0.47514	3995	310.786	0
MAGIC	HEA	Line*Treatment	WM_377	N1	Across	149	0.47514	3995	313.592	0
MAGIC	HEA	Line*Treatment	WM_378	N0	Across	146.167	0.47514	3995	307.629	0
MAGIC	HEA	Line*Treatment	WM_378	N1	Across	147.167	0.47514	3995	309.733	0
MAGIC	HEA	Line*Treatment	WM_380	N0	Across	145.833	0.47514	3995	306.927	0
MAGIC	HEA	Line*Treatment	WM_380	N1	Across	146.5	0.47514	3995	308.33	0
MAGIC	HEA	Line*Treatment	WM_381	N0	Across	148.667	0.47514	3995	312.89	0
MAGIC	HEA	Line*Treatment	WM_381	N1	Across	148.833	0.47514	3995	313.241	0
MAGIC	HEA	Line*Treatment	WM_382	N0	Across	148.5	0.47514	3995	312.539	0
MAGIC	HEA	Line*Treatment	WM_382	N1	Across	149.167	0.47514	3995	313.943	0
MAGIC	HEA	Line*Treatment	WM_383	N0	Across	146	0.47514	3995	307.278	0
MAGIC	HEA	Line*Treatment	WM_383	N1	Across	145.833	0.47514	3995	306.927	0
MAGIC	HEA	Line*Treatment	WM_385	N0	Across	145	0.47514	3995	305.173	0
MAGIC	HEA	Line*Treatment	WM_385	N1	Across	145.833	0.47514	3995	306.927	0
MAGIC	HEA	Line*Treatment	WM_386	N0	Across	147.833	0.47514	3995	311.136	0
MAGIC	HEA	Line*Treatment	WM_386	N1	Across	148.333	0.47514	3995	312.189	0
MAGIC	HEA	Line*Treatment	WM_387	N0	Across	146.833	0.47514	3995	309.032	0
MAGIC	HEA	Line*Treatment	WM_387	N1	Across	147.333	0.47514	3995	310.084	0
MAGIC	HEA	Line*Treatment	WM_388	N0	Across	145.5	0.47514	3995	306.226	0
MAGIC	HEA	Line*Treatment	WM_388	N1	Across	146.333	0.47514	3995	307.979	0
MAGIC	HEA	Line*Treatment	WM_389	N0	Across	146.333	0.47514	3995	307.979	0
MAGIC	HEA	Line*Treatment	WM_389	N1	Across	146	0.47514	3995	307.278	0
MAGIC	HEA	Line*Treatment	WM_390	N0	Across	147.667	0.47514	3995	310.786	0
MAGIC	HEA	Line*Treatment	WM_390	N1	Across	147.833	0.47514	3995	311.136	0
MAGIC	HEA	Line*Treatment	WM_391	N0	Across	147.667	0.47514	3995	310.786	0
MAGIC	HEA	Line*Treatment	WM_391	N1	Across	147.667	0.47514	3995	310.786	0
MAGIC	HEA	Line*Treatment	WM_392	N0	Across	148.333	0.47514	3995	312.189	0
MAGIC	HEA	Line*Treatment	WM_392	N1	Across	148.833	0.47514	3995	313.241	0
MAGIC	HEA	Line*Treatment	WM_393	N0	Across	147.667	0.47514	3995	310.786	0
MAGIC	HEA	Line*Treatment	WM_393	N1	Across	148	0.47514	3995	311.487	0
MAGIC	HEA	Line*Treatment	WM_394	N0	Across	145.167	0.47514	3995	305.524	0
MAGIC	HEA	Line*Treatment	WM_394	N1	Across	146	0.47514	3995	307.278	0
MAGIC	HEA	Line*Treatment	WM_396	N0	Across	144.5	0.47514	3995	304.121	0
MAGIC	HEA	Line*Treatment	WM_396	N1	Across	144.5	0.47514	3995	304.121	0
MAGIC	HEA	Line*Treatment	WM_397	N0	Across	144.833	0.47514	3995	304.822	0
MAGIC	HEA	Line*Treatment	WM_397	N1	Across	145	0.47514	3995	305.173	0
MAGIC	HEA	Line*Treatment	WM_398	N0	Across	146	0.47514	3995	307.278	0
MAGIC	HEA	Line*Treatment	WM_398	N1	Across	147.167	0.47514	3995	309.733	0
MAGIC	HEA	Line*Treatment	WM_399	N0	Across	147.333	0.47514	3995	310.084	0
MAGIC	HEA	Line*Treatment	WM_399	N1	Across	148.167	0.47514	3995	311.838	0
MAGIC	HEA	Line*Treatment	WM_400	N0	Across	148.333	0.47514	3995	312.189	0
MAGIC	HEA	Line*Treatment	WM_400	N1	Across	148.667	0.47514	3995	312.89	0
MAGIC	HEA	Line*Treatment	WM_401	N0	Across	144.333	0.47514	3995	303.77	0
MAGIC	HEA	Line*Treatment	WM_401	N1	Across	146	0.47514	3995	307.278	0
MAGIC	HEA	Line*Treatment	WM_402	N0	Across	148.5	0.47514	3995	312.539	0
MAGIC	HEA	Line*Treatment	WM_402	N1	Across	149.667	0.47514	3995	314.995	0
MAGIC	HEA	Line*Treatment	WM_403	N0	Across	148.833	0.47514	3995	313.241	0
MAGIC	HEA	Line*Treatment	WM_403	N1	Across	149.5	0.47514	3995	314.644	0
MAGIC	HEA	Line*Treatment	WM_404	N0	Across	145	0.47514	3995	305.173	0
MAGIC	HEA	Line*Treatment	WM_404	N1	Across	146	0.47514	3995	307.278	0
MAGIC	HEA	Line*Treatment	WM_405	N0	Across	145.833	0.47514	3995	306.927	0
MAGIC	HEA	Line*Treatment	WM_405	N1	Across	145.5	0.47514	3995	306.226	0
MAGIC	HEA	Line*Treatment	WM_406	N0	Across	147.167	0.47514	3995	309.733	0
MAGIC	HEA	Line*Treatment	WM_406	N1	Across	148.167	0.47514	3995	311.838	0
MAGIC	HEA	Line*Treatment	WM_407	N0	Across	150	0.47514	3995	315.696	0
MAGIC	HEA	Line*Treatment	WM_407	N1	Across	150.333	0.47514	3995	316.398	0
MAGIC	HEA	Line*Treatment	WM_408	N0	Across	146.333	0.47514	3995	307.979	0
MAGIC	HEA	Line*Treatment	WM_408	N1	Across	147	0.47514	3995	309.383	0
MAGIC	HEA	Line*Treatment	WM_409	N0	Across	146.833	0.47514	3995	309.032	0
MAGIC	HEA	Line*Treatment	WM_409	N1	Across	146.333	0.47514	3995	307.979	0
MAGIC	HEA	Line*Treatment	WM_410	N0	Across	146.667	0.47514	3995	308.681	0
MAGIC	HEA	Line*Treatment	WM_410	N1	Across	148.167	0.47514	3995	311.838	0
MAGIC	HEA	Line*Treatment	WM_411	N0	Across	149.667	0.47514	3995	314.995	0
MAGIC	HEA	Line*Treatment	WM_411	N1	Across	149.833	0.47514	3995	315.346	0
MAGIC	HEA	Line*Treatment	WM_412	N0	Across	143.833	0.47514	3995	302.718	0
MAGIC	HEA	Line*Treatment	WM_412	N1	Across	143.833	0.47514	3995	302.718	0
MAGIC	HEA	Line*Treatment	WM_413	N0	Across	145.167	0.47514	3995	305.524	0
MAGIC	HEA	Line*Treatment	WM_413	N1	Across	144.667	0.47514	3995	304.472	0
MAGIC	HEA	Line*Treatment	WM_414	N0	Across	147.5	0.47514	3995	310.435	0
MAGIC	HEA	Line*Treatment	WM_414	N1	Across	148.333	0.47514	3995	312.189	0
MAGIC	HEA	Line*Treatment	WM_415	N0	Across	144.833	0.47514	3995	304.822	0
MAGIC	HEA	Line*Treatment	WM_415	N1	Across	146.5	0.47514	3995	308.33	0
MAGIC	HEA	Line*Treatment	WM_416	N0	Across	146.833	0.47514	3995	309.032	0
MAGIC	HEA	Line*Treatment	WM_416	N1	Across	147.667	0.47514	3995	310.786	0
MAGIC	HEA	Line*Treatment	WM_417	N0	Across	145.667	0.47514	3995	306.576	0
MAGIC	HEA	Line*Treatment	WM_417	N1	Across	145.667	0.47514	3995	306.576	0
MAGIC	HEA	Line*Treatment	WM_418	N0	Across	147.5	0.47514	3995	310.435	0
MAGIC	HEA	Line*Treatment	WM_418	N1	Across	147	0.47514	3995	309.383	0
MAGIC	HEA	Line*Treatment	WM_419	N0	Across	146.833	0.47514	3995	309.032	0
MAGIC	HEA	Line*Treatment	WM_419	N1	Across	148.333	0.47514	3995	312.189	0
MAGIC	HEA	Line*Treatment	WM_420	N0	Across	145	0.47514	3995	305.173	0
MAGIC	HEA	Line*Treatment	WM_420	N1	Across	146.167	0.47514	3995	307.629	0
MAGIC	HEA	Line*Treatment	WM_421	N0	Across	145.667	0.47514	3995	306.576	0
MAGIC	HEA	Line*Treatment	WM_421	N1	Across	146.667	0.47514	3995	308.681	0
MAGIC	HEA	Line*Treatment	WM_422	N0	Across	146.667	0.47514	3995	308.681	0
MAGIC	HEA	Line*Treatment	WM_422	N1	Across	146.667	0.47514	3995	308.681	0
MAGIC	HEA	Line*Treatment	WM_423	N0	Across	144.167	0.47514	3995	303.419	0
MAGIC	HEA	Line*Treatment	WM_423	N1	Across	144.833	0.47514	3995	304.822	0
MAGIC	HEA	Line*Treatment	WM_424	N0	Across	147.5	0.47514	3995	310.435	0
MAGIC	HEA	Line*Treatment	WM_424	N1	Across	147.333	0.47514	3995	310.084	0
MAGIC	HEA	Line*Treatment	WM_425	N0	Across	147.167	0.47514	3995	309.733	0
MAGIC	HEA	Line*Treatment	WM_425	N1	Across	148	0.47514	3995	311.487	0
MAGIC	HEA	Line*Treatment	WM_426	N0	Across	147.667	0.47514	3995	310.786	0
MAGIC	HEA	Line*Treatment	WM_426	N1	Across	147.833	0.47514	3995	311.136	0
MAGIC	HEA	Line*Treatment	WM_427	N0	Across	146.333	0.47514	3995	307.979	0
MAGIC	HEA	Line*Treatment	WM_427	N1	Across	145.833	0.47514	3995	306.927	0
MAGIC	HEA	Line*Treatment	WM_428	N0	Across	145.5	0.47514	3995	306.226	0
MAGIC	HEA	Line*Treatment	WM_428	N1	Across	145	0.47514	3995	305.173	0
MAGIC	HEA	Line*Treatment	WM_429	N0	Across	144.5	0.47514	3995	304.121	0
MAGIC	HEA	Line*Treatment	WM_429	N1	Across	145	0.47514	3995	305.173	0
MAGIC	HEA	Line*Treatment	WM_431	N0	Across	146.5	0.47514	3995	308.33	0
MAGIC	HEA	Line*Treatment	WM_431	N1	Across	147.667	0.47514	3995	310.786	0
MAGIC	HEA	Line*Treatment	WM_432	N0	Across	145	0.47514	3995	305.173	0
MAGIC	HEA	Line*Treatment	WM_432	N1	Across	145.833	0.47514	3995	306.927	0
MAGIC	HEA	Line*Treatment	WM_433	N0	Across	144.333	0.47514	3995	303.77	0
MAGIC	HEA	Line*Treatment	WM_433	N1	Across	145.833	0.47514	3995	306.927	0
MAGIC	HEA	Line*Treatment	WM_434	N0	Across	145.833	0.47514	3995	306.927	0
MAGIC	HEA	Line*Treatment	WM_434	N1	Across	147	0.47514	3995	309.383	0
MAGIC	HEA	Line*Treatment	WM_435	N0	Across	144.5	0.47514	3995	304.121	0
MAGIC	HEA	Line*Treatment	WM_435	N1	Across	145.167	0.47514	3995	305.524	0
MAGIC	HEA	Line*Treatment	WM_436	N0	Across	148	0.47514	3995	311.487	0
MAGIC	HEA	Line*Treatment	WM_436	N1	Across	148.167	0.47514	3995	311.838	0
MAGIC	HEA	Line*Treatment	WM_437	N0	Across	145.5	0.47514	3995	306.226	0
MAGIC	HEA	Line*Treatment	WM_437	N1	Across	146.333	0.47514	3995	307.979	0
MAGIC	HEA	Line*Treatment	WM_438	N0	Across	147.333	0.47514	3995	310.084	0
MAGIC	HEA	Line*Treatment	WM_438	N1	Across	147.5	0.47514	3995	310.435	0
MAGIC	HEA	Line*Treatment	WM_439	N0	Across	145	0.47514	3995	305.173	0
MAGIC	HEA	Line*Treatment	WM_439	N1	Across	145.333	0.47514	3995	305.875	0
MAGIC	HEA	Line*Treatment	WM_440	N0	Across	146	0.47514	3995	307.278	0
MAGIC	HEA	Line*Treatment	WM_440	N1	Across	146.667	0.47514	3995	308.681	0
MAGIC	HEA	Line*Treatment	WM_441	N0	Across	146.5	0.47514	3995	308.33	0
MAGIC	HEA	Line*Treatment	WM_441	N1	Across	146.5	0.47514	3995	308.33	0
MAGIC	HEA	Line*Treatment	WM_442	N0	Across	146.833	0.47514	3995	309.032	0
MAGIC	HEA	Line*Treatment	WM_442	N1	Across	146.5	0.47514	3995	308.33	0
MAGIC	HEA	Line*Treatment	WM_443	N0	Across	146	0.47514	3995	307.278	0
MAGIC	HEA	Line*Treatment	WM_443	N1	Across	146.167	0.47514	3995	307.629	0
MAGIC	HEA	Line*Treatment	WM_444	N0	Across	146.5	0.47514	3995	308.33	0
MAGIC	HEA	Line*Treatment	WM_444	N1	Across	148.333	0.47514	3995	312.189	0
MAGIC	HEA	Line*Treatment	WM_445	N0	Across	147.333	0.47514	3995	310.084	0
MAGIC	HEA	Line*Treatment	WM_445	N1	Across	148.333	0.47514	3995	312.189	0
MAGIC	HEA	Line*Treatment	WM_446	N0	Across	146.167	0.47514	3995	307.629	0
MAGIC	HEA	Line*Treatment	WM_446	N1	Across	146.333	0.47514	3995	307.979	0
MAGIC	HEA	Line*Treatment	WM_447	N0	Across	146.167	0.47514	3995	307.629	0
MAGIC	HEA	Line*Treatment	WM_447	N1	Across	147.5	0.47514	3995	310.435	0
MAGIC	HEA	Line*Treatment	WM_448	N0	Across	145.167	0.47514	3995	305.524	0
MAGIC	HEA	Line*Treatment	WM_448	N1	Across	146.5	0.47514	3995	308.33	0
MAGIC	HEA	Line*Treatment	WM_449	N0	Across	145	0.47514	3995	305.173	0
MAGIC	HEA	Line*Treatment	WM_449	N1	Across	145.833	0.47514	3995	306.927	0
MAGIC	HEA	Line*Treatment	WM_450	N0	Across	145.5	0.47514	3995	306.226	0
MAGIC	HEA	Line*Treatment	WM_450	N1	Across	146.667	0.47514	3995	308.681	0
MAGIC	HEA	Line*Treatment	WM_452	N0	Across	145.833	0.47514	3995	306.927	0
MAGIC	HEA	Line*Treatment	WM_452	N1	Across	145.667	0.47514	3995	306.576	0
MAGIC	HEA	Line*Treatment	WM_453	N0	Across	146	0.47514	3995	307.278	0
MAGIC	HEA	Line*Treatment	WM_453	N1	Across	146.333	0.47514	3995	307.979	0
MAGIC	HEA	Line*Treatment	WM_454	N0	Across	146.167	0.47514	3995	307.629	0
MAGIC	HEA	Line*Treatment	WM_454	N1	Across	146.333	0.47514	3995	307.979	0
MAGIC	HEA	Line*Treatment	WM_456	N0	Across	148.167	0.47514	3995	311.838	0
MAGIC	HEA	Line*Treatment	WM_456	N1	Across	147.667	0.47514	3995	310.786	0
MAGIC	HEA	Line*Treatment	WM_457	N0	Across	148	0.47514	3995	311.487	0
MAGIC	HEA	Line*Treatment	WM_457	N1	Across	148.5	0.47514	3995	312.539	0
MAGIC	HEA	Line*Treatment	WM_458	N0	Across	146.833	0.47514	3995	309.032	0
MAGIC	HEA	Line*Treatment	WM_458	N1	Across	148	0.47514	3995	311.487	0
MAGIC	HEA	Line*Treatment	WM_459	N0	Across	147.167	0.47514	3995	309.733	0
MAGIC	HEA	Line*Treatment	WM_459	N1	Across	147.5	0.47514	3995	310.435	0
MAGIC	HEA	Line*Treatment	WM_460	N0	Across	145.833	0.47514	3995	306.927	0
MAGIC	HEA	Line*Treatment	WM_460	N1	Across	147	0.47514	3995	309.383	0
MAGIC	HEA	Line*Treatment	WM_461	N0	Across	146	0.47514	3995	307.278	0
MAGIC	HEA	Line*Treatment	WM_461	N1	Across	147	0.47514	3995	309.383	0
MAGIC	HEA	Line*Treatment	WM_462	N0	Across	147.5	0.47514	3995	310.435	0
MAGIC	HEA	Line*Treatment	WM_462	N1	Across	148.333	0.47514	3995	312.189	0
MAGIC	HEA	Line*Treatment	WM_463	N0	Across	146.167	0.47514	3995	307.629	0
MAGIC	HEA	Line*Treatment	WM_463	N1	Across	146.833	0.47514	3995	309.032	0
MAGIC	HEA	Line*Treatment	WM_464	N0	Across	146.667	0.47514	3995	308.681	0
MAGIC	HEA	Line*Treatment	WM_464	N1	Across	147.5	0.47514	3995	310.435	0
MAGIC	HEA	Line*Treatment	WM_465	N0	Across	147.167	0.47514	3995	309.733	0
MAGIC	HEA	Line*Treatment	WM_465	N1	Across	148.167	0.47514	3995	311.838	0
MAGIC	HEA	Line*Treatment	WM_466	N0	Across	148	0.47514	3995	311.487	0
MAGIC	HEA	Line*Treatment	WM_466	N1	Across	148.333	0.47514	3995	312.189	0
MAGIC	HEA	Line*Treatment	WM_467	N0	Across	145.333	0.47514	3995	305.875	0
MAGIC	HEA	Line*Treatment	WM_467	N1	Across	146	0.47514	3995	307.278	0
MAGIC	HEA	Line*Treatment	WM_468	N0	Across	145.5	0.47514	3995	306.226	0
MAGIC	HEA	Line*Treatment	WM_468	N1	Across	146	0.47514	3995	307.278	0
MAGIC	HEA	Line*Treatment	WM_469	N0	Across	146.167	0.47514	3995	307.629	0
MAGIC	HEA	Line*Treatment	WM_469	N1	Across	146.667	0.47514	3995	308.681	0
MAGIC	HEA	Line*Treatment	WM_470	N0	Across	146.5	0.47514	3995	308.33	0
MAGIC	HEA	Line*Treatment	WM_470	N1	Across	147.167	0.47514	3995	309.733	0
MAGIC	HEA	Line*Treatment	WM_471	N0	Across	144	0.47514	3995	303.069	0
MAGIC	HEA	Line*Treatment	WM_471	N1	Across	146	0.47514	3995	307.278	0
MAGIC	HEA	Line*Treatment	WM_472	N0	Across	146.333	0.47514	3995	307.979	0
MAGIC	HEA	Line*Treatment	WM_472	N1	Across	147.333	0.47514	3995	310.084	0
MAGIC	HEA	Line*Treatment	WM_473	N0	Across	147	0.47514	3995	309.383	0
MAGIC	HEA	Line*Treatment	WM_473	N1	Across	148.333	0.47514	3995	312.189	0
MAGIC	HEA	Line*Treatment	WM_474	N0	Across	146.167	0.47514	3995	307.629	0
MAGIC	HEA	Line*Treatment	WM_474	N1	Across	146.833	0.47514	3995	309.032	0
MAGIC	HEA	Line*Treatment	WM_475	N0	Across	147.5	0.47514	3995	310.435	0
MAGIC	HEA	Line*Treatment	WM_475	N1	Across	146.333	0.47514	3995	307.979	0
MAGIC	HEA	Line*Treatment	WM_476	N0	Across	145.667	0.47514	3995	306.576	0
MAGIC	HEA	Line*Treatment	WM_476	N1	Across	146.667	0.47514	3995	308.681	0
MAGIC	HEA	Line*Treatment	WM_478	N0	Across	145.5	0.47514	3995	306.226	0
MAGIC	HEA	Line*Treatment	WM_478	N1	Across	146.333	0.47514	3995	307.979	0
MAGIC	HEA	Line*Treatment	WM_479	N0	Across	146.167	0.47514	3995	307.629	0
MAGIC	HEA	Line*Treatment	WM_479	N1	Across	147.333	0.47514	3995	310.084	0
MAGIC	HEA	Line*Treatment	WM_480	N0	Across	145	0.47514	3995	305.173	0
MAGIC	HEA	Line*Treatment	WM_480	N1	Across	145.167	0.47514	3995	305.524	0
MAGIC	HEA	Line*Treatment	WM_481	N0	Across	143.667	0.47514	3995	302.367	0
MAGIC	HEA	Line*Treatment	WM_481	N1	Across	144.333	0.47514	3995	303.77	0
MAGIC	HEA	Line*Treatment	WM_482	N0	Across	146.167	0.47514	3995	307.629	0
MAGIC	HEA	Line*Treatment	WM_482	N1	Across	146.5	0.47514	3995	308.33	0
MAGIC	HEA	Line*Treatment	WM_484	N0	Across	142.333	0.47514	3995	299.561	0
MAGIC	HEA	Line*Treatment	WM_484	N1	Across	143.167	0.47514	3995	301.315	0
MAGIC	HEA	Line*Treatment	WM_487	N0	Across	145.167	0.47514	3995	305.524	0
MAGIC	HEA	Line*Treatment	WM_487	N1	Across	146	0.47514	3995	307.278	0
MAGIC	HEA	Line*Treatment	WM_489	N0	Across	146.167	0.47514	3995	307.629	0
MAGIC	HEA	Line*Treatment	WM_489	N1	Across	146.5	0.47514	3995	308.33	0
MAGIC	HEA	Line*Treatment	WM_490	N0	Across	144.167	0.47514	3995	303.419	0
MAGIC	HEA	Line*Treatment	WM_490	N1	Across	146	0.47514	3995	307.278	0
MAGIC	HEA	Line*Treatment	WM_491	N0	Across	143.167	0.47514	3995	301.315	0
MAGIC	HEA	Line*Treatment	WM_491	N1	Across	144.667	0.47514	3995	304.472	0
MAGIC	HEA	Line*Treatment	WM_492	N0	Across	146.167	0.47514	3995	307.629	0
MAGIC	HEA	Line*Treatment	WM_492	N1	Across	146.167	0.47514	3995	307.629	0
MAGIC	HEA	Line*Treatment	WM_493	N0	Across	143	0.47514	3995	300.964	0
MAGIC	HEA	Line*Treatment	WM_493	N1	Across	144.167	0.47514	3995	303.419	0
MAGIC	HEA	Line*Treatment	WM_494	N0	Across	147	0.47514	3995	309.383	0
MAGIC	HEA	Line*Treatment	WM_494	N1	Across	147.667	0.47514	3995	310.786	0
MAGIC	HEA	Line*Treatment	WM_495	N0	Across	144.167	0.47514	3995	303.419	0
MAGIC	HEA	Line*Treatment	WM_495	N1	Across	144.333	0.47514	3995	303.77	0
MAGIC	HEA	Line*Treatment	WM_496	N0	Across	144	0.47514	3995	303.069	0
MAGIC	HEA	Line*Treatment	WM_496	N1	Across	145.667	0.47514	3995	306.576	0
MAGIC	HEA	Line*Treatment	WM_497	N0	Across	145.667	0.47514	3995	306.576	0
MAGIC	HEA	Line*Treatment	WM_497	N1	Across	147	0.47514	3995	309.383	0
MAGIC	HEA	Line*Treatment	WM_499	N0	Across	143.667	0.47514	3995	302.367	0
MAGIC	HEA	Line*Treatment	WM_499	N1	Across	144.833	0.47514	3995	304.822	0
MAGIC	HEA	Line*Treatment	WM_500	N0	Across	143	0.47514	3995	300.964	0
MAGIC	HEA	Line*Treatment	WM_500	N1	Across	144	0.47514	3995	303.069	0
MAGIC	HEA	Line*Treatment	WM_501	N0	Across	144.5	0.47514	3995	304.121	0
MAGIC	HEA	Line*Treatment	WM_501	N1	Across	145	0.47514	3995	305.173	0
MAGIC	HEA	Line*Treatment	WM_502	N0	Across	143.667	0.47514	3995	302.367	0
MAGIC	HEA	Line*Treatment	WM_502	N1	Across	145.667	0.47514	3995	306.576	0
MAGIC	HEA	Line*Treatment	WM_503	N0	Across	145	0.47514	3995	305.173	0
MAGIC	HEA	Line*Treatment	WM_503	N1	Across	146.5	0.47514	3995	308.33	0
MAGIC	HEA	Line*Treatment	WM_504	N0	Across	147.167	0.47514	3995	309.733	0
MAGIC	HEA	Line*Treatment	WM_504	N1	Across	149.167	0.47514	3995	313.943	0
MAGIC	HEA	Line*Treatment	WM_505	N0	Across	145.833	0.47514	3995	306.927	0
MAGIC	HEA	Line*Treatment	WM_505	N1	Across	146.667	0.47514	3995	308.681	0
MAGIC	HEA	Line*Treatment	WM_506	N0	Across	147.5	0.47514	3995	310.435	0
MAGIC	HEA	Line*Treatment	WM_506	N1	Across	149.167	0.47514	3995	313.943	0
MAGIC	HEA	Line*Treatment	WM_507	N0	Across	148.333	0.47514	3995	312.189	0
MAGIC	HEA	Line*Treatment	WM_507	N1	Across	148.667	0.47514	3995	312.89	0
MAGIC	HEA	Line*Treatment	WM_508	N0	Across	144.667	0.47514	3995	304.472	0
MAGIC	HEA	Line*Treatment	WM_508	N1	Across	145.667	0.47514	3995	306.576	0
MAGIC	HEA	Line*Treatment	WM_509	N0	Across	147.833	0.47514	3995	311.136	0
MAGIC	HEA	Line*Treatment	WM_509	N1	Across	147.5	0.47514	3995	310.435	0
MAGIC	HEA	Line*Treatment	WM_511	N0	Across	148.5	0.47514	3995	312.539	0
MAGIC	HEA	Line*Treatment	WM_511	N1	Across	148.5	0.47514	3995	312.539	0
MAGIC	HEA	Line*Treatment	WM_512	N0	Across	148.833	0.47514	3995	313.241	0
MAGIC	HEA	Line*Treatment	WM_512	N1	Across	149.167	0.47514	3995	313.943	0
MAGIC	HEA	Line*Treatment	WM_513	N0	Across	149.833	0.47514	3995	315.346	0
MAGIC	HEA	Line*Treatment	WM_513	N1	Across	151.333	0.47514	3995	318.503	0
MAGIC	HEA	Line*Treatment	WM_514	N0	Across	144.333	0.47514	3995	303.77	0
MAGIC	HEA	Line*Treatment	WM_514	N1	Across	145	0.47514	3995	305.173	0
MAGIC	HEA	Line*Treatment	WM_515	N0	Across	143.833	0.47514	3995	302.718	0
MAGIC	HEA	Line*Treatment	WM_515	N1	Across	145.833	0.47514	3995	306.927	0
MAGIC	HEA	Line*Treatment	WM_516	N0	Across	145	0.47514	3995	305.173	0
MAGIC	HEA	Line*Treatment	WM_516	N1	Across	146.333	0.47514	3995	307.979	0
MAGIC	HEA	Line*Treatment	WM_517	N0	Across	145.333	0.47514	3995	305.875	0
MAGIC	HEA	Line*Treatment	WM_517	N1	Across	145.833	0.47514	3995	306.927	0
MAGIC	HEA	Line*Treatment	WM_518	N0	Across	143	0.47514	3995	300.964	0
MAGIC	HEA	Line*Treatment	WM_518	N1	Across	143.5	0.47514	3995	302.016	0
MAGIC	HEA	Line*Treatment	WM_519	N0	Across	148.667	0.47514	3995	312.89	0
MAGIC	HEA	Line*Treatment	WM_519	N1	Across	149.333	0.47514	3995	314.293	0
MAGIC	HEA	Line*Treatment	WM_520	N0	Across	149.5	0.47514	3995	314.644	0
MAGIC	HEA	Line*Treatment	WM_520	N1	Across	151	0.47514	3995	317.801	0
MAGIC	HEA	Line*Treatment	WM_521	N0	Across	146.5	0.47514	3995	308.33	0
MAGIC	HEA	Line*Treatment	WM_521	N1	Across	147.5	0.47514	3995	310.435	0
MAGIC	HEA	Line*Treatment	WM_522	N0	Across	147	0.47514	3995	309.383	0
MAGIC	HEA	Line*Treatment	WM_522	N1	Across	147	0.47514	3995	309.383	0
MAGIC	HEA	Line*Treatment	WM_523	N0	Across	146.333	0.47514	3995	307.979	0
MAGIC	HEA	Line*Treatment	WM_523	N1	Across	147.167	0.47514	3995	309.733	0
MAGIC	HEA	Line*Treatment	WM_524	N0	Across	144	0.47514	3995	303.069	0
MAGIC	HEA	Line*Treatment	WM_524	N1	Across	146	0.47514	3995	307.278	0
MAGIC	HEA	Line*Treatment	WM_525	N0	Across	144.333	0.47514	3995	303.77	0
MAGIC	HEA	Line*Treatment	WM_525	N1	Across	145.5	0.47514	3995	306.226	0
MAGIC	HEA	Line*Treatment	WM_526	N0	Across	145.167	0.47514	3995	305.524	0
MAGIC	HEA	Line*Treatment	WM_526	N1	Across	145.833	0.47514	3995	306.927	0
MAGIC	HEA	Line*Treatment	WM_527	N0	Across	144.833	0.47514	3995	304.822	0
MAGIC	HEA	Line*Treatment	WM_527	N1	Across	145.167	0.47514	3995	305.524	0
MAGIC	HEA	Line*Treatment	WM_528	N0	Across	144.5	0.47514	3995	304.121	0
MAGIC	HEA	Line*Treatment	WM_528	N1	Across	144.833	0.47514	3995	304.822	0
MAGIC	HEA	Line*Treatment	WM_529	N0	Across	146	0.47514	3995	307.278	0
MAGIC	HEA	Line*Treatment	WM_529	N1	Across	146.167	0.47514	3995	307.629	0
MAGIC	HEA	Line*Treatment	WM_531	N0	Across	144.833	0.47514	3995	304.822	0
MAGIC	HEA	Line*Treatment	WM_531	N1	Across	145	0.47514	3995	305.173	0
MAGIC	HEA	Line*Treatment	WM_532	N0	Across	145.5	0.47514	3995	306.226	0
MAGIC	HEA	Line*Treatment	WM_532	N1	Across	145.667	0.47514	3995	306.576	0
MAGIC	HEA	Line*Treatment	WM_535	N0	Across	147.5	0.47514	3995	310.435	0
MAGIC	HEA	Line*Treatment	WM_535	N1	Across	148.167	0.47514	3995	311.838	0
MAGIC	HEA	Line*Treatment	WM_537	N0	Across	147.333	0.47514	3995	310.084	0
MAGIC	HEA	Line*Treatment	WM_537	N1	Across	148.333	0.47514	3995	312.189	0
MAGIC	HEA	Line*Treatment	WM_538	N0	Across	145.5	0.47514	3995	306.226	0
MAGIC	HEA	Line*Treatment	WM_538	N1	Across	146.833	0.47514	3995	309.032	0
MAGIC	HEA	Line*Treatment	WM_539	N0	Across	147.167	0.47514	3995	309.733	0
MAGIC	HEA	Line*Treatment	WM_539	N1	Across	147.167	0.47514	3995	309.733	0
MAGIC	HEA	Line*Treatment	WM_540	N0	Across	146.833	0.47514	3995	309.032	0
MAGIC	HEA	Line*Treatment	WM_540	N1	Across	146.667	0.47514	3995	308.681	0
MAGIC	HEA	Line*Treatment	WM_541	N0	Across	147.667	0.47514	3995	310.786	0
MAGIC	HEA	Line*Treatment	WM_541	N1	Across	148.667	0.47514	3995	312.89	0
MAGIC	HEA	Line*Treatment	WM_542	N0	Across	145.667	0.47514	3995	306.576	0
MAGIC	HEA	Line*Treatment	WM_542	N1	Across	145.167	0.47514	3995	305.524	0
MAGIC	HEA	Line*Treatment	WM_543	N0	Across	143.667	0.47514	3995	302.367	0
MAGIC	HEA	Line*Treatment	WM_543	N1	Across	144.833	0.47514	3995	304.822	0
MAGIC	HEA	Line*Treatment	WM_545	N0	Across	149.167	0.47514	3995	313.943	0
MAGIC	HEA	Line*Treatment	WM_545	N1	Across	151	0.47514	3995	317.801	0
MAGIC	HEA	Line*Treatment	WM_546	N0	Across	142.833	0.47514	3995	300.613	0
MAGIC	HEA	Line*Treatment	WM_546	N1	Across	142.833	0.47514	3995	300.613	0
MAGIC	HEA	Line*Treatment	WM_548	N0	Across	145.333	0.47514	3995	305.875	0
MAGIC	HEA	Line*Treatment	WM_548	N1	Across	143.5	0.47514	3995	302.016	0
MAGIC	HEA	Line*Treatment	WM_549	N0	Across	144	0.47514	3995	303.069	0
MAGIC	HEA	Line*Treatment	WM_549	N1	Across	144.333	0.47514	3995	303.77	0
MAGIC	HEA	Line*Treatment	WM_550	N0	Across	145.167	0.47514	3995	305.524	0
MAGIC	HEA	Line*Treatment	WM_550	N1	Across	145.167	0.47514	3995	305.524	0
MAGIC	HEA	Line*Treatment	WM_553	N0	Across	143.167	0.47514	3995	301.315	0
MAGIC	HEA	Line*Treatment	WM_553	N1	Across	143	0.47514	3995	300.964	0
MAGIC	HEA	Line*Treatment	WM_555	N0	Across	146	0.47514	3995	307.278	0
MAGIC	HEA	Line*Treatment	WM_555	N1	Across	146.167	0.47514	3995	307.629	0
MAGIC	HEA	Line*Treatment	WM_556	N0	Across	143.833	0.47514	3995	302.718	0
MAGIC	HEA	Line*Treatment	WM_556	N1	Across	144.667	0.47514	3995	304.472	0
MAGIC	HEA	Line*Treatment	WM_557	N0	Across	145.667	0.47514	3995	306.576	0
MAGIC	HEA	Line*Treatment	WM_557	N1	Across	146.667	0.47514	3995	308.681	0
MAGIC	HEA	Line*Treatment	WM_558	N0	Across	144.333	0.47514	3995	303.77	0
MAGIC	HEA	Line*Treatment	WM_558	N1	Across	145.167	0.47514	3995	305.524	0
MAGIC	HEA	Line*Treatment	WM_559	N0	Across	146.167	0.47514	3995	307.629	0
MAGIC	HEA	Line*Treatment	WM_559	N1	Across	146.167	0.47514	3995	307.629	0
MAGIC	HEA	Line*Treatment	WM_560	N0	Across	146.333	0.47514	3995	307.979	0
MAGIC	HEA	Line*Treatment	WM_560	N1	Across	147.167	0.47514	3995	309.733	0
MAGIC	HEA	Line*Treatment	WM_561	N0	Across	143	0.47514	3995	300.964	0
MAGIC	HEA	Line*Treatment	WM_561	N1	Across	143.833	0.47514	3995	302.718	0
MAGIC	HEA	Line*Treatment	WM_562	N0	Across	146.833	0.47514	3995	309.032	0
MAGIC	HEA	Line*Treatment	WM_562	N1	Across	148	0.47514	3995	311.487	0
MAGIC	HEA	Line*Treatment	WM_563	N0	Across	149.167	0.47514	3995	313.943	0
MAGIC	HEA	Line*Treatment	WM_563	N1	Across	150	0.47514	3995	315.696	0
MAGIC	HEA	Line*Treatment	WM_564	N0	Across	148.5	0.47514	3995	312.539	0
MAGIC	HEA	Line*Treatment	WM_564	N1	Across	148.5	0.47514	3995	312.539	0
MAGIC	HEA	Line*Treatment	WM_565	N0	Across	148.667	0.47514	3995	312.89	0
MAGIC	HEA	Line*Treatment	WM_565	N1	Across	148.833	0.47514	3995	313.241	0
MAGIC	HEA	Line*Treatment	WM_566	N0	Across	148.333	0.47514	3995	312.189	0
MAGIC	HEA	Line*Treatment	WM_566	N1	Across	148.5	0.47514	3995	312.539	0
MAGIC	HEA	Line*Treatment	WM_567	N0	Across	148	0.47514	3995	311.487	0
MAGIC	HEA	Line*Treatment	WM_567	N1	Across	148.5	0.47514	3995	312.539	0
MAGIC	HEA	Line*Treatment	WM_568	N0	Across	145.667	0.47514	3995	306.576	0
MAGIC	HEA	Line*Treatment	WM_568	N1	Across	146	0.47514	3995	307.278	0
MAGIC	HEA	Line*Treatment	WM_569	N0	Across	149.5	0.47514	3995	314.644	0
MAGIC	HEA	Line*Treatment	WM_569	N1	Across	149.667	0.47514	3995	314.995	0
MAGIC	HEA	Line*Treatment	WM_570	N0	Across	147.833	0.47514	3995	311.136	0
MAGIC	HEA	Line*Treatment	WM_570	N1	Across	148.833	0.47514	3995	313.241	0
MAGIC	HEA	Line*Treatment	WM_572	N0	Across	144.833	0.47514	3995	304.822	0
MAGIC	HEA	Line*Treatment	WM_572	N1	Across	145.167	0.47514	3995	305.524	0
MAGIC	HEA	Line*Treatment	WM_573	N0	Across	146.667	0.47514	3995	308.681	0
MAGIC	HEA	Line*Treatment	WM_573	N1	Across	147	0.47514	3995	309.383	0
MAGIC	HEA	Line*Treatment	WM_574	N0	Across	144.167	0.47514	3995	303.419	0
MAGIC	HEA	Line*Treatment	WM_574	N1	Across	143.167	0.47514	3995	301.315	0
MAGIC	HEA	Line*Treatment	WM_575	N0	Across	144.167	0.47514	3995	303.419	0
MAGIC	HEA	Line*Treatment	WM_575	N1	Across	145.333	0.47514	3995	305.875	0
MAGIC	HEA	Line*Treatment	WM_576	N0	Across	142.667	0.47514	3995	300.262	0
MAGIC	HEA	Line*Treatment	WM_576	N1	Across	142.667	0.47514	3995	300.262	0
MAGIC	HEA	Line*Treatment	WM_578	N0	Across	144.833	0.47514	3995	304.822	0
MAGIC	HEA	Line*Treatment	WM_578	N1	Across	145.5	0.47514	3995	306.226	0
MAGIC	HEA	Line*Treatment	WM_579	N0	Across	145.333	0.47514	3995	305.875	0
MAGIC	HEA	Line*Treatment	WM_579	N1	Across	145.667	0.47514	3995	306.576	0
MAGIC	HEA	Line*Treatment	WM_580	N0	Across	144.167	0.47514	3995	303.419	0
MAGIC	HEA	Line*Treatment	WM_580	N1	Across	145.667	0.47514	3995	306.576	0
MAGIC	HEA	Line*Treatment	WM_581	N0	Across	146	0.47514	3995	307.278	0
MAGIC	HEA	Line*Treatment	WM_581	N1	Across	147.667	0.47514	3995	310.786	0
MAGIC	HEA	Line*Treatment	WM_582	N0	Across	146.833	0.47514	3995	309.032	0
MAGIC	HEA	Line*Treatment	WM_582	N1	Across	146.667	0.47514	3995	308.681	0
MAGIC	HEA	Line*Treatment	WM_584	N0	Across	146.833	0.47514	3995	309.032	0
MAGIC	HEA	Line*Treatment	WM_584	N1	Across	146.667	0.47514	3995	308.681	0
MAGIC	HEA	Line*Treatment	WM_585	N0	Across	148	0.47514	3995	311.487	0
MAGIC	HEA	Line*Treatment	WM_585	N1	Across	148	0.47514	3995	311.487	0
MAGIC	HEA	Line*Treatment	WM_586	N0	Across	147.333	0.47514	3995	310.084	0
MAGIC	HEA	Line*Treatment	WM_586	N1	Across	147.667	0.47514	3995	310.786	0
MAGIC	HEA	Line*Treatment	WM_587	N0	Across	142.833	0.47514	3995	300.613	0
MAGIC	HEA	Line*Treatment	WM_587	N1	Across	143.5	0.47514	3995	302.016	0
MAGIC	HEA	Line*Treatment	WM_588	N0	Across	144	0.47514	3995	303.069	0
MAGIC	HEA	Line*Treatment	WM_588	N1	Across	144.167	0.47514	3995	303.419	0
MAGIC	HEA	Line*Treatment	WM_589	N0	Across	143	0.47514	3995	300.964	0
MAGIC	HEA	Line*Treatment	WM_589	N1	Across	144.667	0.47514	3995	304.472	0
MAGIC	HEA	Line*Treatment	WM_590	N0	Across	147.167	0.47514	3995	309.733	0
MAGIC	HEA	Line*Treatment	WM_590	N1	Across	147.667	0.47514	3995	310.786	0
MAGIC	HEA	Line*Treatment	WM_591	N0	Across	145.833	0.47514	3995	306.927	0
MAGIC	HEA	Line*Treatment	WM_591	N1	Across	146.5	0.47514	3995	308.33	0
MAGIC	HEA	Line*Treatment	WM_592	N0	Across	144	0.47514	3995	303.069	0
MAGIC	HEA	Line*Treatment	WM_592	N1	Across	145.167	0.47514	3995	305.524	0
MAGIC	HEA	Line*Treatment	WM_593	N0	Across	148.5	0.47514	3995	312.539	0
MAGIC	HEA	Line*Treatment	WM_593	N1	Across	148.333	0.47514	3995	312.189	0
MAGIC	HEA	Line*Treatment	WM_594	N0	Across	145.833	0.47514	3995	306.927	0
MAGIC	HEA	Line*Treatment	WM_594	N1	Across	147.333	0.47514	3995	310.084	0
MAGIC	HEA	Line*Treatment	WM_595	N0	Across	146.167	0.47514	3995	307.629	0
MAGIC	HEA	Line*Treatment	WM_595	N1	Across	147	0.47514	3995	309.383	0
MAGIC	HEA	Line*Treatment	WM_596	N0	Across	145	0.47514	3995	305.173	0
MAGIC	HEA	Line*Treatment	WM_596	N1	Across	144	0.47514	3995	303.069	0
MAGIC	HEA	Line*Treatment	WM_597	N0	Across	142.833	0.47514	3995	300.613	0
MAGIC	HEA	Line*Treatment	WM_597	N1	Across	142.833	0.47514	3995	300.613	0
MAGIC	HEA	Line*Treatment	WM_598	N0	Across	144.5	0.47514	3995	304.121	0
MAGIC	HEA	Line*Treatment	WM_598	N1	Across	145.667	0.47514	3995	306.576	0
MAGIC	HEA	Line*Treatment	WM_599	N0	Across	145	0.47514	3995	305.173	0
MAGIC	HEA	Line*Treatment	WM_599	N1	Across	144.333	0.47514	3995	303.77	0
MAGIC	HEA	Line*Treatment	WM_600	N0	Across	146.833	0.47514	3995	309.032	0
MAGIC	HEA	Line*Treatment	WM_600	N1	Across	147.333	0.47514	3995	310.084	0
MAGIC	HEA	Line*Treatment	WM_601	N0	Across	144.667	0.47514	3995	304.472	0
MAGIC	HEA	Line*Treatment	WM_601	N1	Across	145.167	0.47514	3995	305.524	0
MAGIC	HEA	Line*Treatment	WM_602	N0	Across	142.667	0.47514	3995	300.262	0
MAGIC	HEA	Line*Treatment	WM_602	N1	Across	142.833	0.47514	3995	300.613	0
MAGIC	HEA	Line*Treatment	WM_603	N0	Across	145.333	0.47514	3995	305.875	0
MAGIC	HEA	Line*Treatment	WM_603	N1	Across	145.167	0.47514	3995	305.524	0
MAGIC	HEA	Line*Treatment	WM_604	N0	Across	143.667	0.47514	3995	302.367	0
MAGIC	HEA	Line*Treatment	WM_604	N1	Across	144.333	0.47514	3995	303.77	0
MAGIC	HEA	Line*Treatment	WM_605	N0	Across	144.167	0.47514	3995	303.419	0
MAGIC	HEA	Line*Treatment	WM_605	N1	Across	145.833	0.47514	3995	306.927	0
MAGIC	HEA	Line*Treatment	WM_606	N0	Across	144.333	0.47514	3995	303.77	0
MAGIC	HEA	Line*Treatment	WM_606	N1	Across	145.167	0.47514	3995	305.524	0
MAGIC	HEA	Line*Treatment	WM_607	N0	Across	143.667	0.47514	3995	302.367	0
MAGIC	HEA	Line*Treatment	WM_607	N1	Across	145.167	0.47514	3995	305.524	0
MAGIC	HEA	Line*Treatment	WM_608	N0	Across	145	0.47514	3995	305.173	0
MAGIC	HEA	Line*Treatment	WM_608	N1	Across	146	0.47514	3995	307.278	0
MAGIC	HEA	Line*Treatment	WM_609	N0	Across	144.667	0.47514	3995	304.472	0
MAGIC	HEA	Line*Treatment	WM_609	N1	Across	145.333	0.47514	3995	305.875	0
MAGIC	HEA	Line*Treatment	WM_610	N0	Across	146.833	0.47514	3995	309.032	0
MAGIC	HEA	Line*Treatment	WM_610	N1	Across	146.333	0.47514	3995	307.979	0
MAGIC	HEA	Line*Treatment	WM_611	N0	Across	146	0.47514	3995	307.278	0
MAGIC	HEA	Line*Treatment	WM_611	N1	Across	147.667	0.47514	3995	310.786	0
MAGIC	HEA	Line*Treatment	WM_612	N0	Across	145.333	0.47514	3995	305.875	0
MAGIC	HEA	Line*Treatment	WM_612	N1	Across	147.167	0.47514	3995	309.733	0
MAGIC	HEA	Line*Treatment	WM_613	N0	Across	146.333	0.47514	3995	307.979	0
MAGIC	HEA	Line*Treatment	WM_613	N1	Across	147.333	0.47514	3995	310.084	0
MAGIC	HEA	Line*Treatment	WM_614	N0	Across	145	0.47514	3995	305.173	0
MAGIC	HEA	Line*Treatment	WM_614	N1	Across	145.667	0.47514	3995	306.576	0
MAGIC	HEA	Line*Treatment	WM_616	N0	Across	148.167	0.47514	3995	311.838	0
MAGIC	HEA	Line*Treatment	WM_616	N1	Across	148.167	0.47514	3995	311.838	0
MAGIC	HEA	Line*Treatment	WM_617	N0	Across	147.5	0.47514	3995	310.435	0
MAGIC	HEA	Line*Treatment	WM_617	N1	Across	148.667	0.47514	3995	312.89	0
MAGIC	HEA	Line*Treatment	WM_618	N0	Across	144.167	0.47514	3995	303.419	0
MAGIC	HEA	Line*Treatment	WM_618	N1	Across	143.833	0.47514	3995	302.718	0
MAGIC	HEA	Line*Treatment	WM_619	N0	Across	145.667	0.47514	3995	306.576	0
MAGIC	HEA	Line*Treatment	WM_619	N1	Across	145.5	0.47514	3995	306.226	0
MAGIC	HEA	Line*Treatment	WM_620	N0	Across	148.167	0.47514	3995	311.838	0
MAGIC	HEA	Line*Treatment	WM_620	N1	Across	147.5	0.47514	3995	310.435	0
MAGIC	HEA	Line*Treatment	WM_621	N0	Across	147.833	0.47514	3995	311.136	0
MAGIC	HEA	Line*Treatment	WM_621	N1	Across	148.667	0.47514	3995	312.89	0
MAGIC	HEA	Line*Treatment	WM_622	N0	Across	145.5	0.47514	3995	306.226	0
MAGIC	HEA	Line*Treatment	WM_622	N1	Across	146.167	0.47514	3995	307.629	0
MAGIC	HEA	Line*Treatment	WM_623	N0	Across	142.167	0.47514	3995	299.21	0
MAGIC	HEA	Line*Treatment	WM_623	N1	Across	142.667	0.47514	3995	300.262	0
MAGIC	HEA	Line*Treatment	WM_624	N0	Across	144	0.47514	3995	303.069	0
MAGIC	HEA	Line*Treatment	WM_624	N1	Across	143.833	0.47514	3995	302.718	0
MAGIC	HEA	Line*Treatment	WM_625	N0	Across	144.167	0.47514	3995	303.419	0
MAGIC	HEA	Line*Treatment	WM_625	N1	Across	144.333	0.47514	3995	303.77	0
MAGIC	HEA	Line*Treatment	WM_626	N0	Across	144.167	0.47514	3995	303.419	0
MAGIC	HEA	Line*Treatment	WM_626	N1	Across	144	0.47514	3995	303.069	0
MAGIC	HEA	Line*Treatment	WM_627	N0	Across	145.333	0.47514	3995	305.875	0
MAGIC	HEA	Line*Treatment	WM_627	N1	Across	145.667	0.47514	3995	306.576	0
MAGIC	HEA	Line*Treatment	WM_628	N0	Across	144.167	0.47514	3995	303.419	0
MAGIC	HEA	Line*Treatment	WM_628	N1	Across	144.833	0.47514	3995	304.822	0
MAGIC	HEA	Line*Treatment	WM_629	N0	Across	143.167	0.47514	3995	301.315	0
MAGIC	HEA	Line*Treatment	WM_629	N1	Across	143.833	0.47514	3995	302.718	0
MAGIC	HEA	Line*Treatment	WM_630	N0	Across	146.5	0.47514	3995	308.33	0
MAGIC	HEA	Line*Treatment	WM_630	N1	Across	147.833	0.47514	3995	311.136	0
MAGIC	HEA	Line*Treatment	WM_631	N0	Across	147.333	0.47514	3995	310.084	0
MAGIC	HEA	Line*Treatment	WM_631	N1	Across	149	0.47514	3995	313.592	0
MAGIC	HEA	Line*Treatment	WM_632	N0	Across	146.167	0.47514	3995	307.629	0
MAGIC	HEA	Line*Treatment	WM_632	N1	Across	147	0.47514	3995	309.383	0
MAGIC	HEA	Line*Treatment	WM_633	N0	Across	143.833	0.47514	3995	302.718	0
MAGIC	HEA	Line*Treatment	WM_633	N1	Across	144.167	0.47514	3995	303.419	0
MAGIC	HEA	Line*Treatment	WM_634	N0	Across	143.167	0.47514	3995	301.315	0
MAGIC	HEA	Line*Treatment	WM_634	N1	Across	143	0.47514	3995	300.964	0
MAGIC	HEA	Line*Treatment	WM_635	N0	Across	147	0.47514	3995	309.383	0
MAGIC	HEA	Line*Treatment	WM_635	N1	Across	148.167	0.47514	3995	311.838	0
MAGIC	HEA	Line*Treatment	WM_636	N0	Across	146.333	0.47514	3995	307.979	0
MAGIC	HEA	Line*Treatment	WM_636	N1	Across	147.167	0.47514	3995	309.733	0
MAGIC	HEA	Line*Treatment	WM_637	N0	Across	147.167	0.47514	3995	309.733	0
MAGIC	HEA	Line*Treatment	WM_637	N1	Across	146.667	0.47514	3995	308.681	0
MAGIC	HEA	Line*Treatment	WM_638	N0	Across	146.333	0.47514	3995	307.979	0
MAGIC	HEA	Line*Treatment	WM_638	N1	Across	146.667	0.47514	3995	308.681	0
MAGIC	HEA	Line*Treatment	WM_639	N0	Across	146.333	0.47514	3995	307.979	0
MAGIC	HEA	Line*Treatment	WM_639	N1	Across	146.167	0.47514	3995	307.629	0
MAGIC	HEA	Line*Treatment	WM_640	N0	Across	146.5	0.47514	3995	308.33	0
MAGIC	HEA	Line*Treatment	WM_640	N1	Across	146.5	0.47514	3995	308.33	0
MAGIC	HEA	Line*Treatment	WM_641	N0	Across	147.833	0.47514	3995	311.136	0
MAGIC	HEA	Line*Treatment	WM_641	N1	Across	148.5	0.47514	3995	312.539	0
MAGIC	HEA	Line*Treatment	WM_642	N0	Across	148.833	0.47514	3995	313.241	0
MAGIC	HEA	Line*Treatment	WM_642	N1	Across	149.167	0.47514	3995	313.943	0
MAGIC	HEA	Line*Treatment	WM_643	N0	Across	148.5	0.47514	3995	312.539	0
MAGIC	HEA	Line*Treatment	WM_643	N1	Across	148.5	0.47514	3995	312.539	0
MAGIC	HEA	Line*Treatment	WM_645	N0	Across	146.833	0.47514	3995	309.032	0
MAGIC	HEA	Line*Treatment	WM_645	N1	Across	147.833	0.47514	3995	311.136	0
MAGIC	HEA	Line*Treatment	WM_646	N0	Across	148.333	0.47514	3995	312.189	0
MAGIC	HEA	Line*Treatment	WM_646	N1	Across	149.333	0.47514	3995	314.293	0
MAGIC	HEA	Line*Treatment	WM_647	N0	Across	146.833	0.47514	3995	309.032	0
MAGIC	HEA	Line*Treatment	WM_647	N1	Across	147.167	0.47514	3995	309.733	0
MAGIC	HEA	Line*Treatment	WM_649	N0	Across	146.333	0.47514	3995	307.979	0
MAGIC	HEA	Line*Treatment	WM_649	N1	Across	147	0.47514	3995	309.383	0
MAGIC	HEA	Line*Treatment	WM_650	N0	Across	144	0.47514	3995	303.069	0
MAGIC	HEA	Line*Treatment	WM_650	N1	Across	144.5	0.47514	3995	304.121	0
MAGIC	HEA	Line*Treatment	WM_651	N0	Across	145.167	0.47514	3995	305.524	0
MAGIC	HEA	Line*Treatment	WM_651	N1	Across	146	0.47514	3995	307.278	0
MAGIC	HEA	Line*Treatment	WM_652	N0	Across	145.667	0.47514	3995	306.576	0
MAGIC	HEA	Line*Treatment	WM_652	N1	Across	146.5	0.47514	3995	308.33	0
MAGIC	HEA	Line*Treatment	WM_653	N0	Across	146.833	0.47514	3995	309.032	0
MAGIC	HEA	Line*Treatment	WM_653	N1	Across	147.5	0.47514	3995	310.435	0
MAGIC	HEA	Line*Treatment	WM_655	N0	Across	144	0.47514	3995	303.069	0
MAGIC	HEA	Line*Treatment	WM_655	N1	Across	145.5	0.47514	3995	306.226	0
MAGIC	HEA	Line*Treatment	WM_656	N0	Across	146.167	0.47514	3995	307.629	0
MAGIC	HEA	Line*Treatment	WM_656	N1	Across	146	0.47514	3995	307.278	0
MAGIC	HEA	Line*Treatment	WM_658	N0	Across	146.167	0.47514	3995	307.629	0
MAGIC	HEA	Line*Treatment	WM_658	N1	Across	147.333	0.47514	3995	310.084	0
MAGIC	HEA	Line*Treatment	WM_660	N0	Across	147.167	0.47514	3995	309.733	0
MAGIC	HEA	Line*Treatment	WM_660	N1	Across	148	0.47514	3995	311.487	0
MAGIC	HEA	Line*Treatment	WM_661	N0	Across	146.333	0.47514	3995	307.979	0
MAGIC	HEA	Line*Treatment	WM_661	N1	Across	147.167	0.47514	3995	309.733	0
MAGIC	HEA	Line*Treatment	WM_662	N0	Across	143.667	0.47514	3995	302.367	0
MAGIC	HEA	Line*Treatment	WM_662	N1	Across	142.833	0.47514	3995	300.613	0
MAGIC	HEA	Line*Treatment	WM_663	N0	Across	149.5	0.47514	3995	314.644	0
MAGIC	HEA	Line*Treatment	WM_663	N1	Across	150	0.47514	3995	315.696	0
MAGIC	HEA	Line*Treatment	WM_664	N0	Across	148.167	0.47514	3995	311.838	0
MAGIC	HEA	Line*Treatment	WM_664	N1	Across	148.833	0.47514	3995	313.241	0
MAGIC	HEA	Line*Treatment	WM_665	N0	Across	148.5	0.47514	3995	312.539	0
MAGIC	HEA	Line*Treatment	WM_665	N1	Across	147.5	0.47514	3995	310.435	0
MAGIC	HEA	Line*Treatment	WM_666	N0	Across	148.333	0.47514	3995	312.189	0
MAGIC	HEA	Line*Treatment	WM_666	N1	Across	148.167	0.47514	3995	311.838	0
MAGIC	HEA	Line*Treatment	WM_667	N0	Across	147.667	0.47514	3995	310.786	0
MAGIC	HEA	Line*Treatment	WM_667	N1	Across	148	0.47514	3995	311.487	0
MAGIC	HEA	Line*Treatment	WM_668	N0	Across	144.167	0.47514	3995	303.419	0
MAGIC	HEA	Line*Treatment	WM_668	N1	Across	144	0.47514	3995	303.069	0
MAGIC	HEA	Line*Treatment	WM_670	N0	Across	144.833	0.47514	3995	304.822	0
MAGIC	HEA	Line*Treatment	WM_670	N1	Across	145.5	0.47514	3995	306.226	0
MAGIC	HEA	Line*Treatment	WM_671	N0	Across	146.833	0.47514	3995	309.032	0
MAGIC	HEA	Line*Treatment	WM_671	N1	Across	146.833	0.47514	3995	309.032	0
MAGIC	HEA	Line*Treatment	WM_672	N0	Across	144.833	0.47514	3995	304.822	0
MAGIC	HEA	Line*Treatment	WM_672	N1	Across	144.667	0.47514	3995	304.472	0
MAGIC	HEA	Line*Treatment	WM_673	N0	Across	146.5	0.47514	3995	308.33	0
MAGIC	HEA	Line*Treatment	WM_673	N1	Across	146.5	0.47514	3995	308.33	0
MAGIC	HEA	Line*Treatment	WM_674	N0	Across	147.333	0.47514	3995	310.084	0
MAGIC	HEA	Line*Treatment	WM_674	N1	Across	146.5	0.47514	3995	308.33	0
MAGIC	HEA	Line*Treatment	WM_675	N0	Across	149	0.47514	3995	313.592	0
MAGIC	HEA	Line*Treatment	WM_675	N1	Across	150.167	0.47514	3995	316.047	0
MAGIC	HEA	Line*Treatment	WM_676	N0	Across	148.5	0.47514	3995	312.539	0
MAGIC	HEA	Line*Treatment	WM_676	N1	Across	149.167	0.47514	3995	313.943	0
MAGIC	HEA	Line*Treatment	WM_677	N0	Across	145.333	0.47514	3995	305.875	0
MAGIC	HEA	Line*Treatment	WM_677	N1	Across	146.167	0.47514	3995	307.629	0
MAGIC	HEA	Line*Treatment	WM_678	N0	Across	144	0.47514	3995	303.069	0
MAGIC	HEA	Line*Treatment	WM_678	N1	Across	144.667	0.47514	3995	304.472	0
MAGIC	HEA	Line*Treatment	WM_679	N0	Across	143.5	0.47514	3995	302.016	0
MAGIC	HEA	Line*Treatment	WM_679	N1	Across	143.5	0.47514	3995	302.016	0
MAGIC	HEA	Line*Treatment	WM_680	N0	Across	144.5	0.47514	3995	304.121	0
MAGIC	HEA	Line*Treatment	WM_680	N1	Across	146.5	0.47514	3995	308.33	0
MAGIC	HEA	Line*Treatment	WM_681	N0	Across	144.333	0.47514	3995	303.77	0
MAGIC	HEA	Line*Treatment	WM_681	N1	Across	145.333	0.47514	3995	305.875	0
MAGIC	HEA	Line*Treatment	WM_683	N0	Across	146.833	0.47514	3995	309.032	0
MAGIC	HEA	Line*Treatment	WM_683	N1	Across	148.5	0.47514	3995	312.539	0
MAGIC	HEA	Line*Treatment	WM_684	N0	Across	144.167	0.47514	3995	303.419	0
MAGIC	HEA	Line*Treatment	WM_684	N1	Across	145	0.47514	3995	305.173	0
MAGIC	HEA	Line*Treatment	WM_685	N0	Across	144.667	0.47514	3995	304.472	0
MAGIC	HEA	Line*Treatment	WM_685	N1	Across	145.667	0.47514	3995	306.576	0
MAGIC	HEA	Line*Treatment	WM_686	N0	Across	144.833	0.47514	3995	304.822	0
MAGIC	HEA	Line*Treatment	WM_686	N1	Across	145.5	0.47514	3995	306.226	0
MAGIC	HEA	Line*Treatment	WM_688	N0	Across	143.333	0.47514	3995	301.665	0
MAGIC	HEA	Line*Treatment	WM_688	N1	Across	143.5	0.47514	3995	302.016	0
MAGIC	HEA	Line*Treatment	WM_689	N0	Across	147	0.47514	3995	309.383	0
MAGIC	HEA	Line*Treatment	WM_689	N1	Across	147.5	0.47514	3995	310.435	0
MAGIC	HEA	Line*Treatment	WM_690	N0	Across	145.167	0.47514	3995	305.524	0
MAGIC	HEA	Line*Treatment	WM_690	N1	Across	145.833	0.47514	3995	306.927	0
MAGIC	HEA	Line*Treatment	WM_691	N0	Across	142.5	0.47514	3995	299.912	0
MAGIC	HEA	Line*Treatment	WM_691	N1	Across	142.833	0.47514	3995	300.613	0
MAGIC	HEA	Line*Treatment	WM_692	N0	Across	144.167	0.47514	3995	303.419	0
MAGIC	HEA	Line*Treatment	WM_692	N1	Across	145.333	0.47514	3995	305.875	0
MAGIC	HEA	Line*Treatment	WM_693	N0	Across	148	0.47514	3995	311.487	0
MAGIC	HEA	Line*Treatment	WM_693	N1	Across	147.333	0.47514	3995	310.084	0
MAGIC	HEA	Line*Treatment	WM_694	N0	Across	146.833	0.47514	3995	309.032	0
MAGIC	HEA	Line*Treatment	WM_694	N1	Across	146.5	0.47514	3995	308.33	0
MAGIC	HEA	Line*Treatment	WM_695	N0	Across	146.5	0.47514	3995	308.33	0
MAGIC	HEA	Line*Treatment	WM_695	N1	Across	147.667	0.47514	3995	310.786	0
MAGIC	HEA	Line*Treatment	WM_696	N0	Across	142.5	0.47514	3995	299.912	0
MAGIC	HEA	Line*Treatment	WM_696	N1	Across	143	0.47514	3995	300.964	0
MAGIC	HEA	Line*Treatment	WM_697	N0	Across	146.667	0.47514	3995	308.681	0
MAGIC	HEA	Line*Treatment	WM_697	N1	Across	146.667	0.47514	3995	308.681	0
MAGIC	HEA	Line*Treatment	WM_698	N0	Across	145.167	0.47514	3995	305.524	0
MAGIC	HEA	Line*Treatment	WM_698	N1	Across	148.5	0.47514	3995	312.539	0
MAGIC	HEA	Line*Treatment	WM_699	N0	Across	146.333	0.47514	3995	307.979	0
MAGIC	HEA	Line*Treatment	WM_699	N1	Across	147.333	0.47514	3995	310.084	0
[truncated: 44,882 more rows]

## Sheet: Table S5 PT-LSM
Supplementary Table S5: Pivot table based on Table S4, Trait LSMEANS of WM-800 lines and founders estimated across N treatments and per N treatment.
LSMEANS					Trait
Effect	Pop	Line	Treatment	Environment	HEA	MAT	HEI	EAR	GNE	TGW	YLD
Environment	Founder	(Leer)	(Leer)	HAD_2017	149.812		88.5156			47.1745	93.6559
				HAD_2018			78.6406			35.0981	73.1416
				HAL_2017	148.172	184.813	65.2187	374.667	51.9067	46.7766	42.0958
				HAL_2018	138.812	174.229	65.5156	378.333	48.8484	41.2789	48.9452
				MOS_2018	142.687		84.7344	409.479		49.2764	83.2266
				SEL_2017	153.391		84.3125		46.6922	44.4558	108.154
				SEL_2018	147.484		86.8906		57.5	46.8141	110.779
	Founder Mean				146.727	179.521	79.1183	387.493	51.2368	44.4106	79.9997
	MAGIC	(Leer)	(Leer)	HAD_2017	149.351		88.9994			44.2675	86.5725
				HAD_2018			80.375			33.0211	65.516
				HAL_2017	147.775	183.973	66.1994	404.307	50.7135	43.4343	42.6777
				HAL_2018	137.936	173.908	64.1937	388.113	48.838	39.2873	45.4006
				MOS_2018	142.153		86.3644	434.687		46.9908	82.3437
				SEL_2017	153.219		84.7387		46.3338	42.918	102.992
				SEL_2018	146.901		86.0956		55.5949	44.8092	103.318
	MAGIC Mean				146.222	178.94	79.5666	409.036	50.37	42.104	75.5457
Line	Founder	Bernstein	Across	Across	145.854	179.562	89.2143	372.945	49.55	46.0218	75.7302
		JB_Asano	Across	Across	143.687	176.188	80.9464	383.166	47.2	46.3688	80.1439
		Julius	Across	Across	148.042	180.562	78.1607	390.111	46.125	43.8354	79.195
		Linus	Across	Across	148.042	180	74.7143	400.112	55.0875	40.5423	80.8295
		Meister	Across	Across	148.104	179.812	75.7857	379.888	52.3634	45.6446	78.81
		Patras	Across	Across	146.333	177.625	77.8929	342.167	49.4625	48.0129	76.48
		Safari	Across	Across	147.021	182.792	77.75	398.278	53.8687	43.0791	83.8841
		Tobak	Across	Across	146.729	179.625	78.4821	433.277	56.2375	41.78	84.925
	Founder Mean				146.727	179.521	79.1183	387.493	51.2368	44.4106	79.9997
	MAGIC	WM_010	Across	Across	144.5	179.25	74.1429	382.223	47.4	43.2379	72.1071
		WM_011	Across	Across	145	178.25	84.5714	433.335	50.5375	41.3103	77.9495
		WM_013	Across	Across	146	180.5	82.5	410.89	47.2625	45.09	72.275
		WM_014	Across	Across	145.167	179.5	84.5	419.778	53.7625	42.15	80.0429
		WM_015	Across	Across	143.333	179	85.2857	401.112	50.3375	42.0636	75.9114
		WM_016	Across	Across	148.083	180	96.4286	334.223	46.775	47.5243	65.6864
		WM_019	Across	Across	148.583	180.75	96	381.555	44.75	47.1293	72.9157
		WM_022	Across	Across	147.417	180.25	109.357	393.332	43.8625	46.4671	72.0393
		WM_023	Across	Across	144.583	177	101.714	358.888	43.5125	44.0686	57.625
		WM_024	Across	Across	148.417	180.25	91.6429	380.667	50.0375	43.3329	71.2693
		WM_025	Across	Across	144.583	177	89.8571	400.223	51.0875	46.1	75.3914
		WM_026	Across	Across	148	178.25	82.7857	396.445	50.455	47.8643	83.0679
		WM_027	Across	Across	147	178.25	95.6429	399.11	46.65	46.1793	76.9079
		WM_028	Across	Across	145	176	79.6429	390.445	36.1625	44.5271	73.5621
		WM_029	Across	Across	147.5	179	84.6429	320.888	64.0375	39.6414	73.2579
		WM_031	Across	Across	146.75	178.75	88.6429	434.447	46.975	47.1521	74.4386
		WM_033	Across	Across	144.5	177.25	90.2143	373.555	53.55	45.6514	81.6629
		WM_036	Across	Across	145.083	178.75	87.0714	341.333	54.6625	45.7029	81.3586
		WM_037	Across	Across	147.083	176.25	73.4286	373.555	50.865	39.2679	69.1836
		WM_039	Across	Across	146.667	176.5	88.8571	364.223	55.7375	41.9664	73.1971
		WM_040	Across	Across	147.75	177.25	78.4286	438	52.2375	35.115	71.175
		WM_041	Across	Across	147.25	180.25	73.5714	341.78	59.6	41.4786	73.7129
		WM_042	Across	Across	148.25	179.5	69.7857	420.443	54.6875	36.0021	70.3657
		WM_043	Across	Across	148.083	177.25	81.4286	444.888	51.6375	44.0571	79.8014
		WM_044	Across	Across	146.25	177.5	78.5	471.778	49.325	35.4821	60.3357
		WM_045	Across	Across	145.25	178.75	79.1429	399.112	54.875	40.425	78.5807
		WM_046	Across	Across	147.333	180.25	69.7143	395.11	56.6	37.4436	68.5143
		WM_047	Across	Across	145.333	176.25	91.5714	438.89	43.3875	43.5164	72.3607
		WM_048	Across	Across	147.667	178.5	76.5	411.78	57.2625	40.185	74.8693
		WM_049	Across	Across	144.333	176	89.7857	381.333	41.1625	49.5064	68.2914
		WM_050	Across	Across	144.75	176.75	75.1429	451.333	39.95	43.6786	73.7443
		WM_051	Across	Across	146.833	178.5	81.2143	433.557	51.975	43.3771	83.1321
		WM_052	Across	Across	142.417	178.5	86.7143	372.888	44.3	50.7257	78.625
		WM_053	Across	Across	143.75	175.5	81.5	381.112	56.4125	40.2321	79.6164
		WM_054	Across	Across	143.417	177.25	96.2857	347.332	44.4	46.41	74.0407
		WM_055	Across	Across	145.25	177.25	74.5	358	53.4875	42.7857	78.0429
		WM_056	Across	Across	143.333	178.25	93.7857	380.447	50.5875	45.1164	70.6814
		WM_057	Across	Across	144.083	177	88.8571	428.667	52.7625	43.1564	81.1207
		WM_058	Across	Across	142.333	175.75	75.2857	374.667	50.4125	45.7079	76.035
		WM_059	Across	Across	143.417	179.25	87.6429	384.222	50.6	46.2371	75.3714
		WM_060	Across	Across	143.833	180.75	84.3571	445.555	53.2625	42.4736	85.3829
		WM_061	Across	Across	143.917	177.25	80.6429	357.555	54.25	42.0243	78.8564
		WM_062	Across	Across	145.917	177.25	73.7857	366.888	49.5	43.2443	72.5693
		WM_063	Across	Across	145.833	176.75	79.5	365.553	49.7875	44.3307	73.5971
		WM_064	Across	Across	144	178.5	81.0714	438.89	46.075	44.9364	79.51
		WM_065	Across	Across	145.333	178.25	87.0714	429.555	41.45	45.555	72.7157
		WM_067	Across	Across	145.667	178	84.8571	350.445	51.8125	43.6814	69.7871
		WM_068	Across	Across	145.333	176.5	73.3571	397.333	58.725	38.5614	75.7586
		WM_069	Across	Across	146.167	177.25	87.0714	476.888	55.3875	42.6893	80.8286
		WM_070	Across	Across	145.167	177.5	79.4286	448.663	50.375	40.9857	76.8221
		WM_071	Across	Across	146.333	179.25	80.1429	522.223	43.55	43.0621	76.7121
		WM_073	Across	Across	147.083	181.75	72.2857	486.447	52.2875	36.1779	74.865
		WM_077	Across	Across	145.667	178.75	75	375.333	52.3	42.5343	81.7307
		WM_078	Across	Across	148	181	75.4286	406.447	50.8625	41.9171	79.54
		WM_079	Across	Across	146.667	180.75	66.1429	434	45.15	44.0221	81.0243
		WM_080	Across	Across	144.5	176.25	74	381.778	61.575	35.7864	72.7314
		WM_082	Across	Across	147	176.75	77.5	393.778	52.325	40.8579	77.5557
		WM_086	Across	Across	148.5	178	74.4286	375.11	54.0875	43.0036	82.1543
		WM_087	Across	Across	144.833	178.75	81.5714	387.112	59.4375	42.9807	89.325
		WM_088	Across	Across	148.583	180.25	73.0714	408.222	55.7875	43.7886	87.9471
		WM_089	Across	Across	146.5	179.75	85.5714	334.892	58.85	47.0407	87.3907
		WM_090	Across	Across	150.5	180.5	94	399.335	52.7625	38.9743	75.4429
		WM_093	Across	Across	147	177.5	86.1429	358.222	49.0362	44.1829	78.9893
		WM_094	Across	Across	148.25	179.75	104.5	408	44.8375	42.5043	77.3379
		WM_095	Across	Across	147.667	180	95.3571	427.557	49.65	41.8829	75.7643
		WM_096	Across	Across	146.333	180	80.9286	358.443	46.85	50.6086	84.7529
		WM_097	Across	Across	143.833	175.5	85.6429	426.445	42.2875	44.2329	69.1429
		WM_098	Across	Across	147.5	179.5	69.5714	382.665	50.51	41.1314	75.85
		WM_099	Across	Across	149.75	182.5	87.9286	384.223	54.45	45.18	82.4029
		WM_100	Across	Across	148.833	180.25	69.0714	381.333	49.9	41.7536	82.6986
		WM_101	Across	Across	146.167	177.75	81.6429	401.333	51.75	44.9321	77.3093
		WM_102	Across	Across	147.75	180.75	67.6429	386.002	54.875	39.6807	77.4807
		WM_104	Across	Across	146.667	179.75	73.7857	402.223	52.1875	47.0271	82.3243
		WM_105	Across	Across	147.167	179.75	77.7857	417.112	54.1875	40.4493	82.4679
		WM_106	Across	Across	145.167	177.5	87.9286	388.222	48.775	39.9386	75.9443
		WM_107	Across	Across	145.583	179.75	83.2143	457.553	49.1	39.6593	78.9636
		WM_108	Across	Across	145	179.5	96.5	409.11	43.275	45.0743	70.5221
		WM_109	Across	Across	144.583	179	88.1429	413.778	49.8125	43.6414	81.6864
		WM_110	Across	Across	147.833	181.75	102.786	394.443	52.15	41.575	79.9557
		WM_111	Across	Across	144.917	179	69.2143	546.447	44.6125	39.3386	77.1557
		WM_112	Across	Across	146.333	179	102.214	405.555	50.3125	41.7621	81.9593
		WM_113	Across	Across	145.083	176.5	83.4286	392.667	45.225	43.2386	71.3514
		WM_114	Across	Across	147.167	177.5	97.5	408.445	38.475	45.0157	69.3829
		WM_115	Across	Across	145.75	177	87.2143	460	42.95	46.7114	78.0107
		WM_116	Across	Across	147.583	178.75	73.9286	508.667	40.2	35.6879	68.6729
		WM_117	Across	Across	145	178.75	86.8571	436.222	44.375	44.8879	70.1014
		WM_118	Across	Across	147.083	177	86.3571	531.112	46.9875	38.7214	69.9907
		WM_119	Across	Across	146.583	177.75	63.2143	504.222	40.225	39.065	75.2414
		WM_120	Across	Across	143.75	177	85.6429	433.778	45.175	44.5579	74.2479
		WM_121	Across	Across	148.417	179.5	75.8571	372.222	45.075	44.2936	72.6671
		WM_122	Across	Across	145	179.75	86.0714	398.89	57.3663	39.9286	81.6179
		WM_123	Across	Across	144.917	179.25	84.9286	407.777	45.3125	45.9986	77.0821
		WM_124	Across	Across	146.833	179	78.1429	388	60.55	37.7893	78.3429
		WM_125	Across	Across	145.5	178.5	86.4286	401.332	43.4125	47.9593	74.9421
		WM_126	Across	Across	148.25	178.75	78.9286	486.89	49.5125	40.0221	76.3621
		WM_127	Across	Across	148.75	181	71.7857	445.335	51	40.2436	74.5
		WM_129	Across	Across	142.833	178.5	87.1429	377.777	45.2375	41.7407	56.8671
		WM_130	Across	Across	148.583	180	91.6429	400.888	56.1375	42.5507	83.2257
		WM_131	Across	Across	148.5	178.75	84.6429	429.555	48.4875	41.2614	71.1521
		WM_132	Across	Across	148.5	178.25	64.8571	430.222	49.9713	35.3714	72.5329
		WM_133	Across	Across	146.5	176.75	75.8571	402.89	54.5125	39.8414	74.4593
		WM_134	Across	Across	146.583	180.25	69.2857	402.222	56.6125	38.2864	77.3093
		WM_135	Across	Across	145.917	178.5	85.2143	447.778	45.325	39.4879	72.8457
		WM_136	Across	Across	149.917	180.5	75.7857	402.89	54.9375	35.6829	62.045
		WM_137	Across	Across	147.417	179.25	74	462.89	58.05	36.3314	73.8371
		WM_138	Across	Across	149.583	180.25	89.7143	393.112	46.8	48.86	76.1857
		WM_139	Across	Across	148.833	179.75	97.2143	368.667	54.75	44.6307	75.1307
		WM_140	Across	Across	148.917	178.75	86.1429	375.113	52.2598	45.3529	74.2986
		WM_141	Across	Across	148.333	180.25	88.4286	380.002	56.175	40.665	73.745
		WM_143	Across	Across	144.75	176	89.7143	379.558	51.925	43.3943	63.8443
		WM_144	Across	Across	150.417	181.25	75.8571	394.443	55.425	41.2171	71.235
		WM_145	Across	Across	149.583	180.75	96	367.553	51.925	43.1143	70.3186
		WM_147	Across	Across	144.75	178.75	85.5	394.222	50.1625	47.9521	79.9593
		WM_149	Across	Across	146.167	179	68.5714	438.443	51.7625	39.42	73.7586
		WM_150	Across	Across	146.167	179	73.2857	430.002	47.4625	42.3386	74.9007
		WM_151	Across	Across	143.583	177.5	83.5714	386	41.7875	46.9014	75.9579
		WM_152	Across	Across	148.667	179.25	73	422.447	47.5625	44.0921	72.2136
		WM_153	Across	Across	146.5	176.75	84.5714	375.555	49.25	44.9629	81.3807
		WM_154	Across	Across	145.833	180	86.7857	364.222	56.85	42.4721	83.8836
		WM_156	Across	Across	146.917	179.25	69.5	428.89	52.1625	41.15	75.3014
		WM_157	Across	Across	146.917	178.5	79.9286	360.223	42.6	47.3593	71.9541
		WM_159	Across	Across	144.917	178	82.6429	503.333	52.4375	38.205	79.3436
		WM_160	Across	Across	146.917	181	87	417.11	47.7125	46.2107	82.9593
		WM_161	Across	Across	145.5	178.25	69.2857	393.11	54.5625	38.6321	76.0943
		WM_162	Across	Across	143.667	176.5	78.5	399.113	50.3275	39.1421	79.8986
		WM_164	Across	Across	146.75	180.75	85.7143	397.778	49.45	44.9264	78.6429
		WM_166	Across	Across	143.75	176.5	77.2857	450	55.4262	38.3679	77.8764
		WM_167	Across	Across	146	177.25	86.1429	444.447	59.325	37.1414	75.9571
		WM_168	Across	Across	145.833	177.25	88	422.223	49.925	42.9693	76.0164
		WM_169	Across	Across	145.083	175.5	74.5	415.333	49.6875	39.9893	73.9764
		WM_170	Across	Across	144.333	178.25	75	394.222	55.4525	40.3379	80.8171
		WM_171	Across	Across	146.75	179.25	84.0714	434.667	52.9375	42.47	82.6179
		WM_172	Across	Across	143.083	176.25	82.4286	433.778	51.9875	41.3557	82.5071
		WM_173	Across	Across	146.5	179.25	76.5714	373.777	54.925	40.2079	80.7621
		WM_174	Across	Across	146.083	178.75	76.8571	414.667	53.0625	41.4286	80.3314
		WM_175	Across	Across	147.917	181.25	73.2857	457.777	49.675	41.4243	77.2636
		WM_176	Across	Across	144.417	176.5	89.8571	347.112	47.6325	43.5571	76.8136
		WM_177	Across	Across	145.333	177.25	87.7143	371.777	52.3125	46.1814	77.1057
		WM_179	Across	Across	148.25	181.25	75.7857	431.333	49.3	40.935	76.3071
		WM_181	Across	Across	147.75	181.25	76.5714	412.665	47.9625	40.6707	73.5221
		WM_182	Across	Across	147.25	180.5	76.7143	465.112	43.4	47.5414	83.3986
		WM_183	Across	Across	148.667	180	77.9286	467.998	50.0375	37.9471	71.2143
		WM_184	Across	Across	144.667	176	86.0714	360	56.5375	41.4379	72.8979
		WM_185	Across	Across	146.417	180	83.2857	436.225	51.2475	42.3793	82.4029
		WM_186	Across	Across	145.417	180.25	83.5	497.333	47.575	39.0457	77.8293
		WM_189	Across	Across	144	176.75	84.5	312.89	44.4875	45.9921	67.2129
		WM_190	Across	Across	142.75	177.5	75.7857	415.112	56.6375	39.8621	78.43
		WM_192	Across	Across	146.25	178.75	82.8571	490	50.6125	40.9621	80.975
		WM_193	Across	Across	144.583	179.25	77.3571	410.668	52.275	37.6993	75.4714
		WM_194	Across	Across	147.583	182.75	86.6429	370.222	50.2375	44.5921	79.4407
		WM_195	Across	Across	147.417	180	77.2857	372.668	53.4037	47.0914	80.9557
		WM_197	Across	Across	147.833	181	73.6429	451.333	53.8912	39.3536	81.2386
		WM_199	Across	Across	146.75	181	72.4286	399.777	51.875	40.5471	78.1457
		WM_200	Across	Across	150	183	71.7143	385.333	49.67	45.9586	85.38
		WM_201	Across	Across	146.917	181.25	85.4286	404.443	51.375	45.4221	81.8771
		WM_202	Across	Across	149	183.5	95.2857	358.223	43.975	50.5136	77.7214
		WM_204	Across	Across	147.167	181	92	432.222	44.4125	46.6021	77.9014
		WM_205	Across	Across	148.417	180.75	91.4286	401.777	42	47.2857	79.6557
		WM_206	Across	Across	148.833	182.5	81.6429	361.778	55.025	44.8893	70.7043
		WM_207	Across	Across	149	182.75	63.7857	519.777	45.7	35.9707	72.59
		WM_208	Across	Across	148.583	182	88.8571	335.777	53.7625	47.39	80.1107
		WM_209	Across	Across	150.917	183.5	79.7143	468.443	45.2125	38.9543	75.2621
		WM_210	Across	Across	146.417	179.75	70	422.667	47.4125	41.8614	76.9314
		WM_211	Across	Across	146.833	180.25	71	450.888	46.475	41.6157	84.1057
		WM_212	Across	Across	148.5	182.25	70.8571	372.222	57.7875	45.2143	79.2414
		WM_213	Across	Across	146.75	179.75	67.7857	468.888	42.6	38.8557	71.0229
		WM_214	Across	Across	145.5	180.25	80	448.445	46.7875	50.6457	76.1346
		WM_215	Across	Across	147.083	179.5	59.6429	469.557	40.395	38.94	67.6336
		WM_216	Across	Across	148.583	181.25	69.5	397.333	46.1	40.5364	70.2093
		WM_217	Across	Across	147.833	181.25	80.7857	432.89	48.5875	42.6821	75.5664
		WM_218	Across	Across	148.667	180	53.5714	501.333	39.5112	37.4571	65.3186
		WM_219	Across	Across	143.5	178	92.9286	382.668	41.255	50.7464	77.27
		WM_220	Across	Across	144.5	178.75	96.5714	406.002	40.6	51.0757	71.2
		WM_221	Across	Across	148.083	181.75	83.2857	408.447	50.075	42.6607	72.5836
		WM_222	Across	Across	144.917	176.75	81	402.888	54.2125	45.4571	74.2307
		WM_224	Across	Across	142.833	175.5	77.3571	338.667	51.175	47.2264	74.4336
		WM_225	Across	Across	147.583	178.5	75.5	411.778	45.8875	45.1021	71.9464
		WM_226	Across	Across	144	178.25	76.6429	365.555	53.4375	46.3964	74.6364
		WM_227	Across	Across	147.25	180	72.9286	375.11	48.025	44.2443	77.0714
		WM_228	Across	Across	146.917	179.25	85.5714	408.665	48.3	43.7479	69.0664
		WM_229	Across	Across	147.417	177.75	76.0714	397.555	48.4875	39.9986	72.2464
		WM_230	Across	Across	147.5	178.25	77.2857	372.667	47.7125	42.9393	75.86
		WM_232	Across	Across	148.25	178.75	92.2857	337.335	52.0125	43.055	75.9971
		WM_233	Across	Across	146.917	178.25	72.5	435.778	48.325	39.8143	69.1786
		WM_234	Across	Across	148.333	179.25	93.8571	377.78	55.2125	40.07	75.5636
		WM_235	Across	Across	146.75	177.5	80.5714	427.998	50.0125	38.675	71.8279
		WM_236	Across	Across	147.083	177.75	88.3571	360	54.5875	43.1321	71.6636
		WM_237	Across	Across	147.5	180.25	92.5	414.223	55.125	42.1029	81.5521
		WM_238	Across	Across	145.667	180.25	79.7143	362.667	66.7375	36.3957	73.8136
		WM_239	Across	Across	149.167	178.75	73.0714	436.888	49.0625	38.9193	68.2829
		WM_240	Across	Across	145.917	178.25	94.5	365.333	52.4625	46.3921	75.3543
		WM_242	Across	Across	146.25	177	69.5	432	54.0125	35.3836	61.6507
		WM_243	Across	Across	143.667	180	92.1429	328.667	57.5875	44.3464	77.3536
		WM_244	Across	Across	147.25	180	73.7857	389.332	58.3875	37.3214	74.615
		WM_245	Across	Across	149.167	179.75	80.4286	408.888	52.8875	38.7629	79.0236
		WM_246	Across	Across	145.417	177.75	67.7857	405.557	54.95	37.9679	74.1743
		WM_248	Across	Across	147.083	179.75	76.2857	396.888	55.025	42.7271	76.4321
		WM_249	Across	Across	143.917	178.75	96.2143	434	44.3	48.94	71.6329
		WM_250	Across	Across	145.833	180	68	372.222	49.3875	42.5329	75.6486
		WM_251	Across	Across	146.167	180.5	77.2143	404.667	54	37.5286	71.6793
		WM_252	Across	Across	145.583	176.75	76.2143	360.445	49.1375	44.2836	77.2236
		WM_253	Across	Across	144.917	177.25	68.3571	318	52.9	41.0336	72.3707
		WM_257	Across	Across	145.917	179.75	86.5	384	52.75	46.3507	79.1121
		WM_258	Across	Across	143.25	175.75	84.2143	394.888	50.6	43.4957	77.8071
		WM_259	Across	Across	143.833	176.25	71.1429	374.223	53.975	37.8293	69.1857
		WM_260	Across	Across	143.667	177.25	78	382	50.15	41.0679	75.6207
		WM_261	Across	Across	143.583	176.25	75.3571	398.888	47.4375	43.5893	71.5307
		WM_262	Across	Across	146.75	180.5	75.5714	425.112	44.3	43.5979	71.4107
		WM_263	Across	Across	145.833	178.75	76.7143	469.555	45.525	45.3493	75.4279
		WM_264	Across	Across	146.75	178.75	78.5714	392.667	49.7375	44.1022	79.6599
		WM_265	Across	Across	144.583	179.75	89.7143	404.222	50.6848	43.93	81.4643
		WM_266	Across	Across	147.75	181.75	79.2143	383.778	47.4125	46.0636	79.1021
		WM_267	Across	Across	147.5	182.25	75.7143	403.557	44.2375	46.3714	73.4
		WM_268	Across	Across	148.083	180.75	93.7143	363.777	48.5938	43.7736	71.7829
		WM_269	Across	Across	147.583	180.25	79.5	365.335	51.275	45.6229	80.9736
		WM_270	Across	Across	146.75	180.25	94.9286	426.89	49.1875	41.4693	74.27
		WM_271	Across	Across	146.583	176.5	79.4286	343.333	54.65	41.8343	79.38
		WM_272	Across	Across	143.833	178	90.2143	432.89	50.7525	45.2779	80.0293
		WM_273	Across	Across	144	176.25	82.7857	438.445	49.375	42.2636	74.7529
		WM_274	Across	Across	145	177	84.2143	377.778	49.375	41.1457	76.4614
		WM_275	Across	Across	145.583	178.25	91.2857	362.668	45.4125	47.7271	76.3743
		WM_276	Across	Across	143.833	175.5	93.8571	337.332	49.3625	43.8571	66.2807
		WM_277	Across	Across	146.833	177.75	85.4286	385.555	62.7125	36.7271	71.7386
		WM_278	Across	Across	147.417	179.25	75.8571	493.335	37.3125	39.5257	74.0664
		WM_279	Across	Across	144.833	180.5	71.6429	412.222	50.4375	39.515	72.3993
		WM_280	Across	Across	148.417	181.25	81.6429	444.667	45.1625	42.8721	70.5807
		WM_281	Across	Across	148.5	179.75	87.6429	397.778	45.3375	44.0821	79.1029
		WM_282	Across	Across	147.833	181.75	88.2143	415.335	45.4637	44.7807	77.3357
		WM_283	Across	Across	143.75	180.25	88.2143	418.443	49.0125	48.4757	80.4657
		WM_284	Across	Across	143.833	178	84.8571	432.89	47.8375	44.0064	72.89
		WM_285	Across	Across	145.667	177.25	71.2143	448.222	49.1875	39.1493	71.2214
		WM_287	Across	Across	144.667	177	80.5	340.445	42.825	44.4907	72.5171
		WM_289	Across	Across	143.583	177.5	84.3571	394.888	55.75	39.5793	71.5186
		WM_290	Across	Across	147	177.75	87.4286	412.445	52.6375	35.8736	64.7843
		WM_291	Across	Across	142.833	178	90.0714	382.443	53.2125	42.73	76.2564
		WM_292	Across	Across	144.667	177	101	352.668	53.4125	39.8921	69.4586
		WM_293	Across	Across	144.083	177.5	101.643	430.443	56.4125	38.9043	73.1536
		WM_294	Across	Across	144.5	177.5	78.9286	398.223	45.15	40.3814	71.1529
		WM_295	Across	Across	142.917	176.25	91.2143	385.778	44.3875	43.1964	70.46
		WM_296	Across	Across	144.5	177.25	89	371.557	53.1875	42.5464	67.4514
		WM_297	Across	Across	142.667	175.5	92.2143	437.553	46.375	41.435	66.0243
		WM_299	Across	Across	144.667	176	77.2857	457.998	47.725	39.5221	75.2829
		WM_300	Across	Across	143.583	175.75	90.8571	388.443	49.375	42.595	68.465
		WM_301	Across	Across	149.417	181.25	70.9286	453.557	45.55	42.2457	75.2479
		WM_302	Across	Across	147.583	178.75	69.5	436.223	43.8125	39.8521	71.2514
		WM_303	Across	Across	147.083	180.5	81.8571	408.663	53.3475	45.57	78.385
		WM_304	Across	Across	146.75	180	72.7857	373.555	51	42.8036	69.225
		WM_306	Across	Across	149.25	179.5	66.0714	487.557	40.725	38.1779	68.1243
		WM_308	Across	Across	147.583	178.25	82.5714	453.333	40.8625	40.6943	70.545
		WM_309	Across	Across	144.5	177.5	82.4286	465.333	42.55	40.7064	76.6993
		WM_310	Across	Across	146.75	177.75	73.7143	363.333	52.325	42.3771	74.8693
		WM_311	Across	Across	146.833	177.75	76.0714	432.89	49.575	37.2371	68.6486
		WM_312	Across	Across	145.833	177	91.3571	330.667	48.4125	49.2386	71.6207
		WM_315	Across	Across	144.833	178.75	77.2143	488.667	45.25	37.8943	71.7486
		WM_316	Across	Across	147.917	180.5	74.8571	350.222	48.6	43.2586	79.3729
		WM_318	Across	Across	146.75	178.5	72	388.223	53.7125	42.6214	76.8307
		WM_320	Across	Across	148.667	180.5	75.2143	381.78	50.175	45.41	79.5014
		WM_321	Across	Across	146.833	179	76.7143	413.555	59.225	41.1514	79.3843
		WM_322	Across	Across	144.25	177.75	77.8571	424.892	48.9375	43.5764	80.4143
		WM_323	Across	Across	146.583	177	77.5	396	52.5	44.6121	84.4899
		WM_324	Across	Across	148.5	179.25	76.7857	405.555	55.7875	38.3093	79.9136
		WM_325	Across	Across	148.5	178.5	76.0714	342.667	59.6375	41.825	76.7193
		WM_326	Across	Across	146.333	178	81.6429	375.78	48.8375	44.4064	78.4771
		WM_327	Across	Across	143.417	175.75	85.7857	409.555	55.5	42.9129	82.7007
		WM_328	Across	Across	142.917	176.5	91.5714	359.553	46.4375	45.5429	71.795
		WM_330	Across	Across	146.75	177.75	90.6429	412	45.2125	43.105	70.5671
		WM_332	Across	Across	144	177.5	79.8571	398.887	48	44.3779	76.8686
		WM_334	Across	Across	143	175.5	86.7143	458.445	43.8	42.9021	75.145
		WM_335	Across	Across	147.25	180.75	77.7143	436.89	51.4875	42.5479	79.4029
		WM_336	Across	Across	142.833	176.5	88.6429	401.333	49.05	42.5814	74.9507
		WM_337	Across	Across	146.583	179.5	75.8571	392.447	52.275	40.42	82.7236
		WM_338	Across	Across	144	176	81.7857	412.447	51.0125	45.0714	79.9936
		WM_339	Across	Across	147.083	179.5	60.3571	462.443	40.1625	37.9679	64.6136
		WM_340	Across	Across	147.167	180.25	71.2143	392.667	51.9062	44.9329	75.9329
		WM_341	Across	Across	144.333	177.5	71.6429	423.777	53.025	39.6557	75.555
		WM_342	Across	Across	144.75	176.5	61.7143	510.222	40.9375	33.76	61.5079
		WM_343	Across	Across	147.25	178.75	74.2143	424.223	53.4875	42.6871	78.5614
		WM_344	Across	Across	146.583	177.5	72.7143	422.668	51.65	40.3143	78.9714
		WM_345	Across	Across	144.75	175.25	61.1429	539.332	42.7625	33.1921	63.0364
		WM_346	Across	Across	149	178.25	53.1429	545.112	52.275	32.1614	64.8471
		WM_348	Across	Across	146.667	179	62	393.112	57.9625	41.6207	77.7407
		WM_349	Across	Across	144.167	178.75	81.8571	359.112	48.8125	47.4543	80.6879
		WM_350	Across	Across	145.083	177.5	66.1429	432.222	53.5375	43.3214	61.0136
		WM_351	Across	Across	144.5	179.25	70.7857	449.11	39.6875	44.6686	72.6107
		WM_352	Across	Across	144	176	88.4286	372.667	50.975	46.6	72.6114
		WM_353	Across	Across	143.25	174.25	68.8571	360	51.0125	39.0843	74.5964
		WM_355	Across	Across	145.167	177.25	70.1429	503.555	42.7	40.3129	70.9107
		WM_356	Across	Across	147.667	180.5	68.5	444.445	43.625	38.765	71.2643
		WM_357	Across	Across	145.583	178	91.2143	460.888	46.4712	43.1257	73.0993
		WM_358	Across	Across	145.167	177	93.8571	456.665	43.5625	46.9914	81.1621
		WM_359	Across	Across	146.083	178.5	81.7143	447.333	48.3875	39.7879	72.9456
		WM_360	Across	Across	146.25	179.25	85.0714	442.445	48.475	37.5729	73.7064
		WM_361	Across	Across	146.167	178.75	94.6429	402.445	44.5375	48.3464	69.6257
		WM_362	Across	Across	145.5	176.75	81.8571	389.777	58.7875	37.6564	77.2707
		WM_363	Across	Across	147.333	179.5	95.1429	391.332	51.9875	41.0821	74.5707
		WM_364	Across	Across	143.667	176.75	82.1429	379.557	52.4875	39.6286	69.8664
		WM_367	Across	Across	143.333	177.75	67.7857	400.443	48.575	42.6529	72.6529
		WM_368	Across	Across	146.083	178.25	85.9286	371.998	53.1375	41.0036	73.9271
		WM_369	Across	Across	147.333	177	83.9286	423.557	57.7375	38.2921	76.2707
		WM_370	Across	Across	147.5	181	87.4286	424.89	54.5	41.8957	78.1436
		WM_371	Across	Across	146.667	179	93.9286	410.668	51.6375	41.8829	71.9429
		WM_372	Across	Across	150.583	179.5	71.7857	524.443	51.1875	32.1543	70.2714
		WM_373	Across	Across	148.333	178	72.1429	412.22	65.1125	33.79	73.4914
		WM_374	Across	Across	146.083	179.5	82.0714	401.555	56.3375	38.8493	74.0493
		WM_375	Across	Across	147.667	178.25	96.9286	370.443	53.775	42.5764	76.3007
		WM_376	Across	Across	144.25	177.25	77.7857	412	42.85	49.2221	79.8429
		WM_377	Across	Across	148.333	179.25	77	437.553	49.65	42.5807	80.7179
		WM_378	Across	Across	146.667	180	77.1429	401.335	47.2875	45.5114	80.2114
		WM_380	Across	Across	146.167	179.25	76.7143	414.222	47.675	44.7821	79.0979
		WM_381	Across	Across	148.75	179.75	67.7857	413.11	50.025	43.9129	74.3379
		WM_382	Across	Across	148.833	180.5	75.1429	358.667	51.4125	45.7179	78.745
		WM_383	Across	Across	145.917	178.75	74	462.888	48.775	39.3457	75.1371
		WM_385	Across	Across	145.417	176.5	74.7857	496	39.6625	41.9629	69.3379
		WM_386	Across	Across	148.083	180.25	75.5714	400.222	52.275	47.2786	83.3829
		WM_387	Across	Across	147.083	181.25	77.7857	431.555	44.7875	42.2343	79.6836
		WM_388	Across	Across	145.917	178.25	67.8571	415.777	47.1375	44.7436	81.9514
		WM_389	Across	Across	146.167	177.5	77.2857	430.888	46.5875	44.3679	76.8836
		WM_390	Across	Across	147.75	180.25	74.8571	402	46.425	39	76.215
		WM_391	Across	Across	147.667	179.75	75.6429	426.89	51.375	40.865	76.5721
		WM_392	Across	Across	148.583	180.5	81.9286	432.888	49.5625	42.66	78.6543
		WM_393	Across	Across	147.833	177.5	80.5	423.333	45	42.9964	76.995
		WM_394	Across	Across	145.583	176	83.9286	407.555	45.4	48.0543	80.6814
		WM_396	Across	Across	144.5	176.25	97.1429	460.002	39.7875	49.7171	81.475
		WM_397	Across	Across	144.917	178.25	78.7857	427.112	47.1625	45.565	84.4336
		WM_398	Across	Across	146.583	180.25	81.9286	465.332	50.6875	43.51	88.1079
		WM_399	Across	Across	147.75	179.75	77.5	412	50.3125	40.1593	76.115
		WM_400	Across	Across	148.5	178.5	68.2143	345.333	58.0125	34.3871	60.7543
		WM_401	Across	Across	145.167	177	75.6429	431.112	51.2875	37.5393	74.775
		WM_402	Across	Across	149.083	180	82	474.667	55.8	38.4686	76.8793
		WM_403	Across	Across	149.167	180	84.4286	380.445	54.95	41.9443	82.1264
		WM_404	Across	Across	145.5	178	80.5	374	46.9875	43.2338	81.1957
		WM_405	Across	Across	145.667	177.75	78.7143	394.668	56.25	39.8143	75.8771
		WM_406	Across	Across	147.667	178	67.9286	376.667	58.7875	37.2871	69.1221
		WM_407	Across	Across	150.167	179.75	76.7143	344.89	62.1625	38.5293	74.9843
		WM_408	Across	Across	146.667	179.25	68.7143	347.555	58.2375	40.745	81.2829
		WM_409	Across	Across	146.583	178.25	75.3571	467.11	48.1125	38.3136	65.2779
		WM_410	Across	Across	147.417	178.5	74.1429	446.222	50.025	40.91	78
		WM_411	Across	Across	149.75	182.25	75.2857	368.222	52.1875	41.8614	78.9443
		WM_412	Across	Across	143.833	177.5	63.1429	403.11	59.5125	37.075	68.9443
		WM_413	Across	Across	144.917	179.5	61.5714	396.222	58.1375	36.5371	72.6814
		WM_414	Across	Across	147.917	179.5	77.1429	347.78	52.65	43.605	78.1536
		WM_415	Across	Across	145.667	176	67.1429	448.223	53.975	38.8757	75.4986
		WM_416	Across	Across	147.25	177.5	88.4286	392	47.0875	42.5407	66.6079
		WM_417	Across	Across	145.667	180.5	74.6429	475.333	54.9375	40.1807	77.7307
		WM_418	Across	Across	147.25	180	74.2857	418.443	56.9125	36.5868	70.1871
		WM_419	Across	Across	147.583	177.5	70.7857	417.333	50.525	37.7064	68.8829
		WM_420	Across	Across	145.583	178.5	67.2143	474.888	44.7625	39.38	74.15
		WM_421	Across	Across	146.167	179.25	88.7143	396.667	46.155	48.5443	76.5229
		WM_422	Across	Across	146.667	178.75	77.0714	423.11	57.3375	34.7621	66.5479
		WM_423	Across	Across	144.5	178.5	97.8571	376.668	51.4875	44.8343	69.2179
		WM_424	Across	Across	147.417	179	87.5	360.665	47.3875	45.9286	73.315
		WM_425	Across	Across	147.583	180	97.2857	388.888	50.6125	42.3757	70.2214
		WM_426	Across	Across	147.75	180	75.8571	440	48.45	37.1193	69.6571
		WM_427	Across	Across	146.083	177.5	64.3571	414.668	47.4875	37.5471	67.2771
		WM_428	Across	Across	145.25	177.75	83.4286	339.557	49.9	45.2814	69.4929
		WM_429	Across	Across	144.75	179	88.3571	446	48.1625	43.0807	79.8921
		WM_431	Across	Across	147.083	181	81.2857	386.445	52.0125	45.6729	85.955
		WM_432	Across	Across	145.417	179.25	84.9286	452.22	53.35	41.1671	85.035
		WM_433	Across	Across	145.083	179.75	82.7143	487.998	52.6962	41.3536	83.2429
		WM_434	Across	Across	146.417	180.5	74.9286	403.555	52.4875	39.1129	76.2693
		WM_435	Across	Across	144.833	178.5	79.2143	370.002	48.7875	42.8364	79.8814
		WM_436	Across	Across	148.083	179.75	78.8571	396.667	47.8375	44.0871	72.1507
		WM_437	Across	Across	145.917	177.25	69.7143	418.222	48.6625	40.5793	79.0621
		WM_438	Across	Across	147.417	179.25	69.2857	412.668	49.3875	44.0843	78.4514
		WM_439	Across	Across	145.167	177	71.0714	406.668	39.7625	42.6721	67.5014
		WM_440	Across	Across	146.333	180	84.9286	464.22	42.625	43.3486	74.0329
		WM_441	Across	Across	146.5	177.25	67.2857	437.112	46.1125	41.9907	77.2664
		WM_442	Across	Across	146.667	177	67.3571	373.998	49.0375	41.9014	74.3693
		WM_443	Across	Across	146.083	180.75	69.8571	506.443	43.2875	40.6564	76.2836
		WM_444	Across	Across	147.417	180.25	76.5714	476.667	48.2625	41.0171	81.7057
		WM_445	Across	Across	147.833	181.25	71.1429	466	44.15	41.2721	77.3357
		WM_446	Across	Across	146.25	179	69	464.888	40.8625	43.3157	76.9929
		WM_447	Across	Across	146.833	180.75	71.4286	474.443	41.175	43.9736	82.1557
		WM_448	Across	Across	145.833	176.75	74.8571	410.222	51.8375	43.8	74.5114
		WM_449	Across	Across	145.417	177.75	92.7857	360.002	53.8	46.6843	82.5721
		WM_450	Across	Across	146.083	179.5	63.6429	561.335	40.7625	38.06	76.1543
		WM_452	Across	Across	145.75	177	72.3571	379.555	54.2125	41.5314	78.2936
		WM_453	Across	Across	146.167	179	86.2857	376.445	47.4375	47.13	79.1043
		WM_454	Across	Across	146.25	179.25	75.7143	380.447	52.3375	43.7543	79.9057
		WM_456	Across	Across	147.917	180.5	68.0714	370.002	49.2	45.2679	82.5643
		WM_457	Across	Across	148.25	180.5	72.6429	427.553	48.325	42.4207	78.245
[truncated: 7,846 more rows]

## Sheet: Table S6 ANOVA
Supplementary Table S6: ANOVA results for 7 traits studied, separately for MAGIC population (N=800) and founders (N=8)									Pivot table based on Suppl. Table S6
[truncated: 92 more rows]

[truncated: 8 more sheets: Table S7 HERI, Table S8 MTA, Table S9 PT MTA, Table S10 QTL, Table S11 YLD Reg, Table S12 YLD Pred, Figure S1, Figure S2]
